# Supplementary material for: Estimation of tuna population by the improved analytical pipeline of unique molecular identifier-assisted HaCeD-Seq (haplotype count from eDNA)
Source: Sci Rep. 2021 Apr 12;11:7031. doi: 10.1038/s41598-021-86190-6 (PMC8041778; doi:10.1038/s41598-021-86190-6)
Supplement: Supplementary file 2 — Supplementary Table S1. [file 41598_2021_86190_MOESM2_ESM.xlsx]

## Sheet: Table S1
Supplementary Informatin Table S1. Haplotypes based on D-loop sequences of Pacific bluefin tuna examined in the present study. "before" indicates haplotypes of 30 tuna which existed in the aquarium tank before adding 70 juveniles and "tank", those of 70 juveniles newly added from vehicle tanks.
Haplotype	D-loop sequence
before-19	TGTCAACATATCATGAAGACTTACATAAAGCATGACAATTATTCTTCAACATCCTAACTACATCACGTAATTAAACGAGATTTAAAATTTACCATAAACCTAAATCGTCCAAGCCATACCAAGTCCCCTCATCTCTGAAATCTAGTAAACTTAAGCGCAGTAAGAGCCTACCATCCAGCTCATTTCTTAATGCATACGGTTATTGAAGGTGAGGGACAACGATTGTGGGGGTAACACTTAGTGAACTATTCCTGGCATCTGGTTCCTACTTCAGGGCCATGGCTTGGTAACATTCCCCATTCTTTCATCGACGCTTGCATAAGTTATTGGTGGAGTACATAAACCTCATTAAGCCACATGCCGAG
before-14	TGTCACCATACCATGAAGACTTACATAAAGCATGACAATTATCTTTCAACATTCTATCTACATCATGTAATTAAACGAGATTTAAGATCTAACATAAACCTAAATCGTCCAAGCCATACCAAGTCCCCTCATCTCTGAAATCTGGTAAACTTAAGCGCAGTAAGAGCCTACCATCCAGCTCATTTCTTAATGCATACGGTTATTGAAGGTGAGGGACAACAATTGTGGGGGTAACACTTAGTGAACTATTCCTGGCATTTGGTTCCTACTTCAGGGCCATGGCTTGGTAACATTCCCCATTCTTTCATCGACGCTTGCATAAGTTATTGGTGGAGTACATAAACCTCATTAAGCCACATGCCGAG
tank6-no.9	TGTCAACATACCATGAAGACTTGCATAAAGCATGACAATTATCTTTCAACACCCTAGCTATATCATGTAATTAAACGAGATTTAAGATCTACCATAAACCTAAATCGTCCAAGCCATACCAAGTCCCCTCATCTCTGAAATCTGGTAAACTTAAGCGCAGTAAGAGCCTACCATCCAGCTCATTTCTTAATGCATACGGTTATTGAAGGTGAGGGACAATGATTGTGGGGGTAACACTTAGTGAACTATTCCTGGCATTTGGTTCCTACTTCAGGGCCATGGCTTGGTAACATTCCCCATTCTTTCATCGACGCTTGCATAAGTTATTGGTGGAGTACATAAACCTCATTAAGCCACATGCCGAG
before-17	TGTCAACATATCATGAAGACTTACATAAAGCATGACAATTATTCTTCAACATCCTGGTTACATCACGTAATTAAACGAGATTTAAGATCTACCATAAACCTAAATCGTCTAAGCCATACCAAGTCCCCTCATCTCTGAAATCTAGTAAACTTAAGCGCAGTAAGAGCCTACCATCCAGCTCATTTCTTAATGCATACGGTTATTGAAGGTGAGGGACAACGATTGTGGGGGTAACACTTAGTGAACTATTCCTGGCATTTGGTTCCTACTTCAGGGCCATGGCTTGGTAACATTCCCCATTCTTTCATCGACGCTTGCATAAGTTATTGGTGGAGTACATAAACCTCATTAAGCCACATGCCGAG
before-12	TGTCAACATATCATGAAGATTTACATAAAGCATGACAATTATTCTTCAACATCCTAATTACATCACGTAATTAAACGAGATTTAAGATCTACCATAAACCTAAATCGTCTAAGCCATACCAAGTCCCCTCATCTCTGAAATCTAGTAAATTTAAGCGCAGTAAGAGCCTACCATCCAGCTCATTTCTTAATGCATACGGTTATTGAAGGTGAGGGACAACGATTGTGGGGGTAACACTTAGTGAACTATTCCTGGCATTTGGTTCCTACTTCAGGGCCATGGCTTGGTAACATTCCCCATTCTTTCATCGACGCTTGCATAAGTTATTGGTGGAGTACATAAACCTCATTAAGCCACATGCCGAG
tank7-no.12	TGTCAACATATCATGAAGACTTACATAAAGCATGACAATTATTCTTCAACATCCTAGCTATATCACGTAATTAAACGAGATTTAAGACCTACCATAAACCTAAATCGTCCAAGCCATACCAAGTCCCCTCATCCCTGAAATCTAGTAAACTTAAGCGCAGTAAGAGCCTACCATCCAGCTCATTTCTTAATGCATACGGTTATTGAAGGTGAGGGACAACGATTGTGGGGGTAACACTTAGTGAACTATTCCTGGCATTTGGTTCCTACTTCAGGGCCATGGCTTGGTAACATTCCCCATTCTTTCATCGACGCTTGCATAAGTTATTGGTGGAGTACATAAACCTCATTAAGCCACATGCCGAG
before-31,tank4-no.8	TGTCAACATACCATGAAGACTTACATAAAGCATGACAATTATCTTTCAACATCCTACTTATATCACGTAACTAAACGAGATTTAAGATCTACCATAAACCTAAATCGTCCAAGCCATACCAAGTCCCCCCATCTCTGAAATCTGGTAAACTTAAGCGCAGTAAGAGCCTACCATCCAGCTCATTTCTTAATGCATACGGTTATTGAAGGTGAGGGACAATGATTGTGGGGGTAACACTTAGTGAACTATTCCTGGCATTTGGTTCCTACTTCAGGGCCATGACTTGGTAACATTCCCCACTCTTTCATCGACGCTTGCATAAGTTGTTGGTGGAGTACATAAACCTCATTAAGCCACATGCCGAG
before-11,tank6-no.5	TGTCAACATACCATGAAGACTTACATAAAGCATAACAATTATTTTTCAACATCTTACCTACATCACGTAATTAAACGAGATTTAAGACCTACCATAAACCTAAATCGTCCAAGCCATACCAAGTCCCCTCATCTCTGAAGTCTAGTAAACTTAAGCGCAGTAAGAGCCTACCATCCAGCTCATTTCTTAATGCATACGGTTATTGAAGGTGAGGGACAATGATTGTGGGGGTAACACTTAGTGAACTATTCCTGGCATTTGGTTCCTACTTCAGGGCCATGGCTTGGTAACATTCCCCATTCTTTCATCGACGCTTGCATAAGTTATTGGTGGAGTACATAAACTTCATTAAGCCACATGCCGGG
before-18	TGTCAACATATCATGAAGACTTACATAAAGCATGACAATTATTCTTCAACATCCTAGCTACATCGCGTAATTAAACGAGATTTAAGATCTACCATAAACCTAAATCGTCTAAGCCATACCAAGTCCCCTCATCTCTGAAATCTGGCAAACTTAAGCGCAGTAAGAGCCTACCATCCAGCTCATTTCTTAATGCATACGGTTATTGAAGGTGAGGGACAACGATTGTGGGGGTAACACTTAGTGAATTATTCCTGGCATCTGGTTCCTACTTCAGGGCCATGGCTTGGTAACATTCCCCATTCTTTCATCGACGCTTGCATAAGTTATTGGTGGAGTACATAAACCTCATTAAGCCACATGCCGAG
before-2,tank7-no.3	TGTCACCATACCATGAAGACTTACATAAAGCATGACAATTATCTTTCAACATTCTATCTACATCACGTAATTAAACGAGATTTAAGATCTAACATAAACCTAAATCGTCCAAGCCATACCAAGTCCCCTCATCTCTGAAATCTGGTAAACTTAAGCGCAGTAAGAGCCTACCATCCAGCTCATTTCTTAATGCATACGGTTATTGAAGGTGAGGGACAACAATTGTGGGGGTAACACTTAGTGAACTATTCCTGGCATTTGGTTCCTACTTCAGGGCCATGGCTTGGTAACATTCCCCATTCTTTCATCGACGCTTGCATAAGTTATTGGTGGAGTACATAAACCTCATTAAGCCACATGCCGGG
before-5	TGTCAACATATCATGAAGACTTACATAAAGCATGACAATTATTCTTCAACATCCTAGTTACATCACGTAATTAAACGAGATTTAAGATCTACCATAAACCTAAATCGTCTAAGCCATACCAAGTCCCCTCATCTCTGAAATCTAGTAAACTTAAGCGCAGTAAGAGCCTACCATCCAGCTCATTTCTTAATGCATACGGTTATTGAAGGTGAGGGACAACAATTGTGGGGGTAACACTTAGTGAACTATTCCTGGCATTTGGTTCCTACTTCAGGGCCATGGCTTGGTAACATTCCCCATTCTTTCATCGACGCTTGCATAAGTTATTGGTGGAGTACATAAATCTCATTAAGCCACATGCCGAG
before-13,tank2-no.1	TGTCAACATACCATGAAGACTTACATAAAGCATAACAATTATCTCTCAACATCTTACCTACATCACGTAATTAAACGAGATTTAAGACCTACCATGAACCTAAATCGTCTAAGCCATACCAAGTCCCCTCATCTCTGAAATCTAGTAAACTTAAGCGCAGTAAGAGCCTACCATCCAGCTCATTTCTTAATGCATACGGTTATTGAAGGTGAGGGACAATGATTGTGGGGGTAACACCTAGTGAACTATTCCTGGCATCTGGTTCCTACTTCAGGGCCATGGCTTGGTAACATTCCCCACTCTTTCATCGACGCTTGCATAAGTTGTTGGTGGAGTACATAAACCTCATTAAGCCACATGCCGAG
before-9	TGTCAACATACCATGAAGACTTACATAAAGCATGATAATTATCTTTCAACATCTTACCTACATCACGTAATTAAACGAGATTTAAGATCTACCATGAACCTAAATCGTCTAAGCCATACCAAGTCCCCTCATCTCTGAAATCTCGTAAACTTAAGCGCAGTAAGAACCTACCATCCAGCTCATTTCTTAATGCATACGGTTATTGAAGGTGAGGGACAACGATTGTGGGGGTAACACCTAGTGAACTATTCCTGGCATCTGGTTCCTACTTCAGGGCCATGACTTGGTAACACTCCCCATTCTTTCATCGACGCTTGCATAAGTTATTGGTGGAGTACATAAACCTCATTAAGCCACATGCCGAG
before-8	TGTCAACATATCATGAAGACTTACATAAAGCATAACAATTATTCTTCAACATCCTACCTACATCACGTGATTAAACGAGATTTAAAATCTACCATAAACCTAAATCGTCTAAGCCATACCAAGTCCTCTCATCTCTGAAATCCAGTAAACTTAAGCGCAGTAAGAGCCTACCATCCAGCTCATTTCTTAATGCATACGGTTATTGAAGGTGAGGGACAACAATTGTGGGGGTAACACTTAGTGAACTATTCCTGGCATCTGGTTCCTACTTCAGGGCCATGACTTGGTAACATTCCCCATTCTTTCATCGACGCTTGCATAAGTTATTGGTGGAGTACATAAACCTCATTAAGCCACATGCCGAG
before-4	TGTCAACATACCATGAAGACTTACATAAAGCATGACAATTATCTTTCAACATCCTAGCTACATCACGTAATTAAACGAGATTTAAGATCTACCATAAACCTAAATCGTCTAAGCCATACCAAGTCCCCTCATCTCTGAAATCTGGTAAACTTAAGCGCAGTAAGAGCCTACCATCCAGCTCATTTCTTAATGCATACGGTTATTGAAGGTGAGGGACAATGATTGTGGGGGTAACACTTAGTGAACTATTCCTGGCATCTGGTTCCTACTTCAGGGCCATGGCTTGGTAACATTCCCCATTCTTTCATCGACGCTTGCATAAGTTATTGGTGGAGTACATAAACCTCATTAAGCCACATGCCGAG
before-10	TGTCAACATATCATGAAGACTTACATAAAGCATGACAATTATTCTTCAACATCCTAGCTACATCACGTAATTAAACGAGATTTAAGATCTACCATAAACCTAAATCGTCTAAGCCATACCAAGTCCCCTCATCCCTGAAATCTGGCAAACTTAAGCGCAGTAAGAGCCTACCATCCAGCTCATTTCTTAATGCATACGGTTATTGAAGGTGAGGGACAACGATTGTGGGGGTAACACTTAGTGAATTATTCCTGGCATCTGGTTCCTACTTCAGGGCCATGGCTTGGTAACATTCCCCATTCTTTCATCGACGCTTGCATAAGTTGTTGGTGGAGTACATAAACCTCATTAAGCCACATGCCGAG
tank5-no.4	TGTCAACATACCATGAAGACTTACATAAAGCATGATAATTATCTTTCAACATTGCACCTACATCACGTAATTAAACGAGATTTAAGACCTACCATAAATCTAAATCGTCTAAGCCATACCAAGTCCCCTCATCTCTGAGATCTAGTAAACTTAAGCGCAGTAAGAGCCTACCATCCAGCTCATTTCTTAATGCATACGGTTATTGAAGGTGAGGGACAATGATTGTGGGGGTAACACTTAGTGAACTATTCCTGGCATCTGGTTCCTACTTCAGGGCCATGGCTTGGTAACATTCCCCATTCTTTCATCGACGCTTGCATAAGTTATTGGTGGAGTACATAAACCTCATTAAGCCACATGCCGGG
before-30	TGTCAACATATCATGAAGACTTACATAAAGCATGACAATTATTCTTCAACATCCTAGCTACATCACGTAATTAAACGAGATTTAAGACCTACCATAAACCTAAATCGTCCAAGCCATACCAAGTCCCCTCATCTCTGAAATCTAGTAAACTTAAGCGCAGTAAGAGCCTACCATCCAGCTCATTTCTTAATGCATACGGTTATTGAAGGTGAGGGACAACGATTGTGGGGGTAACACTTAGTGAACTATTCCTGGCATTTGGTTCCTACTTCAGGGCCATGGCTTGGTAACATTCCCCATTCTTTCATCGACGCTTGCATAAGTTATTGGTGGAGTACATAAACCTCATTAAGCCACATGCCGAG
before-20	TGTCAACATACCATGAAGACTTACATAAAGCATCACAATTATCTTCCAACATCTTACCTACATCACGTAATTAAACGAGATTTAAGACCTACCATGAACCTAAATCGTCTAAGCCATACCAAGTCCCCTCATCTCTGAAATCTAGTAAACTTAAGCGCAGTAAGAGCCTACCATCCAGCTCATTTCTTAATGCATACGGTTATTGAAGGTGAGGGACAATGATTGTGGGGGTAACACTTAGTGAACTATTCCTGGCATTTGGTTCCTACTTCAGGGCCATGACTTGGTAACATTCCCCATTCTTTCATCGACGCTTGCATAAGTTGTTGGTGGAGTACATAAACCTCATTAAGCCACATGCCGAG
tank7-no.1	TGTCAACATACCATGAAGACTTACATAAAGCATGATAATTATCTTTCAACATCTTACTTACATCACGTAATTAAACGAGATTTAAGACCTACCATAAACCTAAATCGTCTAAGCCATACCAAGTCCCCTCATCCCTGAAATCTGGTAAACTTAAACGCAGTAAGAACCTACCATCCAGCTCATTTCTTAATGCATACGGTTATTGAAGGTGAGGGACAACGATTGTGGGGGTAACACTTAGTGAACTATTCCTGGCATTTGGTTCCTACTTCAGGGCCATGACTTGGTAACATTCCCCATTCTTTCATCGACGCTTGCATAAGTTGTTGGTGGAGTACATAAACCTCATTAAGCCACATGCCGAG
before-24	TGTCACCATACCATGAAGACTTACATAAAGCATGACAATTATCTTTCAACATCTTATCTACATCACGTAATTAAACGAGATTTAAGATTTAACATAAACCTAAATCGTCCAAGCCATACCAAGTCCCCTCATCTCTGAAATCTGGTAAACTTAAGCGCAGTAAGAGCCTACCATCCAGCCCATTTCTTAATGCATACGGTTATTGAAGGTGAGGGACAATAATTGTGGGGGTAACACTTAGTGAACTATTCCTGGCATTTGGTTCCTACTTCAGGGCCATGGCTTGGTAACATTCCCCATTCTTTCATCGACGCTTGCATAAGTTATTGGTGGAGTACATAAACCTCATTAAGCCACATGCCGGG
tank7-no.6	TGTCAACATACCATGAAGACTTACATAAAGCATAACAATTATCTTTCAACATCGCACCTACATCACGTAATTAAACGAGATTTAAGACCTACCATAAATCTAAATCGCCTAAGCCATACCAAGTCCCCTCATCTCTGAAATCTAGTAAACTTAAGCGCAGTAAGAGCCTACCATCCAGCTCATTTCTTAATGCATACGGTTATTGAAGGTGAGGGACAATGATTGTGGGGGTAACACTTAGTGAACTATTCCTGGCATCTGGTTCCTACTTCAGGGCCATGGCTTGGTAACATTCCCCATTCTTTCATCGACGCTTGCATAAGTTATTGGTGGAGTACATAAACCTCATTAAGCCACATGCCGAG
tank1-no.5	TGTCAACATATCATGAAGACTTACATAAAGCATAACAATTATTCTTCAACATCCTAGCTACATCACGTAATTAAACGAGATTTAAGATCTACCATAAACCTAAATCGTCTAAGCCATACCAAGTCCCCTCATCTCTGAAATCTGGCAAACTTAAGCGCAGTAAGAGCCTACCATCCAGCTCATTTCTTAATGCATACGGTTATTGAAGGTGAGGGACAACGATTGTGGGGGTAACACTTAGTGAACTATTCCTGGCATTTGGTTCCTACTTCAGGGCCATGGCTTGGTAACATTCCCCATTCTTTCATCGACGCTTGCATAAGTTATTGGTGGAGTACATAAACCTCATTAAGCCACATGCCGAG
tank6-no.6	TGTCAACATACCATGAAGACTTACATAAAGCATGATAATTATCTTTCAACATCCTAGCTACATCACGTAATTAAACGAGATTTAAGATCTACCATAAACCTAAATCGTCTAAGCCATACCAAGTCCCCTCATCTCTGAAATCTGGTAAACTTAAGCGCAGTAAGAGCCTACCATCCAGCTCATTTCTTAATGCATACGGTTATTGAAGGTGAGGGACAATGATTGTGGGGGTAACACTTAGTGAACTATTCCTGGCATTTGGTTCCTACTTCAGGGCCATGGCTTGGTAACATTCCCCATTCTTTCATCGACGCTTGCATAAGTTATTGGTGGAGTACATAAACCTCATTAAGCCACATGCCGAG
tank7-no.5,tank6-no.1	TGTCACCATACCATGAAGACTTACATAAAGCATGACAATTATCTTTCAACATTCTATCTACATCACGTAATTAAACGAGATTTAAGATCTAACATAAACCTAAATCGTCCAAGCCATACCAAGTCCCCTCATCTCTGAAATCTGGTAAACTTAAGCGCAGTAAGAGCCTACCATCCAGCTCATTTCTTAATGCATACGGTTATTGAAGGTGAGGGACAACAATTGTGGGGGTAACACTTAGTGAACTATTCCTGGCATTTGGTTCCTACTTCAGGGCCATGGCTTGGTAACATTCCCCATTCTTTCATCGACGCTTGCATAAGTTATTGGTGGAGTACATAAACCTCATTAAGCCACATGCCGAG
before-25	TGTCAACATACCATGAAGACTTACATAAAGCATGACAATTATCTTTCAACATCCTACTTACATCATGTAATTAAACGAGATTTAAGATCTACCATAAACCTAAATCGTCTAAGCCATACCAAGTTCCCTCATCCCTGAAATCTGATAAACTTAAGCGCAGTAAGAGCCTACCATCCAGCTCATTTCTTAATGCATACGGTTATTGAAGGTGAGGGACAATGATTGTGGGGGTAACACTTAGTGAACTATTCCTGGCATCTGGTTCCTACTTCAGGGCCATGACTTGGTAACATTCCCCATTCTTTCATCGACGCTTGCATAAGTTGTTGGTGGAGTACATAAACCTCATTAAGCCACATGCCGGG
before-16	TGTCAACATATCATGAAGACTTACATAAAGCATAACAATTATTCTTCAACATCCTAGCTACATCACGTAATTAAACGAGATTTAAGACCTACCATAAACCTAAATCGTCCAAGCCATACCAAGTCCCCTCATCTCTGAAATCTAGTAAACTTAAGCGCAGTAAGAGCCTACCATCCAGCTCATTTCTTAATGCATACGGTTATTGAAGGTGAGGGACAACGATTGTGAGGGTAGCACTTAGTGAACTATTCCTGGCATTTGGTTCCTACTTCAGGGCCATGGCTTGGTAACATTCCCCATTCTTTCATCGACGCTTGCATAAGTTATTGGTGGAGTACATAAACCTCATTAAGCCACATGCCGAG
before-21	TGCCAACATATCATGAAGACTTACATAAAGCATGACAATTATTCCTCAACATCCTAGCTACATCACGTAATTAAACGAGATTTAAGATCTACCATAAACCTAAATCGTCTAAGCCATACCAAGTCCCCTCATCTCTGAAATCTGGTAAACTTAAGCGCAGTAAGAGCCTACCATCCAGCTCATTTCTTAATGCATACGGTTATTGAAGGTGAGGGACAACAATTGTGGGGGTAACACTTAGTGAACTATTCCTGGCATTTGGTTCCTACTTCAGGGCCATGGCTTGGTAACATTCCCCATTCTTTCATCGACGCTTGCATAAGTTGTTGGTGGAGTACATAAACCTCATTAAGCCACATGCCGAG
tank5-no.1	TGTCAACATACCATGAAGACTTACATAAAGCATAACAATTATCTCTTAACATCTTACCTACATCACGTAATTAAACGAGATTTAAGACCTACCATAAACCTAAATCGTCCAAGCCATACCAAGTCCCCTCATCTCTGAAATCTAGTAAACTTAAGCGCAGTAAGAGCCTACCATCCAGCTCATTTCTTAATGCATACGGTTATTGAAGGTGAGGGACAATGATTGTGGGGGTAACACTTAGTGAACTATTCCTGGCATTTGGTTCCTACTTCAGGGCCATGGCTTGGTAACACTCCCCATTCTTTCATCGACGCTTGCATAAGTTGTTGGTGGAGTACATGAACCTCATTAAGCCACATGCCGAG
tank1-no.10	TGTCAACATATCATGAAGACTTACATAAAGCATGACAATTATTCTTCAACATCCTAGCTACATCACGTAATTAAACGAGATTTAAGATCTACCATAAACCTAAATCGTCCAAGCCATACCAAGTCCCCTCATCTCTGAAATCCAGTAAGCTTAAGCGCAGTAAGAGCCTACCATCCAGCTCATTTCTTAATGCATACGGTTATTGAAGGTGAGGGACAACGATTGTGGGGGTAACACTTAGTGAATTATTCCTGGCATTTGGTTCCTACTTCAGGGCCATGGCTTGGTAACATTCCCCATTCTTTCATCGACGCTTGCATAAGTTATTGGTGGAGTACATAAACCTCATTAAGCCACATGCCGAG
tank1-no.3	TGTCAACATACCATGAAGACTTACATAAAGCATAACAATTATCTCTCAACACTCTACCTACATCACGTAATTAAACGAGATTTAAGACCTACCATGAACCTAAATCGTCTAAGCCATACCAAGTCCCCTCATCTCTGAAATCTAGTAAACTTAAACGCAGTAAGAGCCTACCATCCAGCTCATTTCTTAATGCATACGGTTATTGAAGGTGAGGGACAATGATTGTGGGGGTAACACCTAGTGAACTATTCCTGGCATTTGGTTCCTACTTCAGGGCCATGGCTTGGTAACATTCCCCACTCTTTCATCGACGCTTGCATAAGTTATTGGTGGAGTACATAAATCTCATTAAGCCACATGCCGAG
tank5-no.6,tank4-no.4,tank1-no.6	TGTCAGCATATCATGAAGACTTACATAAAGCATGACAATTATTCTTCAACATCCTGGTTACATCACGTAATTAAACGAGATTTAAGATCTACCATAAACCTAAATCGTCTAAGCCATACCAAGTCCCCTCATCTCTGAAATCTAGTAAACTTAAGCGCAGTAAGAGCCTACCATCCAGCTCATTTCTTAATGCATACGGTTATTGAAGGTGAGGGACAACGATTGTGGGGGTAACACTTAGTGAACTATTCCTGGCATTTGGTTCCTACTTCAGGGCCATGGCTTGGTAACATTCCCCATTCTTTCATCGACGCTTGCATAAGTTATTGGTGGAGTACATAAACCTCATTAAGCCACATGCCGAG
tank6-no.3	TGTCAACATACCATGAAGACTTACATAAAGCATGATAATTATCTCTCAACATCCTACCTACATCACGTGATTAAACGAGATTTAAGACCTAACATGAACCTAAATCGTCTAAGCCATACCAAGTCCCCTCATCTCTGAAATCTAGTAAACTTAAGCGCAGTAAGAGCCTACCATCCAGCTCATTTCTTAATGCATACGGTTATTGAAGGTGAGGGACAATAATTGTGGGGGTAACACTTAGTGAACTATTCCTGGCATCTGGTTCCTACTTCAGGGCCATGACTTGGTAACATTCCCCATTCTTTCATCGACGCTTGCATAAGTTGTTGGTGGAGTACATAAACCTCATTAAGCCACATGCCGAG
before-26	TGCCAACATATCATGAAGACTTACATAAAGCATAACAATTATTCTTCAACATTCTAGTTACATCACGTAATTAAACGAGATTTAAAATCTACCATAAACCTAAATCGTCCAAGCCATACCAAGTCCCCTCATCTCTGAAATCCAGTAAACTTAAGCGCAGTAAGAGCCTACCATCCAGCTCATTTCTTAATGCATACGGTTATTGAAGGTGAGGGACAACGATTGTGGGGGTAACACTTAGTGAACTATTCCTGGCATTTGGTTCCTACTTCAGGGCCATGGCTTGGTAACATTCCCCATTCTTTCATCGACGCTTGCATAAGTTATTGGTGGAGTACATAAACCTCATTAAGCCACATGCCGAG
before-29	TGTCAACATACCATGAAGACTTACATAAAGCATGACAATTATCTTTCAACATCCTATCTACATCACGTAATTAAACGAGATTTAAGATCTACCATGAACCTAAATCGTCTAAGCCATACCAAGTCCCCTCATCTCTGAAATCTGGTAAACTTAAGCGCAGTAAGAGCCTACCATCCAGCTCATTTCTTAATGCATACGGTTATTGAAGGTGAGGGACAATGATTGTGGGGGTAACACTTAGTGAACTATTCCTGGCATCTGGTTCCTACTTCAGGGCCATGACTTGGTAACATTCCCCATTCTTTCATCGACGCTTGCATAAGTTGTTGGTGGAGTACATAAGCCTCATTAAGCCACATGCCGAG
tank1-no.2	TGTCAACATACCATGAAGACTTACATAAAGCATGACAATTATCTTTCAACATTCTACCTACATCACGTAATTGAACGAGATCTAAGACCTACCATAAACCTAAATCGTCTAAGCCATACCAAGTCCCCTCATCTCTGAAATCTAGTAAACTTAAGCGCAGTAAGAGCCTACCATCCAGCTCATTTCTTAATGCATACGGTTATTGAAGGTGAGGGACAATAATTGTGGGGGTAACACTTAGTGAACTATTCCTGGCATCTGGTTCCTACTTCAGGGCCATGGCTTGGTAACATTCCCCATTCTTTCATCGACGCTTGCATAAGTTATTGGTGGAGTACATAAACCTCATTAAGCCACATGCCGAG
tank7-no.2	TGTCAACATACCATGAAGACTTACATAAAGCATAACAATTATCTCTCAACATCTTACCTACATCACGTAATTAAACGAGATTTAAGACCTACCATGAACCTAAATCGTCTAAGCCATACCAAGTCCCCTCATCTCTGAAATCTAGTAAACTTAAGCGCAGTAAGAGCCTACCATCCAGCTCATTTCTTAATGCATACGGTTATTGAAGGTGAGGGACAATGATTGTGGGGGTAACACCTAGTGAACTATTCCTGGCATCTGGTTCCTACTTCAGGGCCATGACTTGGTAACATTCCCCACTCTTTCATCGACGCTTGCATAAGTTGTTGGTGGAGTACATAAATCTCATTAAGCCACATGCCGAG
tank6-no.2	TGTCAACATATCATGAAGACTTACATAAAGCATGACAATTATTCTTCAACATCCTAGCTACATCACGTAATTAAACGAGATTTAAGATCTACCATAAACCTAAATCGTCTAAGCCATACCAAGTCCCCTCATCTCTGAAATCTGGCAAACTTAAGCGCAGTAAGAGCCTACCATCCAGCTCATTTCTTAATGCATACGGTTATTGAAGGTGAGGGACAACGATTGTGGGGGTAACACTTAGTGAACTATTCCTGGCATTTGGTTCCTACTTCAGGGCCATGGCTTGGTAACATTCCCCATTCTTTCATCGACGCTTGCATAAGTTATTGGTGGAGTACATAAACCTCATTAAGCCACATGCCGAG
tank7-no.14	TGTCAACATACCATGAAGACTTACATAAAGCATGATAATTATCTTTCAACATCCTATCTACATCACGTAATTAAACGAGATTTAAGACCTACCATAAACCTAAATCGTCTAAGCCATACCAAGTCCCCTCATCTCTGAAATCTGGTAAACTTAAGCGCAGTAAGAGCCTACCATCCAGCTCATTTCTTAATGCATACGGTTATTGAAGGTGAGGGACAACAATTGTGGGGGTAACACTTAGTGAACTATTCCTGGCATTTGGTTCCTACTTCAGGGCCATGACTTGGTAACACTCCCCATTCTTTCATCGACGCTTGCATAAGTTATTGGTGGAGTACATAAACCTCATTAAGCCACATGCCGAG
tank3-no.4	TGTCAACATACCATGAAGACTTACATAAAGCATGATAATTACCTTTCAACATCACACCTACATCACGTAATTAAACGAGATTTAAGACCTACCATAAATCTAAATCGTCTAAGCCATACCAAGTCCCCTCATCTCTGAAATCTAGTAAACTTAAGCGCAGTAAGAGCCTACCATCCAGCTCATTCCTTAATGCATACGGTTATTGAAGGTGAGGGACAATGATTGTGGGGGTAACACTTAGTGAACTATTCCTGGCATTTGGTTCCTACTTCAGGGCCATGACTTGGTAACATTCCCCATTCTTTCATCGACGCTTGCATAAGTTGTTGGTGGAGTACATAAACCTCATTAAGCCACATGCCGAG
tank7-no.7	TGTCAACATATCATGAAGACTTACATAAAGCATGACAATTATTCTTCAACATCCTAGTTACATCACGTAATTAAACGAGATTTAAGACCTACCATAAACCTAAATCGTCCAAGCCATACCAAGTCCCCTCATCTCTGAAATCTAGTAAACTTAAGCGCAGTAAGAGCCTACCATCCAGCTCATTTCTTAATGCATACGGTTATTGAAGGTGAGGGACAACAATTGTGGGGGTAACACTTAGTGAACTATTCCTGGCATTTGGTTCCTACTTCAGGGCCATGGCTTGGTAACATTCCCCATTCTTTCATCGACGCTTGCATAAGTTATTGGTGGAGTACATAAATCTCATTAAGCCACATGCCGAG
before-22	TGTCAACATACCATGAAGACTTACATAAAGCATGACGGTTATCTTTCAACATCTTACTTACATCACGTAATTAAACGAGATTTAAGACCTACCATAAACCTAAATCGTCTAAGCCATACCAAGTCCCCTCATCTCTGAAATCTAGTAAACTTAAGCGCAGTAAGAGCCTACCATCCAGCTCATTTCTTAATGCATACGGTTATTGAAGGTGAGGGACAATGATTGTGGGGGTAACACTTAGTGAACTATTCCTGGCATCTGGTTCCTACTTCAGGGCCATGACTTGGTAACATTCCCCATTCTTTCATCGACGCTTGCATAAGTTGTTGGTGGAGTACATAAACCTCATTAAGCCACATGCCGAG
tank4-no.5	TGTCAACATACCATGAAGACTTACATAAAGCATGACAATTATCTTTCAACATCCCAATTACATCACGTAATTAAACGAGATTTAAGATCTACCATAAACCTAAATCGTCTAAGCCATACCAAGTCCCCTCATCTCTGAAATCTAGTAAACTTAAGCGCAGTAAGAGCCTACCATCCAGCTCATTTCTTAATGCATACGGTTATTGAAGGTGAGGGACAACGATTGTGGGGGTAACACTTAGTGAACTATTCCTGGCATCTGGTTCCTACTTCAGGGCCATGGCTTGGTAACATTCCCCATTCTTTCATCGACGCTTGCATAAGTTATTGGTGGAGTACATAGACCTCATTAAGCCACATGCCGAG
before-28	TGTCAACATATCATGAAGACTTACATAAAGCATGACAATTATTCTTCAACATCCTAACTACATCACGTAATTAAACGAGATTTAAGATCTACCATAAACCTAAATCGTCTAAGCCACACCAAGTCCCCTCATCTCTGAAGTCTGGTAAACTTAAGCGCAGTAAGAGCCTACCATCCAGCCCATTTCTTAATGCATACGGTTATTGAAGGTGAGGGACAACGATTGTGGGGGTAACACTTAGTGAACTATTCCTGGCATTTGGTTCCTACTTCAGGGCCATAGCTTGGTAACATTCCCCATTCTTTCATCGACGCTTGCATAAGTTATTGGTGGAGTACATAAACCTCATTAAGCCACATGCCGAG
before-15	TGTCAACATATCATGAAGACTTACATAAAGCATGACAATTATTCTTCAACATCCTAGCTACATCACGTAATTAAACGAGATTTAAGACCTACCATAAACCTAAATCGTCCAAGCCATACCAAGTCCCCTCATCTCTGAAATCTAGTAAACTTAAGCGCAGTAAGAGCCTACCATCCAGCTCATTTCTTAATGCATACGGTTATTGAAGGTGAGGGACAACAATTGTGGGGGTAACACTTAGTGAACTATTCCTGGCATTTGGTTCCTACTTCAGGGCCATGGCTTGGTAACATTCCCCATTCTTTCATCGACGCTTGCATAAGTTATTGGTGGAGTACATAAACCTCATTAAGCCACATGCCGAG
tank2-no.5	TGTCAACATACCATGAAGACTTACATAAAGCATAACAATTATCTCTCAACATCCTACCTACATCACGTAATTAAACGAGATTTAAGACCTATCATAAACCTAAATCGTCTAAGCCATACCAAGTCCCCTCATCTCTGAAATCTAGTAAACTTAAGCGCAGTAAGAGCCTACCATCCAGCTCATTTCTTAATGCATACGGTTATTGAAGGTGAGGGACAATAATTGTGGGGGTAACACTTAGTGAACTATTCCTGGCATTTGGTTCCTACTTCAGGGCCATGACTTGGTAACATTCCCCATTCTTTCATCGACGCTTGCATAAGTTATTGGTGGAGTACATAGACCTCATTAAGCCACATGCCGAG
tank1-no.7	TGTCAACATACCATGAAGACTTACATAAAGCATGACAATTATCTTTCAACATCACACCTACATCACGTAATTAAACGAGATTTAAGACCTACCATGAACCTAAATCGTCTAAGCCATACCAAGTCCCCCCATCTCTGAAATCTAGCAAACTTAAGCGCAGTAAGAGCCTACCATCCAGCTCATTTCTTAATGCATACGGTTATTGAAGGTGAGGGACAATGATTGTGGGGGTAACACTTAGTGAACTATTCCTGGCATTTGGTTCCTACTTCAGGGCCATGGCTTGGTAACATTCCCCATTCTTTCATCGACGCTTGCATAAGTTATTGGTGGAGTACATAAACCTCATTAAGCCACATGCCGGG
before-3	TGTCAACATACCATGAAGACTTACATAAAGCATAATAATTATCTCTCAACATCCTACCTACATCACGTAATTAAACGAGATTTAAGACCTACCATGAACCTAAATCGTCTAAGCCATACCAAGTCTCCTCATCTCTGAAATCTAGTAAACTTAAGCGCAGTAAGAGCCTACCATCCAGCTCATTTCTTAATGCATACGGTTATTGAAGGTGAGGGACAATGATTGTGGGGGTAACACCTAGTGAACTATTCCTGGCATTTGGTTCCTACTTCAGGGCCATGGCTTGGTAACATTCCCCACTCTTTCATCGACGCTTGCATAAGTTATTGGTGGAGTACATAAATCTCATTAAGCCACATGCCGAG
tank7-no.4	TGTCAACATACCATGAAGACTTACATAAAGCATGACAATTATCTTTCAACATCACACCTACATCACGTAATTAAACGAGATTTAAGACCTACCATAAATCTAAATCGTCTAAGCCATACCAAGTCCCCTCATCTCTGAAATCTAGTAAACTTAAGCGCAGTAAGAGCCTACCATCCAGCTCATTTCTTAATGCATACGGTTATTGAAGGTGAGGGACAATGATTGTGGGGGTAACACTTAGTGAACTATTCCTGGCATCTGGTTCCTACTTCAGGGCCATGGCTTGGTAACATTCCCCATTCTTTCATCGACGCTTGCATAAGTTATTGGTGGAGTACATAAACCTCATTAAGCCACATGCCGAG
before-34	TGTCAACATATCATGAAGATTTACATAAAGCATGACAATTATTCTTCAACATCCTAGCTACATCACGTAATTAAACGAGATTTAAGATCTACCATAAACCTAAATCGTCGAAGCCATACCAAGTCCCCTCATCTCTGAAATCTAGCAAACTTAAGCGCAGTAAGAGCCTACCATCCAGCTCATTTCTTAATGCATACGGTTATTGAAGGTGAGGGACAACGATTGTGGGGGTAACACTTAGTGAACTATTCCTGGCATCTGGTTCCTACTTCAGGGCCATGGCTTGGTATCATTCCCCATTCTTTCATCGACGCTTGCATAAGTTATTGGTGGAGTACATAAACCTCATTAAGCCACATGCCGAG
tank2-no.3	TGTCAACATACCATGAAGACTTACATAAAGCATGACAATTATCTTTCAACATCCTACCTACATCACGTAATTAAACGAGATTTAAGACCTATCATAAACCTAAATCGTCTAAGCCATACCAAGTCCCCTCATCTCTGAAATCTAGTAAACTTAAGCGCAGTAAGAGCCTACCATCCAGCTCATTTCTTAATGCATACGGTTATTGAAGGTGAGGGACAATAATTGTGGGGGTAACACTTAGTGAACTATTCCTGGCATTTGGTTCCTACTTCAGGGCCATGACTTGGTAACATTCCCCATTCTTTCATCGACGCTTGCATAAGTTATTGGTGGAGTACATAAACCTCATTAAGCCACATGCCGAG
before-6	TGTCAACATATCATGAAGACTTACATAAAGCATGACAATTATTCTTCAACATCCTAACTACATCACGTAATTAAACGAGATTTAAGATCTACCATGAACCTAAATCGTCTAAGCCATACCAAGTCCCCTCATCTCTGAAATCTGGTAAACTTAAGCGCAGTAAGAGCCTACCATCCAGCTCATTTCTTAATGCATACGGTTATTGAAGGTGAGGGACAATGATTGTGGGGGTAACACTTAGTGAACTATTCCTGGCATCTGGTTCCTACTTCAGGGCCATGGCTTGGTAACATTCCCCATTCTTTCATCGACGCTTGCATAAGTTATTGGTGGAGTACATAAATCTCATTAAGCCACATGCCGAG
tank3-no.5	TGTCAACATACCATGAAGACTTACATAAAGCATGACAATTATCTTTCAACATCCTACCTACATCACGTAATTAAACGAGATTTAAGACCTACCATAAACCTAAATCGTCTAAGCCATACCAAGTCCCCTCATCTCTGAAATCTAGTAAACTTAAGCGCAGTAAGAGCCTACCATCCAGCTCATTTCTTAATGCATACGGTTATTGAAGGTGAGGGACAATAATTGTGGGGGTAACACTTAGTGAACTATTCCTGGCATCTGGTTCCTACTTCAGGGCCATGACTTGGTAACATTCCCCACTCTTTCATCGACGCTTGCATAAGTTATTGGTGGAGTACATAAACCTCATTAAGCCACATGCCGAG
before-23	TGTCAACATACCATGAAGACTTACATAAAGCATGATAATTATCTTTCAACATCCTACCTACATCACGTAATTAAACGAGATTTAAGATCTACCATAAACCTTAAATCGTCTAAGCCATACCAAGTCCCCCCATCTCTGAAATCTAGTAAACTTAAGCGCAGTAAGAACCTACCATCCAGCTCATTTCTTAATGCATACGGTTATTGAAGGTGAGGGACAACAATTGTGGGGGTAACACTTAGTGAACTATTCCTGGCATTTGGCTCCTACTTCAGGGCCATGACTTGGTAACATTCCCCATTCTTTCATCGACGCTTGCATAAGTTATTGGTGGAGTACATGAACCTCATTAAGCCACATGCCGAG
tank2-no.7	TGTCAACATATCATGAAGACTTACATAAAGCATGACAATTATTCTCCAACATCCTAGCTACATCACGTAATTAAACGAGATTTAAGACCTACCATAAACCTAAATCGTCCAAGCCACACCAAGTCCCCTCATCTCTGAAGTCTGGTAAACTTAAGCGCAGTAAGAGCCTACCATCCAGCTCATTTCTTAATGCATACGGTTATTGAAGGTGAGGGACAACAATTGTGGGGGTAACACTTAGTGAACTATTCCTGGCATCTGGTTCCTACTTCAGGGCCATAGCTTGGTAACATTCCCCATTCTTTCATCGACGCTTGCATAAGTTATTGGTGGAGTACATAAACCTCATTAAGCCACATGCCGAG
tank7-no.13	TGTCAACATACCATGAAGACTTACATAAAGCATGACAATTATCTTTCAGCATCCTATCTACATCACGTAATTAAACGAGATTTAAGACCTACCATGAACCTAAATCGTCTAAGCCATACCAAGTCCCCTCATCTCTGAAATCTGGTAAACTTAAGCGCAGTAAGAGCCTACCATCCAGCTCATTTCTTAATGCATACGGTTATTGAAGGTGAGGGACAATGATTGTGGGGGTAACACTTAGTGAACTATTCCTGGCATTTGGTTCCTACTTCAGGGCCATGACTTGGTAACATTCCCCATTCTTTCATCGACGCTTGCATAAGTTGTTGGTGGAGTACATAAACCTCATTAAGCCACATGCCGAG
before-7	TGTCAACATATCATGAAGACTTACATAAAGCATAACAATTATTCTTCAACATCCTAGCTACATCACGTGATTAAACGAGATTTAAAACCTACCATGAACCTAAATCGTCCAAGCCATACCAAGTCCCCTCATCTCTGAAATCTAGTAAACTTAAGCGCAGTAAGAGCCTACCATCCAGCTCATTTCTTAATGCATACGGTTATTGAAGGTGAGGGACAACGATTGTGGGGGTAACACTTAGTGAACTATTCCTGGCATTTGGTTCCTACTTCAGGGCCATGGCTTGGTAACATTCCCCATTCTTTCATCGACGCTTGCATAAGTTATTGGTGGAGTACATAAACCTCATTAAGCCACATGCCGAG
tank6-no.4	TGTCAACATACCATGAAGATTTGCATAAACCATGATAATTATCTTTCAACATCCTATTTACATCACGTAATTAAACGAGATTTAAGATCTACCATAAACCTAAATCGTCTAAGCCACACCAAGTCCCCTCATCTCTGAAATCTGGTAAACTTAAGCGCAGTAAGAGCCTACCATCCAGCTCATTTCTTAACGCATACGGTTATTGAAGGTGAGGGACAATGATTGTGGGGGTAACACTTAGTGAACTATTCCTGGCATTTGGTTCCTACTTCAGGGCCATGACTTGGCAACATTCCCCATTCTTTCATCGACGCTTGCATAAGTTATTGGTGGAGTACATAAACCTCATTAAGCCACATGCCGAG
tank1-no.1	TGTCAACATATCATGAAGACTTACATAAAGCATAACAATTATTCTTCAACATCCTAGCTACATCACGTAATTAAACGAGATTTAAGATCTACCATAAACCTAAATCGTCTAAGCCATACCAAGTCCCCTCATCTCTGAAATCTGGCAAACTTAAGCGCAGTAAGAGCCTACCATCCAGCTCATTTCTTAATGCATACGGTTATTGAAGGTGAGGGACAATGATTGTGGGGGTAACACTTAGTGAACTATTCCTGGCATTTGGTTCCTACTTCAGGGCCATGACTTGGTAACATTCCCCATTCTTTCATCGACGCTTGCATAAGTTATTGGTGGAGTACATAAACCTCATTAAGCCACATGCCGAG
tank3-no.3	TGTCAACATACCATGAAGACTTACATAAAGCATGACAATTATCTCTCAACATTCTACCTACATCACGTAATTGAACGAGATTTAAGACCTACCACAAACCTAAATCGTCTAAGCCATACCAAGTCCCCCCATCTCTGAAATCTAGTAAACCTAAGCGCAGTAAGAGCCTACCATCCAGCTCATTTCTTAATGCATACGGTTATTGAAGGTGAGGGACAATAATTGTGGGGGTAACACTTAGTGAACTATTCCTGGCATTTGGTTCCTACTTCAGGGCCATGGCTTGGTAACATTCCCCATTCTTTCATCGACGCTTGCATAAGTTGTTGGTGGAGTACATAAACCTCATTAAGCCACATGCCGAG
tank1-no.8	TGTCAACATATCATGAAGACTTACATAAAGCATAACAATTATTCTTCGACATCCTAGTTACATCACGTAATTAAACGAGATTTAAAACCTACCATAAACCTAAATCGTCCAAGCCATACCAAGTCCCCTCATCTCTGAAATCCAGTAAACTTAAGCGCAGTAAGAGCCTACCATCCAGCTCATTTCTTAATGCATACGGTTATTGAAGGTGAGGGACAACGATTGTGGGGGTAACACTTAGTGAACTATTCCTGGCATTGGTTCCTACTTCAGGGCCATGACTTGGTAACATTCCCCATTCTTTCATCGACGCTTGCATAAGTTATTGGTGGAGTACATGAACCTCATTAAGCCACATGCCGAG
before-32	TGTCAACATACCACGAAGACTTACATGAAGCATGATAATTATCTTTCAACATCCTACCTACATCACGTAATTAAACGAGATTTAAGATCTACCATAAACCTAAATCGTCTAAGCCATACCAAGTCCCCTCATCTCTGAAATCTAGTAAACTTAAGCGCAGTAAGAGCCTACCATCCAGCTCATTTCTTAATGCATACGGTTATTGAAGGTGAGGGACAACGATTGTGGGGGTAACACTTAGTGAACTATTCCTGGCATTTGGTTCCTACTTCAGGGCCATGACTTGGTAACACCCCCCATTCTTTCATCGACGCTTGCATAAGTTATTGGTGGAGTACATGAACCTCATTAAGCCACATGCCGAG
tank6-no.7	TGTCAACATATCATGAAGACTTACATAAAGCATGACAATTATTCTTCAACATCCTAGCTACATCACGTAATTAAACGAGATTTAAGACCTACCATAAACCTAAATCGTCTAAGCCACACCAAGTCCCCTCATCTCTGAAATCTAGTAAACTTAAGCGCAGTAAGAGCCTACCATCCAGCTCATTTCTTAATGCATACGGTTATTGAAGGTGAGGGACAACGATTGTGGGGGTAACACTTAGTGAACTATTCCTGGCATTTGGTTCCTACTTCAGGGCCATGGCTTGGTAACATTCCCCATTCTTTCATCGACGCTTGCATAAGTTGTTGGTGGAGTACATAAACCTCATTAAGCCACATGCCGAG
tank3-no.1	TGTCAGCATACCATGAAGACTTACATAAAGCATGATAATTATCTTTCAACATCCTACCTACATCACGTAATTAAACGAGATTTAAGACCTACCATAAACCTAAATCGTCTAAGCCATACCAAGTCCCCTCATCTCTGAAATCCGGTAAACTTAAGCGCAGTAAGAACCTACCATCCAGCTCATTTCTTAATGCATACGGTTATTGAAGGTGAGGGACAATAATTGTGGGGGTAACACTTAGTGAACTATTCCTGGCATCTGGTTCCTACTTCAGGGCCATGACTTGGTAACACTCCCCATTCTTTCATCGACGCTTGCATAAGTTATTGGTGGAGTACATAAACCTCATTAAGCCACATGCCGAG
tank3-no.6	TGTCAACATACCATGAAGACTTACATAAAGCATGACAATTATCTTTCAACATCCCAATTACATCACGTAATTAAACGAGATTTAAGATCTACCATAAACCTAAATCGTCCAAGCCATACCAAGTCCCCTCATCTCTGAAATCTAGTAAACTTAAGCGCAGTAAGAGCCTACCATCCAGCTCATTTCTTAATGCATACGGTTATTGAAGGTGAGGGACAACGATTGTGGGGGTAACACTTAGTGAACTATTCCTGGCATCTGGTTCCTACTTCAGGGCCATGGCTTGGTAACATTCCCCATTCTTTCATCGACGCTTGCATAAGTTATTGGTGGAGTACATAGACCTCATTAAGCCACATGCCGAG
tank7-no.15	TGTCAACATATCATGAAGACTTACATAAAGCATGACAATTATTCTTCAACATCCTAGTTACATCACGTAATTAAACGAGATTTAAGATCTACCATAAACCTAAATCGTCTAAGCCATACCAAGTCCCCTCATCTCTGAAATCTGGTAAACTTAAGCGCAGTAAGAGCCTACCATCCAGCTCATTTCTTAATGCATACGGTTATTGAAGGTGAGGGACAACAATTGTGGGGGTAACACTTAGTGAATTATTCCTGGCATTTGGTTCCTACTTCAGGGCCATGGCTTGGTAACATTCCCCATTCTTTCATCGACGCTTGCATAAGTTATTGGTGGAGTACATAAACCTCATTAAGCCACATGCCGAG
before-35	TGTCAACATATCATGAAGACTTACATAAAGCATGACAATTATTCTTCAACATCCTAGCTACATCACGTAATTAAACGAGATTTAAGACCTACCATAAACCTAAATCGTCCAAGCCACACCAAGTCCCCCCATCTCTGAAATCTAGTAAACTTAAGCGCAGTAAGAGCCTACCATCCAGCTCATTTCTTAATGCATACGGTTATTGAAGGTGAGGGACAACGATTGTGGGGGTAACACTCAGTGAACTATTCCTGGCATTTGGTTCCTACTTCAGGGCCATGGCTTGGTAACGTTCCCCATTCTTTCATCGACGCTTGCATAAGTTATTGGTGGAGTACATAAATCTCATTAAGCCACATGCCGAG
tank2-no.6	TGTCAACATATCATGAAGACTTACATAAAGCATGACAATTATTCTTCAACATCCTAGTTACATCACGTAATTAAACGAGATTTAAGATCTACCATAAACCTAAATCGTCTAAGCCATACCAAGTCCCCTCATCTCTGAAATCTGGTAAACTTAAGCGCAGTAAGAGCCTACCATCCAGCTCATTTCTTAATGCATACGGTTATTGAAGGTGAGGGACAACAATTGTGGGGGTAACACTTAGTGAACTATTCCTGGCATTTGGTTCCTACTTCAGGGCCATGGCTTGGTAACATTCCCCATTCTTTCATCGACGCTTGCATAAGTTATTGGTGGAGTACATAAACCTCATTAAGCCACATGCCGAG
tank1-no.4	TGTCAACATACCATGAAGACTTACATAAAGCATGACAATTATCTTTCAACATCCTACTTATATCACGTAATTAAACGAGATTTAAGATCTACCATAAACCTAAATCGTCCAAGCCATACCAAGTCCCCCCATCTCTGAAATCTGGTAAACTTAAGCGCAGTAAGAGCCTACCATCCAGCTCATTTCTTAATGCATACGATTATTGAAGGTGAGGGACAATGATTGTGGGGGTAACACTTAGTGAACTATTCCTGGCATTTGGTTCCTACTTCAGGGCCATGACTTGGTAACATTCCCCACTCTTTCATCGACGCTTGCATAAGTTGTTGGTGGAGTACATAAACCTCATTAAGCCACATGCCGAG
tank3-no.9	TGTCAACATACCATGAAGACTTACATAAAGCATGATAATTATCTTTCAACATCCTACCTACATCACGTAATTAAACGAGATTTAAGATCTACCATAAACCTAAATCGTCTAAGCCATACCAAGTCCCCTCATCTCTGAAATCTAGTAAACTTAAGCGCAGTAAGAACCTACCATCCAGCTCATTTCTTAATGCATACGGTTATTGAAGGTGAGGGACAACAATTGTGGGGGTAACACTTAGTGAACTATTCCTGGCATCTGGTTCCTACTTCAGGGCCATGACTTGGTAACATTCCCCATTCTTTCATCGACGCTTGCATAAGTTATTGGTGGAGTACATAAACCTCATTAAGCCACATGCCGAG
tank4-no.6	TGTCAACATACCATGAAGACTTACATAAAGCATGACAATTATTCTTCAACATCCTAGTTACATCACGTAATTAAACGAGATTTAAGATCTACCATAAACCTAAATCGTCTAAGCCACACCAAGTCCCCTCATCTCTGAAATCTGGTAAACTTAAGCGCAGTAAGAGCCTACCATCCAGCTCATTTCTTAATGCATACGGTTATTGAAGGTGAGGGACAACAATTGTGGGGGTAACACTTAGTGAACTATTCCTGGCATTTGGTTCCTACTTCAGGGCCATGGCTTGGTAACATTCCCCATTCTTTCATCGACGCTTGCATAAGTTATTGGTGGAGTACATAAACCTCATTAAGCCACATGCCGAG
tank5-no.3	TGTCAACATACCATGAAGACTTACATAAAGCATGACAATTATCTCTCAACATCCTACCTACATCACGTAATTAAACGAGATTTAAGACCTACCATAAACCTAAATCGTCTAAGCCATACCAAGTCCCCTCATCTCTGAAATCTAGTAAACTTAAGCGCAGTAAGAGCCTACCATCCAGCTCATTTCTTAATGCATACGGTTATTGAAGGTGAGGGACAATGATTGTGGGGGTAACACTTAGTGAATTATTCCTGGCATCTGGTTCCTACTTCAGGGCCATGACTTGGTAACATTCCCCATTCTTTCATCGACGCTTGCATAAGTTATTGGTGGAGTACATAAACCTCATTAAGCCACATGCCGAG
tank5-no.5	TGTCAACATACCATGAAGACTTACATAAAGCATAACAATTATTTTTCAACATCTTACCTACATCACGTAATTAAACGAGATTTAAGACCTACCATAAACCTAAATCGTCCAAGCCATACCAAGTCCCCTCATCTCTGAAGTCTGGTAAACTTAAGCGCAGTAAGAGCCTACCATCCAGCTCATTTCTTAATGCATACGGTTATTGAAGGTGAGGGACAATGATTGTGGGGGTAACACTTAGTGAACTATTCCTGGCATTTGGTTCCTACTTCAGGGCCATGGCTTGGTAACATTCCCCATTCTTTCATCGACGCTTGCATAAGTTATTGGTGGAGTACATGAACTTCATTAAGCCACATGCCGGG
tank7-no.11	TGTCAACATATCATGAAGACTTACATAAAGCATGACAGTTATTCTTCAACATCCTAGCTACATCACGTAATTAAACGAGATTTAAGACCTACCATAAACCTAAATCGTCTAAGCCACACCAAGTCCCCTCATCTCTGAAATCTAGTAAACTTAAGCGCAGTAAGAGCCTACCATCCAGCTCATTTCTTAATGCATACGGTTATTGAAGGTGAGGGACAATGATTGTGGGGGTAACACTTAGTGAACTATTCCTGGCATTTGGTTCCTACTTCAGGGCCATGGCTTGGTAACATTCCCCATTCTTTCATCGACGCTTGCATAAGTTGTTGGTGGAGTACATAAACCTCATTAAGCCACATGCCGAG
tank3-no.2	TGTCAACATACCATGAAGACTTACATAAAGCATGACAATTATCTTTCAACATCACAACTACATCACGTAATTAAACGAGATTTAAGACCTACCATAAACCTAAATCGTCTAAGCCATACCAAGTCCCCTCATCTCTGAAATCTAGTAAACTTAAGCGCAGTAAGAGCCTACCATCCAGCTCATTTCTTAATGCATACGGTTATTGAAGGTGAGGGACAATGATTGTGGGGGTAACACTTAGTGAATTATTCCTGGCATCTGGTTCCTACTTCAGGGCCATGACTTGGTAACATTCCCCATTCTTTCATCGACGCTTGCATAAGTTATTGGTGGAGTACATAAACCTCATTAAGCCACATGCCGAG
tank3-no.7	TGTCAACATACCATGAAGACTTACATAAAGCATGACAATTATCTTCCAACATCCTAGTTACATCACGTAATTAAACGAGATTTAAGATCTACCATAAACCTAAATCGTCTAAGCCATACCAAGTCCCCTCATCTCTGAAATCTGGTAAACTTAAGCGCAGTAAGAGCCTACCATCCAGCTCATTTCTTAATGCATACGGTTATTGAAGGTGAGGGACAACGATTGTGGGGGTAACACTTAGTGAACTATTCCTGGCATTTGGTTCCTACTTCAGGGCCATGGCTTGGTAACATTCCCCATTCTTTCATCGACGCTTGCATAAGTTGTTGGTGGAGTACATAAACCTCATTAAGCCACATGCCGAG
tank5-no.2	TGTCAACATACCATGAAGACTTACATAAAGCATGATAATTATCTTTCAACATCCTACCTACATCACGTAATTAAACGAGATTTAAGATCTACCATAAACCTAAATCGTCTAAGCCATACCAAGTCCCCTCATCTCTGAAATCCGGTAAACTTAAGCGCAGTAAGAACCTACCATCCAGCTCATTTCTTAATGCATACGGTTATTGAAGGTGAGGGACAATAATTGTGGGGGTAACACTTAGTGAACTATTCCTGGCATTTGGTTCCTACTTCAGGGCCATGACTTGGTAACACTCCCCATTCTTTCATCGACGCTTGCATAAGTTATTGGTGGAGTACATAAACCTCATTAAGCCACATGCCGAG
tank2-no.4	TGTCAACATACCATGAAGACTTACATAAAGCATGACAGTTATCTTTCAACATCTTACCTGAATCACGTAATTAAACGAGATTTAAGATCTACCATAAACCTAAATCGTCTAAGCCATACCAAGTCCCCTCATCTCTGAAATCTAGTAAACTTAAGCGCAGTAAGAGCCTACCATCCAGCTCATTTCTTAATGCATACGGTTATTGAAGGTGAGGGACAATGATTGTGGGGGTAACACTTAGTGAACTATTCCTGGCATTTGGTTCCTACTTCAGGGCCATGACTTGGTAACATTCCCCATTCTTTCATCGACGCTTGCATAAGTTATTGGTGGAGTACATAAACCTCATTAAGCCACATGCCGAG
tank2-no.2	TGTCAACATACCATGAAGACTTACATAAAGCATAACAATTATTTTTCAACATCTTGCCTACATCACGTAATTAAACGAGATTTAAGACCTACCATAAACCTAAATCGTCCAAGCCATACCAAGTCCCCTCATCTCTGAAGTCTAGTAAACTTAAGCGCAGTAAGAGCCTACCATCCAGCTCATCTCTTAATGCATACGGTTATTGAAGGTGAGGGACAATGATTGTGGGGGTAACACTTAGTGAACTATTCCTGGCATTTGGTTCCTACTTCAGGGCCATGGCTTGGTAACATTCCCCATTCTTTCATCGACGCTTGCATAAGTTATTGGTGGAGTACATAAACTTCATTAAGCCACATGCCGGG
before-36	TGTCAACATATCATGAAGACTTACATAAAGCATAACAATTATTCTTCAACATCCTAGTTACATCACGTAATTAAACGAGATTTAAAATCTACCATAAACCTAAATCGTCTAAGCCATACCAAGTCCCCTCATCTCTGAAATCCAGTAAACTTAAGCGCAGTAAGAGCCTACCATCCAGCTCATTTCTTAATGCATACGGTTATTGAAGGTGAGGGACAACGATTGTGGGGGTAACACTTAGTGAACTATTCCTGGCATTTGGTTCCTACTTCAGGGCCATGGCTTGGTAACATTCCCCATTCTTTCATCGACGCTTGCATAAGTTATTGGTGGAGTACATAAACCTCATTAAGCCACATGCCGAG
tank6-no.8	TGTCAACATATCATGAAGACTTACATAAAGCATAACAATTATTCTTCAACATTCTAGTTACATCACGTAATTAAACGAGATTTAAAATCTACCATAAACCTAAATCGTCCAAGCCATACCAAGTCCCCTCATCTCTGAAATCCAGTAAACTTAAGCGCAGTAAGAGCCTACCATCCAGCTCATTTCTTAATGCATACGGTTATTGAAGGTGAGGGACAACGATTGTGGGGGTAACACTTAGTGAACTATTCCTGGCATTTGGTTCCTACTTCAGGGCCATGGCTTGGTAACATTCCCCATTCTTTCATCGACGCTTGCATAAGTTATTGGTGGAGTACATAAACCTCATTAAGCCACATGCCGAG
before-1	TGTCAACATACCATGAAGACTTACATAAAGCATGACAATTATCTTTCAACATCCTATCTACATCACGTAATTAAACGAGATTTAAGATCTACCATAAACCTAAATCGTCTAAGCCATACCAAGTCCCCCCATCTCTGAAATCTGGTAAACTTAAGCGCAGTAAGAGCCTACCATCCAGCTCATTTCTTAATGCATACGGTTATTGAAGGTGAGGGACAACGATTGTGGGGGTAACACTTAGTGAACTATTCCTGGCATTTGGTTCCTACTTCAGGGCCATGACTTGGTAACATTCCCCATTCTTTCATCGACGCTTGCATAAGTTGTTGGTGGAGTACATAAACCTCATTAAGCCACATGCCGAG
tank3-no.8	TGTCAACATACCATGAAGACTTACATAAAGCATGACAATTATCTTTCAACATCCTAATTACATCACGTAATTAAACGAGATTTAAGATCTACCATAAACCTAAATCGTCTAAGCCATACCAAGTCCCCTCATCTCTGAAATCTGGTAAACTTAAGCGCAGTAAGAGCCTACCATCCAGCTCATTTCTTAATGCATACGGTTATTGAAGGTGAGGGACAACGATTGTGGGGGTAACACTTAGTGAACTATTCCTGGCATCTGGTTCCTACTTCAGGGCCATGACTTGGTAACATTCCCCATTCTTTCATCGACGCTTGCATAAGTTGTTGGTGGAGTACATAAACCTCATTAAGCCACATGCCGAG
tank7-no.9	TGTCAACATATCATGAAGATTTACATAAAGCATGACAATTATTTCTCAATATCCTAGCTACATCACGTAATTAAACGAGATTTAAGACCTACCATAAACCTAAATCGTCTAAGCCATACCAAGTCCCCTCATCTCTGAAATCTAGTAAACTTAAGCGCAGTAAGAGCCTACCATCCAGCTCATTTCTTAATGCATACGGTTATTGAAGGTGAGGGACAATGATTGTGGGGGTAACACTTAGTGAATTATTCCTGGCATTTGGTTCCTACTTCAGGGCCATGGCTTGGTAACATTCCCCATTCTTTCATCGACGCTTGCATAAGTTATTGGTGGAGTACATAAATCTCATTAAGCCACATGCCGAG
tank1-no.9	TGTCAACATACCATGAAGACTTACATAAAGCATAATAATTATCTTTTAACATCCTACCTACTTCACGTAATTAAACGAGATTTAAGACCTACCATAAACCTAAATCGTCTAAGCCATACCAAGTCCCCTCATCTCTGAGATTTGATAAACTTAAGCGCAGTAAGAGCCTACCATCCAGCTCATTTCTTAATGCATACGGTTATTGAAGGTGAGGGACAACAATTGTGGGGGTAACACTTAGTGAACTATTCCTGGCATCTGGTTCCTACTTCAGGGCCATGACTTGGTAACATTCCCCATTCTTTCATCGACGCTTGCATAAGTTATTGGTGGAGTACATAAACCTCATTAAGCCACATGCCGAG
tank7-no.16	TGTCAACATACCATGAAGACTTACATAAAGCATGACAATTATCTTTCAACATCCTACCTACATCACGTAATTAAACGAGATTTAAGATCTACCATGAACCTAAATCGTCTAAGCCATACCAAGTCCCCTCATCTCTGAAATCTCGTAAACTTAAGCGCAGTAAGAGCCTACCATCCAGCTCATTTCTTAATGCATACGGTTATTGAAGGTGAGGGACAACGATTGTGGGGGTAACACTTAGTGAACTATTCCTGGCATCTGGTTCCTACTTCAGGGCCATGACTTGGTAACACTCCCCATTCTTTCATCGACGCTTGCATAAGTTATTGGTGGAGTACATAAACCTCATTAAGCCACATGCCGAG
tank7-no.8	TGTCAGCATATCATGAAGACTTACATAAAGCATGACAATTATTCTTCAACATCCTAGCTATATCACGTAATTAAACGAGATTTAAGACCTACCATAAACCTAAATCGTCCAAGCCATACCAAGTCCCCTCATCCCTGAAATCCAGTAAACTTAAGCGCAGTAAGAGCCTACCATCCAGCTCATTTCTTAATGCATACGGTTATTGAAGGTGAGGGACAACGATTGTGGGGGTAACACTTAGTGAACTATTCCTGGCATTTGGTTCCTACTTCAGGGCCATGGCTTGGTAACATTCCCCATTCTTTCATCGACGCTTGCATAAGTTATTGGTGGAGTACATAAACCTCATTAAGCCACATGCCGAG
tank7-no.10	TGTCAACATACCATGAAGACTTACATAAAGCATGACAATTATCTTTCAACATCCTACTTATATCACGTAATTAAACGAGATTTAAGATCTACCATAAACCTAAATCGTCTAAGCCATACCAAGTCCCCCCATCTCTGAAATCTGGTAAACTTAAGCGCAGTAAGAGCCTACCATCCAGCTCATTTCTTAATGCATACGGTTATTGAAGGTGAGGGACAATGATTGTGGGGGTAACACTTAGTGAACTATTCCTGGCATTTGGTTCCTACTTCAGGGCCATGACTTGGTAACATTCCCCACTCTTTCATCGACGCTTGCATAAGTTGTTGGTGGAGTACATAAACCTCATTAAGCCACATGCCGAG
tank4-no.3	TGTCAACATATCATGAAGACTTACATAAAGCATGACAATTATTCTTCAACATCCTAGCTACATCACGTAATTAAACGAGATTTAAGACCTACCATAAACCTAAATCGTCCAAGCCATACCAAGTCCCCTCATCTCTGAAATCTAGTAAACTTAAGCGCAGTAAGAGCCTACCATCCAGCTCATTTCTTAATGCATACGGTTATTGAAGGTGAGGGACAACGATTGTGGGGGTAACACTTAGTGAACTATTCCTGGCATCTGGTTCCTACTTCAGGGCCATGGCTTGGTAACATTCCCCATTCTTTCATCGACGCTTGCATAAGTTATTGGTGGAGTACATAAATTTCATTAAGCCACATGCCGAG
tank5-no.7	TGTCAACATACCATGAAGACTTACATAAAGCATGATAATTATCTCTCAACATCTTACCTACATCACGTAATTAAACGAGATTTAAGACCTACCATGAACCTAAATCGTCTAAGCCATACCAAGTCCCCTCATCTCTGAAATCTCGTAAACTTAAGCGCAGTAAGAGCCTACCATCCAGCTCATTTCTTAATGCATACGGTTATTGAAGGTGAGGGACAATGATTGTGGGGGTAACACTTAGTGAACTATTCCTGGCATCTGGTTCCTACTTCAGGGCCATGACTTGGTAACACTCCCCATTCTTTCATCGACGCTTGCATAAGTTATTGGTGGAGTACATAAACCTCATTAAGCCACATGCCGAG
tank6-no.10	TGTCAACATACCATGAAGACTTGCATAAAGCATGATAATTATCTTTCAACATCCTACCTACATCACGTAACTAAACGAGATTTAAGATCTACCATGAACCTAAATCGTCTAAGCCATACCAAGTCCCCTCATCTCTGAAATCCGGTAAACTTAAGCGCAGTAAGAGCCTACCATCCAGCTCATTTCTTAATGCATACGGTTATTGAAGGTGAGGGACAACAATTGTGGGGGTAACACTTAGTGAACTATTCCTGGCATTTGGTTCCTACTTCAGGGCCATGACTTGGTAACATTCCCCATTCTTTCATCGACGCTTGCATAAGTTATTGGTGGAGTACATAAACCTCATTAAGCCACATGCCGAG
tank4-no.1	TGTCAACATACCATGAAGACTTACATAAAGCATGACAATTATCTTTCAACATCCTACCTACATCACGTAATTAAACGAGATTTAAGACCTACCATAAACCTAAATCGTCTAAGCCATACCAAGTCCCCCCATCTCTGAAATCTAGTAAACTTAAGCGCAGTAAGAACCTACCATCCAGCTCATTTCTTAATGCATACGGTTATTGAAGGTGAGGGACAATAATTGTGGGGGTAACACTTAGTGAACTATTCCTGGCATTTGGTTCCTACTTCAGGGCCATGACTTGGTAACATTCCCCATTCTTTCATCGACGCTTGCATAAGTTATTGGTGGAGTACATAAACCTCATTAAGCCACATGCCGAG
tank4-no.2	TGTCAACATACCATGAAGACTTACATAAAGCATGACAATTATCTTTCAACATTCTACCTACATCACGTAATTAAACGAGATTTAAGACCTACCATGAACCTAAATCGTCTAAGCCATACCAAGTCCCCTCATCTCTGAAATCTAGTAAACTTAAGCGCAGTAAGAGCCTACCATCCAGCTCATTTCTTAATGCATACGGTTATTGAAGGTGAGGGACAATGATTGTGGGGGTAACACTTAGTGAACTATTCCTGGCATTTGGCTCCTACTTCAGGGCCATGACTTGGTAACATTCCCCATTCTTTCATCGACGCTTGCATAAGTTATTGGTGGAGTACATAAACCTCATTAAGCCACATGCCGAG
before-27	TGTCAACATACCATGAAGACTTACATAAAGCATGATAATTATCTTTCAACATTGCACCTACATCACGTAATTAAACGAGATTTAAGACCTACCATAAATCTAAATCGTCTAAGCCATACCAAGTCCCCTCATCTCTGAAATCTAGTAAACTTAAGCGCAGTAAGAGCCTACCATCCAGCTCATTTCTTAATGCATACGGTTATTGAAGGTGAGGGACAATGATTGTGGGGGTAACACTTAGTGAACTATTCCTGGCATCTGGTTCCTACTTCAGGGCCATGGCTTGGTAACATTCCCCATTCTTTCATCGACGCTTGCATAAGTTATTGGTGGAGTACATAAACCTCATTAAGCCACATGCCGGG
before-33	TGTCAACATATCATGAAGACTTACATAAAGCATAACAACTATTCTTCAACATCCTAGCTACATCACGTAATTAAACGAGATTTAAGATCTACCATGAACCTAAATCGTCTAAGCCATACCAAGTCCCCTCATCTCTGAAATCTAGTAAACTTAAGCGCAGTAAGAGCCTACCATCCAGCTCATTTCTTAATGCATACGGTTATTGAAGGTGAGGGACAACGATTGTGGGGGTAACACTTAGTGAACTATTCCTGGCATTTGGTTCCTACTTCAGGGCCATGGCTTGGTAACATTCCCCATTCTTTCATCGACGCTTGCATAAGTTATTGGTGGAGTACATAAACCTCATTAAGCCACATGCCGAG
tank3-no.10	TGTCAACATATCATGAAGATTTACATAAAGCATGACAATTATTCTTCAACATCCTAGCTACATCACGTAATTAAACGAGATTTAAGATCTACCATAAACCTAAATCGTCCAAGCCATACCAAGTCCCCTCATCTCTGAAATCTAGTAAACTTAAGCGCAGTAAGAGCCTACCATCCAGCTCATTTCTTAATGCATACGGTTATTGAAGGTGAGGGACAACGATTGTGGGGGTAACACTTAGTGAACTATTCCTGGCATTTGGTTCCTACTTCAGGGCCATGACTTGGTAACATTCCCCATTCTTTCATCGACGCTTGCATAAGTTATTGGTGGAATACATAAACCTCATTAAGCCACATGCCGAG
