# Supplementary material for: Estimation of tuna population by the improved analytical pipeline of unique molecular identifier-assisted HaCeD-Seq (haplotype count from eDNA)
Source: Sci Rep. 2021 Apr 12;11:7031. doi: 10.1038/s41598-021-86190-6 (PMC8041778; doi:10.1038/s41598-021-86190-6)
Supplement: Supplementary file 3 — Supplementary Table S2. [file 41598_2021_86190_MOESM3_ESM.xlsx]

## Sheet: Cluster sizes for each haplotyp
Supplementary Information Table S2. Cluster sizes of haplotypes. No.1-7 indicate vehicle tanks. "before"and "after" indicate tuna samples which existed in the aquarium. tank before and after adding 70 juveniles, respectively.
	: True haplotypes		: Reads of detected true haplotypes over the threshold							: Reads of detected false haplotypes over the threshold
		UMI-									UMI+
Number of individuals		11	7	11	7	7	10	17	38	108	11	7	11	7	7	10	17	38	108
Number of haplotypes identified in Sanger sequencing (Number in parentheses is estimated by NGS)		10	7	10	7	7	10	16	(36)	(96)	10	7	10	7	7	10	16	(36)	(96)
Number of haplotypes detected by NGS with threshold at 1.5% for UMI- or at 0.2% for UMI+		12	8	13	7	6	11	15	5	29	10	7	11	7	8	12	16	36	90
Number of detected correct haplotypes		10	7	10	7	6	9	15	5	27	10	7	10	7	7	10	16	36	90
Maximum cluster size		23353	20590	29189	37656	29227	13616	23949	288835	296340	2223	708	7761	36	1164	639	4648	43758	55837
The threshold of cluster size		350.295	308.85	437.835	564.84	438.405	204.24	359.235	4332.52	4445.1	4.446	1.416	15.522	0.072	2.328	1.278	9.296	87.516	111.674
Haplotype	Reference sequence ID: Number of mismatch from the reference	No. 1	No. 2	No. 3	No. 4	No. 5	No. 6	No. 7	before	after	No. 1	No. 2	No. 3	No. 4	No. 5	No. 6	No. 7	before	after
TGTCAACATATCATGAAGACTTACATAAAGCATGACAATTATTCTTCAACATCCTAACTACATCACGTAATTAAACGAGATTTAAAATTTACCATAAACCTAAATCGTCCAAGCCATACCAAGTCCCCTCATCTCTGAAATCTAGTAAACTTAAGCGCAGTAAGAGCCTACCATCCAGCTCATTTCTTAATGCATACGGTTATTGAAGGTGAGGGACAACGATTGTGGGGGTAACACTTAGTGAACTATTCCTGGCATCTGGTTCCTACTTCAGGGCCATGGCTTGGTAACATTCCCCATTCTTTCATCGACGCTTGCATAAGTTATTGGTGGAGTACATAAACCTCATTAAGCCACATGCCGAG	NGS-before-no.19:0	0	0	0	0	0	0	0	2047	296340	0	0	0	0	0	0	0	338	55837
TGTCACCATACCATGAAGACTTACATAAAGCATGACAATTATCTTTCAACATTCTATCTACATCATGTAATTAAACGAGATTTAAGATCTAACATAAACCTAAATCGTCCAAGCCATACCAAGTCCCCTCATCTCTGAAATCTGGTAAACTTAAGCGCAGTAAGAGCCTACCATCCAGCTCATTTCTTAATGCATACGGTTATTGAAGGTGAGGGACAACAATTGTGGGGGTAACACTTAGTGAACTATTCCTGGCATTTGGTTCCTACTTCAGGGCCATGGCTTGGTAACATTCCCCATTCTTTCATCGACGCTTGCATAAGTTATTGGTGGAGTACATAAACCTCATTAAGCCACATGCCGAG	NGS-before-no.14:0	0	0	0	0	0	2	3	1973	183005	0	0	0	0	0	0	0	488	41433
TGTCAACATACCATGAAGACTTGCATAAAGCATGACAATTATCTTTCAACACCCTAGCTATATCATGTAATTAAACGAGATTTAAGATCTACCATAAACCTAAATCGTCCAAGCCATACCAAGTCCCCTCATCTCTGAAATCTGGTAAACTTAAGCGCAGTAAGAGCCTACCATCCAGCTCATTTCTTAATGCATACGGTTATTGAAGGTGAGGGACAATGATTGTGGGGGTAACACTTAGTGAACTATTCCTGGCATTTGGTTCCTACTTCAGGGCCATGGCTTGGTAACATTCCCCATTCTTTCATCGACGCTTGCATAAGTTATTGGTGGAGTACATAAACCTCATTAAGCCACATGCCGAG	Sanger-tank6-no.9:0	0	0	0	0	0	4290	54	0	121314	0	0	0	0	0	184	0	0	21638
TGTCAACATATCATGAAGACTTACATAAAGCATGACAATTATTCTTCAACATCCTGGTTACATCACGTAATTAAACGAGATTTAAGATCTACCATAAACCTAAATCGTCTAAGCCATACCAAGTCCCCTCATCTCTGAAATCTAGTAAACTTAAGCGCAGTAAGAGCCTACCATCCAGCTCATTTCTTAATGCATACGGTTATTGAAGGTGAGGGACAACGATTGTGGGGGTAACACTTAGTGAACTATTCCTGGCATTTGGTTCCTACTTCAGGGCCATGGCTTGGTAACATTCCCCATTCTTTCATCGACGCTTGCATAAGTTATTGGTGGAGTACATAAACCTCATTAAGCCACATGCCGAG	NGS-before-no.17:0	91	1	0	34	25	0	0	1555	37129	0	0	0	0	0	0	0	365	6570
TGTCAACATATCATGAAGATTTACATAAAGCATGACAATTATTCTTCAACATCCTAATTACATCACGTAATTAAACGAGATTTAAGATCTACCATAAACCTAAATCGTCTAAGCCATACCAAGTCCCCTCATCTCTGAAATCTAGTAAATTTAAGCGCAGTAAGAGCCTACCATCCAGCTCATTTCTTAATGCATACGGTTATTGAAGGTGAGGGACAACGATTGTGGGGGTAACACTTAGTGAACTATTCCTGGCATTTGGTTCCTACTTCAGGGCCATGGCTTGGTAACATTCCCCATTCTTTCATCGACGCTTGCATAAGTTATTGGTGGAGTACATAAACCTCATTAAGCCACATGCCGAG	NGS-before-no.12:0	0	0	0	0	0	0	0	2913	34342	0	0	0	0	0	0	0	486	5283
TGTCAACATATCATGAAGACTTACATAAAGCATGACAATTATTCTTCAACATCCTAGCTATATCACGTAATTAAACGAGATTTAAGACCTACCATAAACCTAAATCGTCCAAGCCATACCAAGTCCCCTCATCCCTGAAATCTAGTAAACTTAAGCGCAGTAAGAGCCTACCATCCAGCTCATTTCTTAATGCATACGGTTATTGAAGGTGAGGGACAACGATTGTGGGGGTAACACTTAGTGAACTATTCCTGGCATTTGGTTCCTACTTCAGGGCCATGGCTTGGTAACATTCCCCATTCTTTCATCGACGCTTGCATAAGTTATTGGTGGAGTACATAAACCTCATTAAGCCACATGCCGAG	Sanger-tank7-no.12:0	0	0	0	0	0	0	5696	0	32010	0	0	0	0	0	0	708	0	5181
TGTCAACATACCATGAAGACTTACATAAAGCATGACAATTATCTTTCAACATCCTACTTATATCACGTAACTAAACGAGATTTAAGATCTACCATAAACCTAAATCGTCCAAGCCATACCAAGTCCCCCCATCTCTGAAATCTGGTAAACTTAAGCGCAGTAAGAGCCTACCATCCAGCTCATTTCTTAATGCATACGGTTATTGAAGGTGAGGGACAATGATTGTGGGGGTAACACTTAGTGAACTATTCCTGGCATTTGGTTCCTACTTCAGGGCCATGACTTGGTAACATTCCCCACTCTTTCATCGACGCTTGCATAAGTTGTTGGTGGAGTACATAAACCTCATTAAGCCACATGCCGAG	NGS-before-no.31:0,Sanger-tank4-no.8:0	0	0	9	1195	8	0	0	907	29503	0	0	0	1	0	0	0	200	5145
TGTCAACATACCATGAAGACTTACATAAAGCATAACAATTATTTTTCAACATCTTACCTACATCACGTAATTAAACGAGATTTAAGACCTACCATAAACCTAAATCGTCCAAGCCATACCAAGTCCCCTCATCTCTGAAGTCTAGTAAACTTAAGCGCAGTAAGAGCCTACCATCCAGCTCATTTCTTAATGCATACGGTTATTGAAGGTGAGGGACAATGATTGTGGGGGTAACACTTAGTGAACTATTCCTGGCATTTGGTTCCTACTTCAGGGCCATGGCTTGGTAACATTCCCCATTCTTTCATCGACGCTTGCATAAGTTATTGGTGGAGTACATAAACTTCATTAAGCCACATGCCGGG	NGS-before-no.11:0,Sanger-tank6-no.5:0	0	1	0	0	0	5014	12	1899	18540	0	0	0	0	0	289	0	420	3660
TGTCAACATATCATGAAGACTTACATAAAGCATGACAATTATTCTTCAACATCCTAGCTACATCGCGTAATTAAACGAGATTTAAGATCTACCATAAACCTAAATCGTCTAAGCCATACCAAGTCCCCTCATCTCTGAAATCTGGCAAACTTAAGCGCAGTAAGAGCCTACCATCCAGCTCATTTCTTAATGCATACGGTTATTGAAGGTGAGGGACAACGATTGTGGGGGTAACACTTAGTGAATTATTCCTGGCATCTGGTTCCTACTTCAGGGCCATGGCTTGGTAACATTCCCCATTCTTTCATCGACGCTTGCATAAGTTATTGGTGGAGTACATAAACCTCATTAAGCCACATGCCGAG	NGS-before-no.18:0	0	0	0	0	0	0	0	1619	18870	0	0	0	0	0	0	0	369	3581
TGTCACCATACCATGAAGACTTACATAAAGCATGACAATTATCTTTCAACATTCTATCTACATCACGTAATTAAACGAGATTTAAGATCTAACATAAACCTAAATCGTCCAAGCCATACCAAGTCCCCTCATCTCTGAAATCTGGTAAACTTAAGCGCAGTAAGAGCCTACCATCCAGCTCATTTCTTAATGCATACGGTTATTGAAGGTGAGGGACAACAATTGTGGGGGTAACACTTAGTGAACTATTCCTGGCATTTGGTTCCTACTTCAGGGCCATGGCTTGGTAACATTCCCCATTCTTTCATCGACGCTTGCATAAGTTATTGGTGGAGTACATAAACCTCATTAAGCCACATGCCGGG	NGS-before-no.2:0,Sanger-tank7-no.3:0	0	0	0	0	0	17	10254	17262	12059	0	0	0	0	0	0	2356	4274	3381
TGTCAACATATCATGAAGACTTACATAAAGCATGACAATTATTCTTCAACATCCTAGTTACATCACGTAATTAAACGAGATTTAAGATCTACCATAAACCTAAATCGTCTAAGCCATACCAAGTCCCCTCATCTCTGAAATCTAGTAAACTTAAGCGCAGTAAGAGCCTACCATCCAGCTCATTTCTTAATGCATACGGTTATTGAAGGTGAGGGACAACAATTGTGGGGGTAACACTTAGTGAACTATTCCTGGCATTTGGTTCCTACTTCAGGGCCATGGCTTGGTAACATTCCCCATTCTTTCATCGACGCTTGCATAAGTTATTGGTGGAGTACATAAATCTCATTAAGCCACATGCCGAG	NGS-before-no.5:0	0	0	0	0	0	0	6	10716	16812	0	0	0	0	0	0	0	1520	3153
TGTCAACATACCATGAAGACTTACATAAAGCATAACAATTATCTCTCAACATCTTACCTACATCACGTAATTAAACGAGATTTAAGACCTACCATGAACCTAAATCGTCTAAGCCATACCAAGTCCCCTCATCTCTGAAATCTAGTAAACTTAAGCGCAGTAAGAGCCTACCATCCAGCTCATTTCTTAATGCATACGGTTATTGAAGGTGAGGGACAATGATTGTGGGGGTAACACCTAGTGAACTATTCCTGGCATCTGGTTCCTACTTCAGGGCCATGGCTTGGTAACATTCCCCACTCTTTCATCGACGCTTGCATAAGTTGTTGGTGGAGTACATAAACCTCATTAAGCCACATGCCGAG	NGS-before-no.13:0,Sanger-tank2-no.1:0	69	20590	16	0	0	0	0	2015	15725	0	708	0	0	0	0	0	446	2953
TGTCAACATACCATGAAGACTTACATAAAGCATGATAATTATCTTTCAACATCTTACCTACATCACGTAATTAAACGAGATTTAAGATCTACCATGAACCTAAATCGTCTAAGCCATACCAAGTCCCCTCATCTCTGAAATCTCGTAAACTTAAGCGCAGTAAGAACCTACCATCCAGCTCATTTCTTAATGCATACGGTTATTGAAGGTGAGGGACAACGATTGTGGGGGTAACACCTAGTGAACTATTCCTGGCATCTGGTTCCTACTTCAGGGCCATGACTTGGTAACACTCCCCATTCTTTCATCGACGCTTGCATAAGTTATTGGTGGAGTACATAAACCTCATTAAGCCACATGCCGAG	NGS-before-no.9:0	0	0	0	0	0	0	0	2549	13649	0	0	0	0	0	0	0	520	2162
TGTCAACATATCATGAAGACTTACATAAAGCATAACAATTATTCTTCAACATCCTACCTACATCACGTGATTAAACGAGATTTAAAATCTACCATAAACCTAAATCGTCTAAGCCATACCAAGTCCTCTCATCTCTGAAATCCAGTAAACTTAAGCGCAGTAAGAGCCTACCATCCAGCTCATTTCTTAATGCATACGGTTATTGAAGGTGAGGGACAACAATTGTGGGGGTAACACTTAGTGAACTATTCCTGGCATCTGGTTCCTACTTCAGGGCCATGACTTGGTAACATTCCCCATTCTTTCATCGACGCTTGCATAAGTTATTGGTGGAGTACATAAACCTCATTAAGCCACATGCCGAG	NGS-before-no.8:0	0	0	0	0	0	0	0	2574	11422	0	0	0	0	0	0	0	551	2011
TGTCAACATACCATGAAGACTTACATAAAGCATGACAATTATCTTTCAACATCCTAGCTACATCACGTAATTAAACGAGATTTAAGATCTACCATAAACCTAAATCGTCTAAGCCATACCAAGTCCCCTCATCTCTGAAATCTGGTAAACTTAAGCGCAGTAAGAGCCTACCATCCAGCTCATTTCTTAATGCATACGGTTATTGAAGGTGAGGGACAATGATTGTGGGGGTAACACTTAGTGAACTATTCCTGGCATCTGGTTCCTACTTCAGGGCCATGGCTTGGTAACATTCCCCATTCTTTCATCGACGCTTGCATAAGTTATTGGTGGAGTACATAAACCTCATTAAGCCACATGCCGAG	NGS-before-no.4:0	0	0	0	0	0	0	0	11605	8426	0	0	0	0	0	0	0	1795	1593
TGTCAACATATCATGAAGACTTACATAAAGCATGACAATTATTCTTCAACATCCTAGCTACATCACGTAATTAAACGAGATTTAAGATCTACCATAAACCTAAATCGTCTAAGCCATACCAAGTCCCCTCATCCCTGAAATCTGGCAAACTTAAGCGCAGTAAGAGCCTACCATCCAGCTCATTTCTTAATGCATACGGTTATTGAAGGTGAGGGACAACGATTGTGGGGGTAACACTTAGTGAATTATTCCTGGCATCTGGTTCCTACTTCAGGGCCATGGCTTGGTAACATTCCCCATTCTTTCATCGACGCTTGCATAAGTTGTTGGTGGAGTACATAAACCTCATTAAGCCACATGCCGAG	NGS-before-no.10:0	0	0	0	0	0	0	0	3431	7158	0	0	0	0	0	0	0	490	1484
TGTCAACATACCATGAAGACTTACATAAAGCATGATAATTATCTTTCAACATTGCACCTACATCACGTAATTAAACGAGATTTAAGACCTACCATAAATCTAAATCGTCTAAGCCATACCAAGTCCCCTCATCTCTGAGATCTAGTAAACTTAAGCGCAGTAAGAGCCTACCATCCAGCTCATTTCTTAATGCATACGGTTATTGAAGGTGAGGGACAATGATTGTGGGGGTAACACTTAGTGAACTATTCCTGGCATCTGGTTCCTACTTCAGGGCCATGGCTTGGTAACATTCCCCATTCTTTCATCGACGCTTGCATAAGTTATTGGTGGAGTACATAAACCTCATTAAGCCACATGCCGGG	Sanger-tank5-no.4:0	0	0	0	0	12236	29	0	0	7949	0	0	0	0	601	0	0	0	1380
TGTCAACATATCATGAAGACTTACATAAAGCATGACAATTATTCTTCAACATCCTAGCTACATCACGTAATTAAACGAGATTTAAGACCTACCATAAACCTAAATCGTCCAAGCCATACCAAGTCCCCTCATCTCTGAAATCTAGTAAACTTAAGCGCAGTAAGAGCCTACCATCCAGCTCATTTCTTAATGCATACGGTTATTGAAGGTGAGGGACAACGATTGTGGGGGTAACACTTAGTGAACTATTCCTGGCATTTGGTTCCTACTTCAGGGCCATGGCTTGGTAACATTCCCCATTCTTTCATCGACGCTTGCATAAGTTATTGGTGGAGTACATAAACCTCATTAAGCCACATGCCGAG	NGS-before-no.30:0	0	0	0	33	0	0	0	1281	6400	0	0	0	0	0	0	0	211	1239
TGTCAACATACCATGAAGACTTACATAAAGCATCACAATTATCTTCCAACATCTTACCTACATCACGTAATTAAACGAGATTTAAGACCTACCATGAACCTAAATCGTCTAAGCCATACCAAGTCCCCTCATCTCTGAAATCTAGTAAACTTAAGCGCAGTAAGAGCCTACCATCCAGCTCATTTCTTAATGCATACGGTTATTGAAGGTGAGGGACAATGATTGTGGGGGTAACACTTAGTGAACTATTCCTGGCATTTGGTTCCTACTTCAGGGCCATGACTTGGTAACATTCCCCATTCTTTCATCGACGCTTGCATAAGTTGTTGGTGGAGTACATAAACCTCATTAAGCCACATGCCGAG	NGS-before-no.20:0	0	0	0	0	0	0	0	1586	7183	0	0	0	0	0	0	0	343	1131
TGTCAACATACCATGAAGACTTACATAAAGCATGATAATTATCTTTCAACATCTTACTTACATCACGTAATTAAACGAGATTTAAGACCTACCATAAACCTAAATCGTCTAAGCCATACCAAGTCCCCTCATCCCTGAAATCTGGTAAACTTAAACGCAGTAAGAACCTACCATCCAGCTCATTTCTTAATGCATACGGTTATTGAAGGTGAGGGACAACGATTGTGGGGGTAACACTTAGTGAACTATTCCTGGCATTTGGTTCCTACTTCAGGGCCATGACTTGGTAACATTCCCCATTCTTTCATCGACGCTTGCATAAGTTGTTGGTGGAGTACATAAACCTCATTAAGCCACATGCCGAG	Sanger-tank7-no.1:0	0	0	0	0	0	6	23949	0	5178	0	0	0	0	0	0	4648	0	1106
TGTCACCATACCATGAAGACTTACATAAAGCATGACAATTATCTTTCAACATCTTATCTACATCACGTAATTAAACGAGATTTAAGATTTAACATAAACCTAAATCGTCCAAGCCATACCAAGTCCCCTCATCTCTGAAATCTGGTAAACTTAAGCGCAGTAAGAGCCTACCATCCAGCCCATTTCTTAATGCATACGGTTATTGAAGGTGAGGGACAATAATTGTGGGGGTAACACTTAGTGAACTATTCCTGGCATTTGGTTCCTACTTCAGGGCCATGGCTTGGTAACATTCCCCATTCTTTCATCGACGCTTGCATAAGTTATTGGTGGAGTACATAAACCTCATTAAGCCACATGCCGGG	NGS-before-no.24:0	0	0	0	0	0	0	0	948	3063	0	0	0	0	0	0	0	250	988
TGTCAACATACCATGAAGACTTACATAAAGCATAACAATTATCTTTCAACATCGCACCTACATCACGTAATTAAACGAGATTTAAGACCTACCATAAATCTAAATCGCCTAAGCCATACCAAGTCCCCTCATCTCTGAAATCTAGTAAACTTAAGCGCAGTAAGAGCCTACCATCCAGCTCATTTCTTAATGCATACGGTTATTGAAGGTGAGGGACAATGATTGTGGGGGTAACACTTAGTGAACTATTCCTGGCATCTGGTTCCTACTTCAGGGCCATGGCTTGGTAACATTCCCCATTCTTTCATCGACGCTTGCATAAGTTATTGGTGGAGTACATAAACCTCATTAAGCCACATGCCGAG	Sanger-tank7-no.6:0	0	0	0	0	0	0	11132	0	5033	0	0	0	0	0	0	1876	0	982
TGTCAACATATCATGAAGACTTACATAAAGCATAACAATTATTCTTCAACATCCTAGCTACATCACGTAATTAAACGAGATTTAAGATCTACCATAAACCTAAATCGTCTAAGCCATACCAAGTCCCCTCATCTCTGAAATCTGGCAAACTTAAGCGCAGTAAGAGCCTACCATCCAGCTCATTTCTTAATGCATACGGTTATTGAAGGTGAGGGACAACGATTGTGGGGGTAACACTTAGTGAACTATTCCTGGCATTTGGTTCCTACTTCAGGGCCATGGCTTGGTAACATTCCCCATTCTTTCATCGACGCTTGCATAAGTTATTGGTGGAGTACATAAACCTCATTAAGCCACATGCCGAG	Sanger-tank1-no.5:0	11070	0	15	0	0	5	0	0	5678	1133	0	0	0	0	0	0	0	972
TGTCAACATACCATGAAGACTTACATAAAGCATGATAATTATCTTTCAACATCCTAGCTACATCACGTAATTAAACGAGATTTAAGATCTACCATAAACCTAAATCGTCTAAGCCATACCAAGTCCCCTCATCTCTGAAATCTGGTAAACTTAAGCGCAGTAAGAGCCTACCATCCAGCTCATTTCTTAATGCATACGGTTATTGAAGGTGAGGGACAATGATTGTGGGGGTAACACTTAGTGAACTATTCCTGGCATTTGGTTCCTACTTCAGGGCCATGGCTTGGTAACATTCCCCATTCTTTCATCGACGCTTGCATAAGTTATTGGTGGAGTACATAAACCTCATTAAGCCACATGCCGAG	Sanger-tank6-no.6:0	0	0	0	0	107	6299	0	0	4961	0	0	0	0	0	278	0	0	971
TGTCACCATACCATGAAGACTTACATAAAGCATGACAATTATCTTTCAACATTCTATCTACATCACGTAATTAAACGAGATTTAAGATCTAACATAAACCTAAATCGTCCAAGCCATACCAAGTCCCCTCATCTCTGAAATCTGGTAAACTTAAGCGCAGTAAGAGCCTACCATCCAGCTCATTTCTTAATGCATACGGTTATTGAAGGTGAGGGACAACAATTGTGGGGGTAACACTTAGTGAACTATTCCTGGCATTTGGTTCCTACTTCAGGGCCATGGCTTGGTAACATTCCCCATTCTTTCATCGACGCTTGCATAAGTTATTGGTGGAGTACATAAACCTCATTAAGCCACATGCCGAG	Sanger-tank7-no.5:0,Sanger-tank6-no.1:0	0	0	0	0	22	7931	10216	776	5139	0	0	0	0	0	639	2205	0	936
TGTCAACATACCATGAAGACTTACATAAAGCATGACAATTATCTTTCAACATCCTACTTACATCATGTAATTAAACGAGATTTAAGATCTACCATAAACCTAAATCGTCTAAGCCATACCAAGTTCCCTCATCCCTGAAATCTGATAAACTTAAGCGCAGTAAGAGCCTACCATCCAGCTCATTTCTTAATGCATACGGTTATTGAAGGTGAGGGACAATGATTGTGGGGGTAACACTTAGTGAACTATTCCTGGCATCTGGTTCCTACTTCAGGGCCATGACTTGGTAACATTCCCCATTCTTTCATCGACGCTTGCATAAGTTGTTGGTGGAGTACATAAACCTCATTAAGCCACATGCCGGG	NGS-before-no.25:0	0	0	0	0	0	0	0	830	4072	0	0	0	0	0	0	0	215	915
TGTCAACATATCATGAAGACTTACATAAAGCATAACAATTATTCTTCAACATCCTAGCTACATCACGTAATTAAACGAGATTTAAGACCTACCATAAACCTAAATCGTCCAAGCCATACCAAGTCCCCTCATCTCTGAAATCTAGTAAACTTAAGCGCAGTAAGAGCCTACCATCCAGCTCATTTCTTAATGCATACGGTTATTGAAGGTGAGGGACAACGATTGTGAGGGTAGCACTTAGTGAACTATTCCTGGCATTTGGTTCCTACTTCAGGGCCATGGCTTGGTAACATTCCCCATTCTTTCATCGACGCTTGCATAAGTTATTGGTGGAGTACATAAACCTCATTAAGCCACATGCCGAG	NGS-before-no.16:0	0	0	0	0	0	0	0	2230	4651	0	0	0	0	0	0	0	406	885
TGCCAACATATCATGAAGACTTACATAAAGCATGACAATTATTCCTCAACATCCTAGCTACATCACGTAATTAAACGAGATTTAAGATCTACCATAAACCTAAATCGTCTAAGCCATACCAAGTCCCCTCATCTCTGAAATCTGGTAAACTTAAGCGCAGTAAGAGCCTACCATCCAGCTCATTTCTTAATGCATACGGTTATTGAAGGTGAGGGACAACAATTGTGGGGGTAACACTTAGTGAACTATTCCTGGCATTTGGTTCCTACTTCAGGGCCATGGCTTGGTAACATTCCCCATTCTTTCATCGACGCTTGCATAAGTTGTTGGTGGAGTACATAAACCTCATTAAGCCACATGCCGAG	NGS-before-no.21:0	0	0	0	0	0	0	0	1125	5229	0	0	0	0	0	0	0	342	824
TGTCAACATACCATGAAGACTTACATAAAGCATAACAATTATCTCTTAACATCTTACCTACATCACGTAATTAAACGAGATTTAAGACCTACCATAAACCTAAATCGTCCAAGCCATACCAAGTCCCCTCATCTCTGAAATCTAGTAAACTTAAGCGCAGTAAGAGCCTACCATCCAGCTCATTTCTTAATGCATACGGTTATTGAAGGTGAGGGACAATGATTGTGGGGGTAACACTTAGTGAACTATTCCTGGCATTTGGTTCCTACTTCAGGGCCATGGCTTGGTAACACTCCCCATTCTTTCATCGACGCTTGCATAAGTTGTTGGTGGAGTACATGAACCTCATTAAGCCACATGCCGAG	Sanger-tank5-no.1:0	0	0	0	0	20373	1	4	0	5289	0	0	0	0	1164	0	0	0	812
TGTCAACATATCATGAAGACTTACATAAAGCATGACAATTATTCTTCAACATCCTAGCTACATCACGTAATTAAACGAGATTTAAGATCTACCATAAACCTAAATCGTCCAAGCCATACCAAGTCCCCTCATCTCTGAAATCCAGTAAGCTTAAGCGCAGTAAGAGCCTACCATCCAGCTCATTTCTTAATGCATACGGTTATTGAAGGTGAGGGACAACGATTGTGGGGGTAACACTTAGTGAATTATTCCTGGCATTTGGTTCCTACTTCAGGGCCATGGCTTGGTAACATTCCCCATTCTTTCATCGACGCTTGCATAAGTTATTGGTGGAGTACATAAACCTCATTAAGCCACATGCCGAG	Sanger-tank1-no.10:0	4371	135	0	0	0	0	0	0	2680	530	0	0	0	0	0	0	0	806
TGTCAACATACCATGAAGACTTACATAAAGCATAACAATTATCTCTCAACACTCTACCTACATCACGTAATTAAACGAGATTTAAGACCTACCATGAACCTAAATCGTCTAAGCCATACCAAGTCCCCTCATCTCTGAAATCTAGTAAACTTAAACGCAGTAAGAGCCTACCATCCAGCTCATTTCTTAATGCATACGGTTATTGAAGGTGAGGGACAATGATTGTGGGGGTAACACCTAGTGAACTATTCCTGGCATTTGGTTCCTACTTCAGGGCCATGGCTTGGTAACATTCCCCACTCTTTCATCGACGCTTGCATAAGTTATTGGTGGAGTACATAAATCTCATTAAGCCACATGCCGAG	Sanger-tank1-no.3:0	12370	169	40	0	0	6	0	0	3493	1469	0	0	0	0	0	0	0	792
TGTCAGCATATCATGAAGACTTACATAAAGCATGACAATTATTCTTCAACATCCTGGTTACATCACGTAATTAAACGAGATTTAAGATCTACCATAAACCTAAATCGTCTAAGCCATACCAAGTCCCCTCATCTCTGAAATCTAGTAAACTTAAGCGCAGTAAGAGCCTACCATCCAGCTCATTTCTTAATGCATACGGTTATTGAAGGTGAGGGACAACGATTGTGGGGGTAACACTTAGTGAACTATTCCTGGCATTTGGTTCCTACTTCAGGGCCATGGCTTGGTAACATTCCCCATTCTTTCATCGACGCTTGCATAAGTTATTGGTGGAGTACATAAACCTCATTAAGCCACATGCCGAG	Sanger-tank5-no.6:0,Sanger-tank4-no.4:0,Sanger-tank1-no.6:0	8172	134	0	4896	10075	11	65	0	4078	867	0	0	5	417	0	0	0	739
TGTCAACATACCATGAAGACTTACATAAAGCATGATAATTATCTCTCAACATCCTACCTACATCACGTGATTAAACGAGATTTAAGACCTAACATGAACCTAAATCGTCTAAGCCATACCAAGTCCCCTCATCTCTGAAATCTAGTAAACTTAAGCGCAGTAAGAGCCTACCATCCAGCTCATTTCTTAATGCATACGGTTATTGAAGGTGAGGGACAATAATTGTGGGGGTAACACTTAGTGAACTATTCCTGGCATCTGGTTCCTACTTCAGGGCCATGACTTGGTAACATTCCCCATTCTTTCATCGACGCTTGCATAAGTTGTTGGTGGAGTACATAAACCTCATTAAGCCACATGCCGAG	Sanger-tank6-no.3:0	0	0	0	0	53	9793	0	0	3992	0	0	0	0	0	424	0	0	731
TGCCAACATATCATGAAGACTTACATAAAGCATAACAATTATTCTTCAACATTCTAGTTACATCACGTAATTAAACGAGATTTAAAATCTACCATAAACCTAAATCGTCCAAGCCATACCAAGTCCCCTCATCTCTGAAATCCAGTAAACTTAAGCGCAGTAAGAGCCTACCATCCAGCTCATTTCTTAATGCATACGGTTATTGAAGGTGAGGGACAACGATTGTGGGGGTAACACTTAGTGAACTATTCCTGGCATTTGGTTCCTACTTCAGGGCCATGGCTTGGTAACATTCCCCATTCTTTCATCGACGCTTGCATAAGTTATTGGTGGAGTACATAAACCTCATTAAGCCACATGCCGAG	NGS-before-no.26:0	0	0	0	0	1	68	0	1354	5463	0	0	0	0	0	0	0	255	714
TGTCAACATACCATGAAGACTTACATAAAGCATGACAATTATCTTTCAACATCCTATCTACATCACGTAATTAAACGAGATTTAAGATCTACCATGAACCTAAATCGTCTAAGCCATACCAAGTCCCCTCATCTCTGAAATCTGGTAAACTTAAGCGCAGTAAGAGCCTACCATCCAGCTCATTTCTTAATGCATACGGTTATTGAAGGTGAGGGACAATGATTGTGGGGGTAACACTTAGTGAACTATTCCTGGCATCTGGTTCCTACTTCAGGGCCATGACTTGGTAACATTCCCCATTCTTTCATCGACGCTTGCATAAGTTGTTGGTGGAGTACATAAGCCTCATTAAGCCACATGCCGAG	NGS-before-no.29:0	0	0	0	0	0	0	0	724	4161	0	0	0	0	0	0	0	217	694
TGTCAACATACCATGAAGACTTACATAAAGCATGACAATTATCTTTCAACATTCTACCTACATCACGTAATTGAACGAGATCTAAGACCTACCATAAACCTAAATCGTCTAAGCCATACCAAGTCCCCTCATCTCTGAAATCTAGTAAACTTAAGCGCAGTAAGAGCCTACCATCCAGCTCATTTCTTAATGCATACGGTTATTGAAGGTGAGGGACAATAATTGTGGGGGTAACACTTAGTGAACTATTCCTGGCATCTGGTTCCTACTTCAGGGCCATGGCTTGGTAACATTCCCCATTCTTTCATCGACGCTTGCATAAGTTATTGGTGGAGTACATAAACCTCATTAAGCCACATGCCGAG	Sanger-tank1-no.2:0	11846	0	0	0	0	0	0	0	5217	1777	0	0	0	0	0	0	0	682
TGTCAACATACCATGAAGACTTACATAAAGCATAACAATTATCTCTCAACATCTTACCTACATCACGTAATTAAACGAGATTTAAGACCTACCATGAACCTAAATCGTCTAAGCCATACCAAGTCCCCTCATCTCTGAAATCTAGTAAACTTAAGCGCAGTAAGAGCCTACCATCCAGCTCATTTCTTAATGCATACGGTTATTGAAGGTGAGGGACAATGATTGTGGGGGTAACACCTAGTGAACTATTCCTGGCATCTGGTTCCTACTTCAGGGCCATGACTTGGTAACATTCCCCACTCTTTCATCGACGCTTGCATAAGTTGTTGGTGGAGTACATAAATCTCATTAAGCCACATGCCGAG	Sanger-tank7-no.2:0	0	0	0	1	0	0	18193	0	2530	0	0	0	0	0	0	2890	0	629
TGTCAACATATCATGAAGACTTACATAAAGCATGACAATTATTCTTCAACATCCTAGCTACATCACGTAATTAAACGAGATTTAAGATCTACCATAAACCTAAATCGTCTAAGCCATACCAAGTCCCCTCATCTCTGAAATCTGGCAAACTTAAGCGCAGTAAGAGCCTACCATCCAGCTCATTTCTTAATGCATACGGTTATTGAAGGTGAGGGACAACGATTGTGGGGGTAACACTTAGTGAACTATTCCTGGCATTTGGTTCCTACTTCAGGGCCATGGCTTGGTAACATTCCCCATTCTTTCATCGACGCTTGCATAAGTTATTGGTGGAGTACATAAACCTCATTAAGCCACATGCCGAG	Sanger-tank6-no.2:0	16	0	0	0	42	13616	42	0	3215	0	0	0	0	0	550	0	0	614
TGTCAACATACCATGAAGACTTACATAAAGCATGATAATTATCTTTCAACATCCTATCTACATCACGTAATTAAACGAGATTTAAGACCTACCATAAACCTAAATCGTCTAAGCCATACCAAGTCCCCTCATCTCTGAAATCTGGTAAACTTAAGCGCAGTAAGAGCCTACCATCCAGCTCATTTCTTAATGCATACGGTTATTGAAGGTGAGGGACAACAATTGTGGGGGTAACACTTAGTGAACTATTCCTGGCATTTGGTTCCTACTTCAGGGCCATGACTTGGTAACACTCCCCATTCTTTCATCGACGCTTGCATAAGTTATTGGTGGAGTACATAAACCTCATTAAGCCACATGCCGAG	Sanger-tank7-no.14:0	0	0	0	0	0	0	5294	0	4099	0	0	0	0	0	0	576	0	612
TGTCAACATACCATGAAGACTTACATAAAGCATGATAATTACCTTTCAACATCACACCTACATCACGTAATTAAACGAGATTTAAGACCTACCATAAATCTAAATCGTCTAAGCCATACCAAGTCCCCTCATCTCTGAAATCTAGTAAACTTAAGCGCAGTAAGAGCCTACCATCCAGCTCATTCCTTAATGCATACGGTTATTGAAGGTGAGGGACAATGATTGTGGGGGTAACACTTAGTGAACTATTCCTGGCATTTGGTTCCTACTTCAGGGCCATGACTTGGTAACATTCCCCATTCTTTCATCGACGCTTGCATAAGTTGTTGGTGGAGTACATAAACCTCATTAAGCCACATGCCGAG	Sanger-tank3-no.4:0	4	0	10586	0	0	12	0	0	2664	0	0	3283	0	0	0	0	0	611
TGTCAACATATCATGAAGACTTACATAAAGCATGACAATTATTCTTCAACATCCTAGTTACATCACGTAATTAAACGAGATTTAAGACCTACCATAAACCTAAATCGTCCAAGCCATACCAAGTCCCCTCATCTCTGAAATCTAGTAAACTTAAGCGCAGTAAGAGCCTACCATCCAGCTCATTTCTTAATGCATACGGTTATTGAAGGTGAGGGACAACAATTGTGGGGGTAACACTTAGTGAACTATTCCTGGCATTTGGTTCCTACTTCAGGGCCATGGCTTGGTAACATTCCCCATTCTTTCATCGACGCTTGCATAAGTTATTGGTGGAGTACATAAATCTCATTAAGCCACATGCCGAG	Sanger-tank7-no.7:0	0	0	0	0	0	0	13317	0	2588	0	0	0	0	0	0	1536	0	609
TGTCAACATACCATGAAGACTTACATAAAGCATGACGGTTATCTTTCAACATCTTACTTACATCACGTAATTAAACGAGATTTAAGACCTACCATAAACCTAAATCGTCTAAGCCATACCAAGTCCCCTCATCTCTGAAATCTAGTAAACTTAAGCGCAGTAAGAGCCTACCATCCAGCTCATTTCTTAATGCATACGGTTATTGAAGGTGAGGGACAATGATTGTGGGGGTAACACTTAGTGAACTATTCCTGGCATCTGGTTCCTACTTCAGGGCCATGACTTGGTAACATTCCCCATTCTTTCATCGACGCTTGCATAAGTTGTTGGTGGAGTACATAAACCTCATTAAGCCACATGCCGAG	NGS-before-no.22:0	0	0	0	0	0	0	0	1928	3952	0	0	0	0	0	0	0	294	608
TGTCAACATACCATGAAGACTTACATAAAGCATGACAATTATCTTTCAACATCCCAATTACATCACGTAATTAAACGAGATTTAAGATCTACCATAAACCTAAATCGTCTAAGCCATACCAAGTCCCCTCATCTCTGAAATCTAGTAAACTTAAGCGCAGTAAGAGCCTACCATCCAGCTCATTTCTTAATGCATACGGTTATTGAAGGTGAGGGACAACGATTGTGGGGGTAACACTTAGTGAACTATTCCTGGCATCTGGTTCCTACTTCAGGGCCATGGCTTGGTAACATTCCCCATTCTTTCATCGACGCTTGCATAAGTTATTGGTGGAGTACATAGACCTCATTAAGCCACATGCCGAG	Sanger-tank4-no.5:0	0	0	1	1976	2	0	2	0	2780	0	0	0	1	0	0	0	0	599
TGTCAACATATCATGAAGACTTACATAAAGCATGACAATTATTCTTCAACATCCTAACTACATCACGTAATTAAACGAGATTTAAGATCTACCATAAACCTAAATCGTCTAAGCCACACCAAGTCCCCTCATCTCTGAAGTCTGGTAAACTTAAGCGCAGTAAGAGCCTACCATCCAGCCCATTTCTTAATGCATACGGTTATTGAAGGTGAGGGACAACGATTGTGGGGGTAACACTTAGTGAACTATTCCTGGCATTTGGTTCCTACTTCAGGGCCATAGCTTGGTAACATTCCCCATTCTTTCATCGACGCTTGCATAAGTTATTGGTGGAGTACATAAACCTCATTAAGCCACATGCCGAG	NGS-before-no.28:0	0	0	0	0	0	0	0	888	4257	0	0	0	0	0	0	0	232	578
TGTCAACATATCATGAAGACTTACATAAAGCATGACAATTATTCTTCAACATCCTAGCTACATCACGTAATTAAACGAGATTTAAGACCTACCATAAACCTAAATCGTCCAAGCCATACCAAGTCCCCTCATCTCTGAAATCTAGTAAACTTAAGCGCAGTAAGAGCCTACCATCCAGCTCATTTCTTAATGCATACGGTTATTGAAGGTGAGGGACAACAATTGTGGGGGTAACACTTAGTGAACTATTCCTGGCATTTGGTTCCTACTTCAGGGCCATGGCTTGGTAACATTCCCCATTCTTTCATCGACGCTTGCATAAGTTATTGGTGGAGTACATAAACCTCATTAAGCCACATGCCGAG	NGS-before-no.15:0	0	0	0	10	0	0	0	2493	2861	0	0	0	0	0	0	0	448	567
TGTCAACATACCATGAAGACTTACATAAAGCATAACAATTATCTCTCAACATCCTACCTACATCACGTAATTAAACGAGATTTAAGACCTATCATAAACCTAAATCGTCTAAGCCATACCAAGTCCCCTCATCTCTGAAATCTAGTAAACTTAAGCGCAGTAAGAGCCTACCATCCAGCTCATTTCTTAATGCATACGGTTATTGAAGGTGAGGGACAATAATTGTGGGGGTAACACTTAGTGAACTATTCCTGGCATTTGGTTCCTACTTCAGGGCCATGACTTGGTAACATTCCCCATTCTTTCATCGACGCTTGCATAAGTTATTGGTGGAGTACATAGACCTCATTAAGCCACATGCCGAG	Sanger-tank2-no.5:0	10	3779	1	0	0	0	17	0	3184	0	98	0	0	0	0	0	0	530
TGTCAACATACCATGAAGACTTACATAAAGCATAATAATTATCTCTCAACATCCTACCTACATCACGTAATTAAACGAGATTTAAGACCTACCATGAACCTAAATCGTCTAAGCCATACCAAGTCTCCTCATCTCTGAAATCTAGTAAACTTAAGCGCAGTAAGAGCCTACCATCCAGCTCATTTCTTAATGCATACGGTTATTGAAGGTGAGGGACAATGATTGTGGGGGTAACACCTAGTGAACTATTCCTGGCATTTGGTTCCTACTTCAGGGCCATGGCTTGGTAACATTCCCCACTCTTTCATCGACGCTTGCATAAGTTATTGGTGGAGTACATAAATCTCATTAAGCCACATGCCGAG	NGS-before-no.3:0	0	0	0	0	0	0	0	14560	3412	0	0	0	0	0	0	0	2383	515
TGTCAACATACCATGAAGACTTACATAAAGCATGACAATTATCTTTCAACATCACACCTACATCACGTAATTAAACGAGATTTAAGACCTACCATGAACCTAAATCGTCTAAGCCATACCAAGTCCCCCCATCTCTGAAATCTAGCAAACTTAAGCGCAGTAAGAGCCTACCATCCAGCTCATTTCTTAATGCATACGGTTATTGAAGGTGAGGGACAATGATTGTGGGGGTAACACTTAGTGAACTATTCCTGGCATTTGGTTCCTACTTCAGGGCCATGGCTTGGTAACATTCCCCATTCTTTCATCGACGCTTGCATAAGTTATTGGTGGAGTACATAAACCTCATTAAGCCACATGCCGGG	Sanger-tank1-no.7:0	6189	162	0	0	1	0	0	0	2449	784	0	0	0	0	0	0	0	515
TGTCAACATACCATGAAGACTTACATAAAGCATGACAATTATCTTTCAACATCACACCTACATCACGTAATTAAACGAGATTTAAGACCTACCATAAATCTAAATCGTCTAAGCCATACCAAGTCCCCTCATCTCTGAAATCTAGTAAACTTAAGCGCAGTAAGAGCCTACCATCCAGCTCATTTCTTAATGCATACGGTTATTGAAGGTGAGGGACAATGATTGTGGGGGTAACACTTAGTGAACTATTCCTGGCATCTGGTTCCTACTTCAGGGCCATGGCTTGGTAACATTCCCCATTCTTTCATCGACGCTTGCATAAGTTATTGGTGGAGTACATAAACCTCATTAAGCCACATGCCGAG	Sanger-tank7-no.4:0	0	0	0	0	0	0	9875	0	3112	0	0	0	0	0	0	2183	0	509
TGTCAACATATCATGAAGATTTACATAAAGCATGACAATTATTCTTCAACATCCTAGCTACATCACGTAATTAAACGAGATTTAAGATCTACCATAAACCTAAATCGTCGAAGCCATACCAAGTCCCCTCATCTCTGAAATCTAGCAAACTTAAGCGCAGTAAGAGCCTACCATCCAGCTCATTTCTTAATGCATACGGTTATTGAAGGTGAGGGACAACGATTGTGGGGGTAACACTTAGTGAACTATTCCTGGCATCTGGTTCCTACTTCAGGGCCATGGCTTGGTATCATTCCCCATTCTTTCATCGACGCTTGCATAAGTTATTGGTGGAGTACATAAACCTCATTAAGCCACATGCCGAG	NGS-before-no.34:0	0	0	0	0	0	0	0	706	3363	0	0	0	0	0	0	0	164	506
TGTCAACATATCATGAAGACTTACATAAAGCATGACAATTATTCTTCAACATCCTAACTACATCACGTAATTAAACGAGATTTAAGATCTACCATGAACCTAAATCGTCTAAGCCATACCAAGTCCCCTCATCTCTGAAATCTGGTAAACTTAAGCGCAGTAAGAGCCTACCATCCAGCTCATTTCTTAATGCATACGGTTATTGAAGGTGAGGGACAATGATTGTGGGGGTAACACTTAGTGAACTATTCCTGGCATCTGGTTCCTACTTCAGGGCCATGGCTTGGTAACATTCCCCATTCTTTCATCGACGCTTGCATAAGTTATTGGTGGAGTACATAAATCTCATTAAGCCACATGCCGAG	NGS-before-no.6:0	0	0	0	0	0	0	0	3996	2095	0	0	0	0	0	0	0	870	499
TGTCAACATACCATGAAGACTTACATAAAGCATGACAATTATCTTTCAACATCCTACCTACATCACGTAATTAAACGAGATTTAAGACCTATCATAAACCTAAATCGTCTAAGCCATACCAAGTCCCCTCATCTCTGAAATCTAGTAAACTTAAGCGCAGTAAGAGCCTACCATCCAGCTCATTTCTTAATGCATACGGTTATTGAAGGTGAGGGACAATAATTGTGGGGGTAACACTTAGTGAACTATTCCTGGCATTTGGTTCCTACTTCAGGGCCATGACTTGGTAACATTCCCCATTCTTTCATCGACGCTTGCATAAGTTATTGGTGGAGTACATAAACCTCATTAAGCCACATGCCGAG	Sanger-tank2-no.3:0	6	5209	12	0	0	0	0	0	2549	0	168	0	0	0	0	0	0	499
TGTCAACATACCATGAAGACTTACATAAAGCATGACAATTATCTTTCAACATCCTACCTACATCACGTAATTAAACGAGATTTAAGACCTACCATAAACCTAAATCGTCTAAGCCATACCAAGTCCCCTCATCTCTGAAATCTAGTAAACTTAAGCGCAGTAAGAGCCTACCATCCAGCTCATTTCTTAATGCATACGGTTATTGAAGGTGAGGGACAATAATTGTGGGGGTAACACTTAGTGAACTATTCCTGGCATCTGGTTCCTACTTCAGGGCCATGACTTGGTAACATTCCCCACTCTTTCATCGACGCTTGCATAAGTTATTGGTGGAGTACATAAACCTCATTAAGCCACATGCCGAG	Sanger-tank3-no.5:0	0	0	8597	0	57	4	0	0	1898	0	0	2278	0	0	0	0	0	498
TGTCAACATACCATGAAGACTTACATAAAGCATGATAATTATCTTTCAACATCCTACCTACATCACGTAATTAAACGAGATTTAAGATCTACCATAAACCTTAAATCGTCTAAGCCATACCAAGTCCCCCCATCTCTGAAATCTAGTAAACTTAAGCGCAGTAAGAACCTACCATCCAGCTCATTTCTTAATGCATACGGTTATTGAAGGTGAGGGACAACAATTGTGGGGGTAACACTTAGTGAACTATTCCTGGCATTTGGCTCCTACTTCAGGGCCATGACTTGGTAACATTCCCCATTCTTTCATCGACGCTTGCATAAGTTATTGGTGGAGTACATGAACCTCATTAAGCCACATGCCGAG	NGS-before-no.23:0	0	0	0	0	0	0	0	1159	1758	0	0	0	0	0	0	0	262	494
TGTCAACATATCATGAAGACTTACATAAAGCATGACAATTATTCTCCAACATCCTAGCTACATCACGTAATTAAACGAGATTTAAGACCTACCATAAACCTAAATCGTCCAAGCCACACCAAGTCCCCTCATCTCTGAAGTCTGGTAAACTTAAGCGCAGTAAGAGCCTACCATCCAGCTCATTTCTTAATGCATACGGTTATTGAAGGTGAGGGACAACAATTGTGGGGGTAACACTTAGTGAACTATTCCTGGCATCTGGTTCCTACTTCAGGGCCATAGCTTGGTAACATTCCCCATTCTTTCATCGACGCTTGCATAAGTTATTGGTGGAGTACATAAACCTCATTAAGCCACATGCCGAG	Sanger-tank2-no.7:0	15	2339	0	0	0	0	0	0	1810	0	85	0	0	0	0	0	0	491
TGTCAACATACCATGAAGACTTACATAAAGCATGACAATTATCTTTCAGCATCCTATCTACATCACGTAATTAAACGAGATTTAAGACCTACCATGAACCTAAATCGTCTAAGCCATACCAAGTCCCCTCATCTCTGAAATCTGGTAAACTTAAGCGCAGTAAGAGCCTACCATCCAGCTCATTTCTTAATGCATACGGTTATTGAAGGTGAGGGACAATGATTGTGGGGGTAACACTTAGTGAACTATTCCTGGCATTTGGTTCCTACTTCAGGGCCATGACTTGGTAACATTCCCCATTCTTTCATCGACGCTTGCATAAGTTGTTGGTGGAGTACATAAACCTCATTAAGCCACATGCCGAG	Sanger-tank7-no.13:0	0	0	0	0	0	6	4277	0	2822	0	0	0	0	0	0	663	0	488
TGTCAACATATCATGAAGACTTACATAAAGCATAACAATTATTCTTCAACATCCTAGCTACATCACGTGATTAAACGAGATTTAAAACCTACCATGAACCTAAATCGTCCAAGCCATACCAAGTCCCCTCATCTCTGAAATCTAGTAAACTTAAGCGCAGTAAGAGCCTACCATCCAGCTCATTTCTTAATGCATACGGTTATTGAAGGTGAGGGACAACGATTGTGGGGGTAACACTTAGTGAACTATTCCTGGCATTTGGTTCCTACTTCAGGGCCATGGCTTGGTAACATTCCCCATTCTTTCATCGACGCTTGCATAAGTTATTGGTGGAGTACATAAACCTCATTAAGCCACATGCCGAG	NGS-before-no.7:0	0	0	0	0	0	0	0	2803	2479	0	0	0	0	0	0	0	665	477
TGTCAACATACCATGAAGATTTGCATAAACCATGATAATTATCTTTCAACATCCTATTTACATCACGTAATTAAACGAGATTTAAGATCTACCATAAACCTAAATCGTCTAAGCCACACCAAGTCCCCTCATCTCTGAAATCTGGTAAACTTAAGCGCAGTAAGAGCCTACCATCCAGCTCATTTCTTAACGCATACGGTTATTGAAGGTGAGGGACAATGATTGTGGGGGTAACACTTAGTGAACTATTCCTGGCATTTGGTTCCTACTTCAGGGCCATGACTTGGCAACATTCCCCATTCTTTCATCGACGCTTGCATAAGTTATTGGTGGAGTACATAAACCTCATTAAGCCACATGCCGAG	Sanger-tank6-no.4:0	0	0	0	0	20	8477	0	0	3062	0	0	0	0	0	403	0	0	476
TGTCAACATATCATGAAGACTTACATAAAGCATAACAATTATTCTTCAACATCCTAGCTACATCACGTAATTAAACGAGATTTAAGATCTACCATAAACCTAAATCGTCTAAGCCATACCAAGTCCCCTCATCTCTGAAATCTGGCAAACTTAAGCGCAGTAAGAGCCTACCATCCAGCTCATTTCTTAATGCATACGGTTATTGAAGGTGAGGGACAATGATTGTGGGGGTAACACTTAGTGAACTATTCCTGGCATTTGGTTCCTACTTCAGGGCCATGACTTGGTAACATTCCCCATTCTTTCATCGACGCTTGCATAAGTTATTGGTGGAGTACATAAACCTCATTAAGCCACATGCCGAG	Sanger-tank1-no.1:0	23353	0	0	0	0	8	0	0	2338	2223	0	0	0	0	0	0	0	457
TGTCAACATACCATGAAGACTTACATAAAGCATGACAATTATCTCTCAACATTCTACCTACATCACGTAATTGAACGAGATTTAAGACCTACCACAAACCTAAATCGTCTAAGCCATACCAAGTCCCCCCATCTCTGAAATCTAGTAAACCTAAGCGCAGTAAGAGCCTACCATCCAGCTCATTTCTTAATGCATACGGTTATTGAAGGTGAGGGACAATAATTGTGGGGGTAACACTTAGTGAACTATTCCTGGCATTTGGTTCCTACTTCAGGGCCATGGCTTGGTAACATTCCCCATTCTTTCATCGACGCTTGCATAAGTTGTTGGTGGAGTACATAAACCTCATTAAGCCACATGCCGAG	Sanger-tank3-no.3:0	0	0	10783	3	0	0	0	0	2310	0	0	3419	0	0	0	0	0	451
TGTCAACATATCATGAAGACTTACATAAAGCATAACAATTATTCTTCGACATCCTAGTTACATCACGTAATTAAACGAGATTTAAAACCTACCATAAACCTAAATCGTCCAAGCCATACCAAGTCCCCTCATCTCTGAAATCCAGTAAACTTAAGCGCAGTAAGAGCCTACCATCCAGCTCATTTCTTAATGCATACGGTTATTGAAGGTGAGGGACAACGATTGTGGGGGTAACACTTAGTGAACTATTCCTGGCATTGGTTCCTACTTCAGGGCCATGACTTGGTAACATTCCCCATTCTTTCATCGACGCTTGCATAAGTTATTGGTGGAGTACATGAACCTCATTAAGCCACATGCCGAG	Sanger-tank1-no.8:0	2705	47	0	0	2	0	0	0	1034	702	0	0	0	0	0	0	0	449
TGTCAACATACCACGAAGACTTACATGAAGCATGATAATTATCTTTCAACATCCTACCTACATCACGTAATTAAACGAGATTTAAGATCTACCATAAACCTAAATCGTCTAAGCCATACCAAGTCCCCTCATCTCTGAAATCTAGTAAACTTAAGCGCAGTAAGAGCCTACCATCCAGCTCATTTCTTAATGCATACGGTTATTGAAGGTGAGGGACAACGATTGTGGGGGTAACACTTAGTGAACTATTCCTGGCATTTGGTTCCTACTTCAGGGCCATGACTTGGTAACACCCCCCATTCTTTCATCGACGCTTGCATAAGTTATTGGTGGAGTACATGAACCTCATTAAGCCACATGCCGAG	NGS-before-no.32:0	0	0	0	0	0	0	0	944	2444	0	0	0	0	0	0	0	175	433
TGTCAACATATCATGAAGACTTACATAAAGCATGACAATTATTCTTCAACATCCTAGCTACATCACGTAATTAAACGAGATTTAAGACCTACCATAAACCTAAATCGTCTAAGCCACACCAAGTCCCCTCATCTCTGAAATCTAGTAAACTTAAGCGCAGTAAGAGCCTACCATCCAGCTCATTTCTTAATGCATACGGTTATTGAAGGTGAGGGACAACGATTGTGGGGGTAACACTTAGTGAACTATTCCTGGCATTTGGTTCCTACTTCAGGGCCATGGCTTGGTAACATTCCCCATTCTTTCATCGACGCTTGCATAAGTTGTTGGTGGAGTACATAAACCTCATTAAGCCACATGCCGAG	Sanger-tank6-no.7:0	0	0	0	0	22	6239	0	0	2528	0	0	0	0	0	244	0	0	433
TGTCAGCATACCATGAAGACTTACATAAAGCATGATAATTATCTTTCAACATCCTACCTACATCACGTAATTAAACGAGATTTAAGACCTACCATAAACCTAAATCGTCTAAGCCATACCAAGTCCCCTCATCTCTGAAATCCGGTAAACTTAAGCGCAGTAAGAACCTACCATCCAGCTCATTTCTTAATGCATACGGTTATTGAAGGTGAGGGACAATAATTGTGGGGGTAACACTTAGTGAACTATTCCTGGCATCTGGTTCCTACTTCAGGGCCATGACTTGGTAACACTCCCCATTCTTTCATCGACGCTTGCATAAGTTATTGGTGGAGTACATAAACCTCATTAAGCCACATGCCGAG	Sanger-tank3-no.1:0	0	0	29189	15	17	11	0	0	2184	0	0	7761	0	0	0	0	0	393
TGTCAACATACCATGAAGACTTACATAAAGCATGACAATTATCTTTCAACATCCCAATTACATCACGTAATTAAACGAGATTTAAGATCTACCATAAACCTAAATCGTCCAAGCCATACCAAGTCCCCTCATCTCTGAAATCTAGTAAACTTAAGCGCAGTAAGAGCCTACCATCCAGCTCATTTCTTAATGCATACGGTTATTGAAGGTGAGGGACAACGATTGTGGGGGTAACACTTAGTGAACTATTCCTGGCATCTGGTTCCTACTTCAGGGCCATGGCTTGGTAACATTCCCCATTCTTTCATCGACGCTTGCATAAGTTATTGGTGGAGTACATAGACCTCATTAAGCCACATGCCGAG	Sanger-tank3-no.6:0	0	0	10013	5	0	0	0	0	2403	0	0	2240	0	0	0	0	0	385
TGTCAACATATCATGAAGACTTACATAAAGCATGACAATTATTCTTCAACATCCTAGTTACATCACGTAATTAAACGAGATTTAAGATCTACCATAAACCTAAATCGTCTAAGCCATACCAAGTCCCCTCATCTCTGAAATCTGGTAAACTTAAGCGCAGTAAGAGCCTACCATCCAGCTCATTTCTTAATGCATACGGTTATTGAAGGTGAGGGACAACAATTGTGGGGGTAACACTTAGTGAATTATTCCTGGCATTTGGTTCCTACTTCAGGGCCATGGCTTGGTAACATTCCCCATTCTTTCATCGACGCTTGCATAAGTTATTGGTGGAGTACATAAACCTCATTAAGCCACATGCCGAG	Sanger-tank7-no.15:0	0	0	0	0	0	0	4650	0	2662	0	0	0	0	0	0	528	0	369
TGTCAACATATCATGAAGACTTACATAAAGCATGACAATTATTCTTCAACATCCTAGCTACATCACGTAATTAAACGAGATTTAAGACCTACCATAAACCTAAATCGTCCAAGCCACACCAAGTCCCCCCATCTCTGAAATCTAGTAAACTTAAGCGCAGTAAGAGCCTACCATCCAGCTCATTTCTTAATGCATACGGTTATTGAAGGTGAGGGACAACGATTGTGGGGGTAACACTCAGTGAACTATTCCTGGCATTTGGTTCCTACTTCAGGGCCATGGCTTGGTAACGTTCCCCATTCTTTCATCGACGCTTGCATAAGTTATTGGTGGAGTACATAAATCTCATTAAGCCACATGCCGAG	NGS-before-no.35:0	0	0	0	0	0	0	0	1058	1683	0	0	0	0	0	0	0	139	358
TGTCAACATATCATGAAGACTTACATAAAGCATGACAATTATTCTTCAACATCCTAGTTACATCACGTAATTAAACGAGATTTAAGATCTACCATAAACCTAAATCGTCTAAGCCATACCAAGTCCCCTCATCTCTGAAATCTGGTAAACTTAAGCGCAGTAAGAGCCTACCATCCAGCTCATTTCTTAATGCATACGGTTATTGAAGGTGAGGGACAACAATTGTGGGGGTAACACTTAGTGAACTATTCCTGGCATTTGGTTCCTACTTCAGGGCCATGGCTTGGTAACATTCCCCATTCTTTCATCGACGCTTGCATAAGTTATTGGTGGAGTACATAAACCTCATTAAGCCACATGCCGAG	Sanger-tank2-no.6:0	5	3039	0	14	0	0	23	4	2236	0	76	0	0	0	0	0	0	331
TGTCAACATACCATGAAGACTTACATAAAGCATGACAATTATCTTTCAACATCCTACTTATATCACGTAATTAAACGAGATTTAAGATCTACCATAAACCTAAATCGTCCAAGCCATACCAAGTCCCCCCATCTCTGAAATCTGGTAAACTTAAGCGCAGTAAGAGCCTACCATCCAGCTCATTTCTTAATGCATACGATTATTGAAGGTGAGGGACAATGATTGTGGGGGTAACACTTAGTGAACTATTCCTGGCATTTGGTTCCTACTTCAGGGCCATGACTTGGTAACATTCCCCACTCTTTCATCGACGCTTGCATAAGTTGTTGGTGGAGTACATAAACCTCATTAAGCCACATGCCGAG	Sanger-tank1-no.4:0	10912	178	0	0	0	1	0	0	1529	1325	0	0	0	0	0	0	0	330
TGTCAACATACCATGAAGACTTACATAAAGCATGATAATTATCTTTCAACATCCTACCTACATCACGTAATTAAACGAGATTTAAGATCTACCATAAACCTAAATCGTCTAAGCCATACCAAGTCCCCTCATCTCTGAAATCTAGTAAACTTAAGCGCAGTAAGAACCTACCATCCAGCTCATTTCTTAATGCATACGGTTATTGAAGGTGAGGGACAACAATTGTGGGGGTAACACTTAGTGAACTATTCCTGGCATCTGGTTCCTACTTCAGGGCCATGACTTGGTAACATTCCCCATTCTTTCATCGACGCTTGCATAAGTTATTGGTGGAGTACATAAACCTCATTAAGCCACATGCCGAG	Sanger-tank3-no.9:0	0	0	6913	0	17	0	80	0	2009	0	0	1521	0	0	0	0	0	327
TGTCAACATACCATGAAGACTTACATAAAGCATGACAATTATTCTTCAACATCCTAGTTACATCACGTAATTAAACGAGATTTAAGATCTACCATAAACCTAAATCGTCTAAGCCACACCAAGTCCCCTCATCTCTGAAATCTGGTAAACTTAAGCGCAGTAAGAGCCTACCATCCAGCTCATTTCTTAATGCATACGGTTATTGAAGGTGAGGGACAACAATTGTGGGGGTAACACTTAGTGAACTATTCCTGGCATTTGGTTCCTACTTCAGGGCCATGGCTTGGTAACATTCCCCATTCTTTCATCGACGCTTGCATAAGTTATTGGTGGAGTACATAAACCTCATTAAGCCACATGCCGAG	Sanger-tank4-no.6:0	0	0	6	2105	0	0	0	0	1672	0	0	0	4	0	0	0	0	315
TGTCAACATACCATGAAGACTTACATAAAGCATGACAATTATCTCTCAACATCCTACCTACATCACGTAATTAAACGAGATTTAAGACCTACCATAAACCTAAATCGTCTAAGCCATACCAAGTCCCCTCATCTCTGAAATCTAGTAAACTTAAGCGCAGTAAGAGCCTACCATCCAGCTCATTTCTTAATGCATACGGTTATTGAAGGTGAGGGACAATGATTGTGGGGGTAACACTTAGTGAATTATTCCTGGCATCTGGTTCCTACTTCAGGGCCATGACTTGGTAACATTCCCCATTCTTTCATCGACGCTTGCATAAGTTATTGGTGGAGTACATAAACCTCATTAAGCCACATGCCGAG	Sanger-tank5-no.3:0	0	0	0	0	20852	30	0	0	2075	0	0	0	0	829	0	0	0	313
TGTCAACATACCATGAAGACTTACATAAAGCATAACAATTATTTTTCAACATCTTACCTACATCACGTAATTAAACGAGATTTAAGACCTACCATAAACCTAAATCGTCCAAGCCATACCAAGTCCCCTCATCTCTGAAGTCTGGTAAACTTAAGCGCAGTAAGAGCCTACCATCCAGCTCATTTCTTAATGCATACGGTTATTGAAGGTGAGGGACAATGATTGTGGGGGTAACACTTAGTGAACTATTCCTGGCATTTGGTTCCTACTTCAGGGCCATGGCTTGGTAACATTCCCCATTCTTTCATCGACGCTTGCATAAGTTATTGGTGGAGTACATGAACTTCATTAAGCCACATGCCGGG	Sanger-tank5-no.5:0	0	0	0	0	10148	11	16	0	1622	0	0	0	0	543	0	0	0	313
TGTCAACATATCATGAAGACTTACATAAAGCATGACAGTTATTCTTCAACATCCTAGCTACATCACGTAATTAAACGAGATTTAAGACCTACCATAAACCTAAATCGTCTAAGCCACACCAAGTCCCCTCATCTCTGAAATCTAGTAAACTTAAGCGCAGTAAGAGCCTACCATCCAGCTCATTTCTTAATGCATACGGTTATTGAAGGTGAGGGACAATGATTGTGGGGGTAACACTTAGTGAACTATTCCTGGCATTTGGTTCCTACTTCAGGGCCATGGCTTGGTAACATTCCCCATTCTTTCATCGACGCTTGCATAAGTTGTTGGTGGAGTACATAAACCTCATTAAGCCACATGCCGAG	Sanger-tank7-no.11:0	0	0	0	0	0	0	5789	0	2351	0	0	0	0	0	0	712	0	299
TGTCAACATACCATGAAGACTTACATAAAGCATGACAATTATCTTTCAACATCACAACTACATCACGTAATTAAACGAGATTTAAGACCTACCATAAACCTAAATCGTCTAAGCCATACCAAGTCCCCTCATCTCTGAAATCTAGTAAACTTAAGCGCAGTAAGAGCCTACCATCCAGCTCATTTCTTAATGCATACGGTTATTGAAGGTGAGGGACAATGATTGTGGGGGTAACACTTAGTGAATTATTCCTGGCATCTGGTTCCTACTTCAGGGCCATGACTTGGTAACATTCCCCATTCTTTCATCGACGCTTGCATAAGTTATTGGTGGAGTACATAAACCTCATTAAGCCACATGCCGAG	Sanger-tank3-no.2:0	0	0	22482	6	0	2	0	0	1599	0	0	5438	0	0	0	0	0	280
TGTCAACATACCATGAAGACTTACATAAAGCATGACAATTATCTTCCAACATCCTAGTTACATCACGTAATTAAACGAGATTTAAGATCTACCATAAACCTAAATCGTCTAAGCCATACCAAGTCCCCTCATCTCTGAAATCTGGTAAACTTAAGCGCAGTAAGAGCCTACCATCCAGCTCATTTCTTAATGCATACGGTTATTGAAGGTGAGGGACAACGATTGTGGGGGTAACACTTAGTGAACTATTCCTGGCATTTGGTTCCTACTTCAGGGCCATGGCTTGGTAACATTCCCCATTCTTTCATCGACGCTTGCATAAGTTGTTGGTGGAGTACATAAACCTCATTAAGCCACATGCCGAG	Sanger-tank3-no.7:0	0	0	8659	2	0	0	0	0	1716	0	0	1738	0	0	0	0	0	278
TGTCAACATACCATGAAGACTTACATAAAGCATGATAATTATCTTTCAACATCCTACCTACATCACGTAATTAAACGAGATTTAAGATCTACCATAAACCTAAATCGTCTAAGCCATACCAAGTCCCCTCATCTCTGAAATCCGGTAAACTTAAGCGCAGTAAGAACCTACCATCCAGCTCATTTCTTAATGCATACGGTTATTGAAGGTGAGGGACAATAATTGTGGGGGTAACACTTAGTGAACTATTCCTGGCATTTGGTTCCTACTTCAGGGCCATGACTTGGTAACACTCCCCATTCTTTCATCGACGCTTGCATAAGTTATTGGTGGAGTACATAAACCTCATTAAGCCACATGCCGAG	Sanger-tank5-no.2:0	0	0	0	0	29227	91	36	0	1591	0	0	0	0	1158	0	0	0	273
TGTCAACATACCATGAAGACTTACATAAAGCATGACAGTTATCTTTCAACATCTTACCTGAATCACGTAATTAAACGAGATTTAAGATCTACCATAAACCTAAATCGTCTAAGCCATACCAAGTCCCCTCATCTCTGAAATCTAGTAAACTTAAGCGCAGTAAGAGCCTACCATCCAGCTCATTTCTTAATGCATACGGTTATTGAAGGTGAGGGACAATGATTGTGGGGGTAACACTTAGTGAACTATTCCTGGCATTTGGTTCCTACTTCAGGGCCATGACTTGGTAACATTCCCCATTCTTTCATCGACGCTTGCATAAGTTATTGGTGGAGTACATAAACCTCATTAAGCCACATGCCGAG	Sanger-tank2-no.4:0	38	5848	0	0	0	0	0	0	1446	0	144	0	0	0	0	0	0	265
TGTCAACATACCATGAAGACTTACATAAAGCATAACAATTATTTTTCAACATCTTGCCTACATCACGTAATTAAACGAGATTTAAGACCTACCATAAACCTAAATCGTCCAAGCCATACCAAGTCCCCTCATCTCTGAAGTCTAGTAAACTTAAGCGCAGTAAGAGCCTACCATCCAGCTCATCTCTTAATGCATACGGTTATTGAAGGTGAGGGACAATGATTGTGGGGGTAACACTTAGTGAACTATTCCTGGCATTTGGTTCCTACTTCAGGGCCATGGCTTGGTAACATTCCCCATTCTTTCATCGACGCTTGCATAAGTTATTGGTGGAGTACATAAACTTCATTAAGCCACATGCCGGG	Sanger-tank2-no.2:0	31	15135	7	0	0	0	0	0	1251	0	448	0	0	0	0	0	0	261
TGTCAACATATCATGAAGACTTACATAAAGCATAACAATTATTCTTCAACATCCTAGTTACATCACGTAATTAAACGAGATTTAAAATCTACCATAAACCTAAATCGTCTAAGCCATACCAAGTCCCCTCATCTCTGAAATCCAGTAAACTTAAGCGCAGTAAGAGCCTACCATCCAGCTCATTTCTTAATGCATACGGTTATTGAAGGTGAGGGACAACGATTGTGGGGGTAACACTTAGTGAACTATTCCTGGCATTTGGTTCCTACTTCAGGGCCATGGCTTGGTAACATTCCCCATTCTTTCATCGACGCTTGCATAAGTTATTGGTGGAGTACATAAACCTCATTAAGCCACATGCCGAG	NGS-before-no.36:0	0	0	0	0	0	0	0	927	2240	0	0	0	0	0	0	0	147	252
TGTCAACATATCATGAAGACTTACATAAAGCATAACAATTATTCTTCAACATTCTAGTTACATCACGTAATTAAACGAGATTTAAAATCTACCATAAACCTAAATCGTCCAAGCCATACCAAGTCCCCTCATCTCTGAAATCCAGTAAACTTAAGCGCAGTAAGAGCCTACCATCCAGCTCATTTCTTAATGCATACGGTTATTGAAGGTGAGGGACAACGATTGTGGGGGTAACACTTAGTGAACTATTCCTGGCATTTGGTTCCTACTTCAGGGCCATGGCTTGGTAACATTCCCCATTCTTTCATCGACGCTTGCATAAGTTATTGGTGGAGTACATAAACCTCATTAAGCCACATGCCGAG	Sanger-tank6-no.8:0	0	0	0	0	81	5934	24	46	1711	0	0	0	0	0	259	0	0	251
TGTCAACATACCATGAAGACTTACATAAAGCATGACAATTATCTTTCAACATCCTATCTACATCACGTAATTAAACGAGATTTAAGATCTACCATAAACCTAAATCGTCTAAGCCATACCAAGTCCCCCCATCTCTGAAATCTGGTAAACTTAAGCGCAGTAAGAGCCTACCATCCAGCTCATTTCTTAATGCATACGGTTATTGAAGGTGAGGGACAACGATTGTGGGGGTAACACTTAGTGAACTATTCCTGGCATTTGGTTCCTACTTCAGGGCCATGACTTGGTAACATTCCCCATTCTTTCATCGACGCTTGCATAAGTTGTTGGTGGAGTACATAAACCTCATTAAGCCACATGCCGAG	NGS-before-no.1:0	0	0	0	0	0	0	0	288835	1794	0	0	0	0	0	0	0	43758	235
TGTCAACATACCATGAAGACTTACATAAAGCATGACAATTATCTTTCAACATCCTAATTACATCACGTAATTAAACGAGATTTAAGATCTACCATAAACCTAAATCGTCTAAGCCATACCAAGTCCCCTCATCTCTGAAATCTGGTAAACTTAAGCGCAGTAAGAGCCTACCATCCAGCTCATTTCTTAATGCATACGGTTATTGAAGGTGAGGGACAACGATTGTGGGGGTAACACTTAGTGAACTATTCCTGGCATCTGGTTCCTACTTCAGGGCCATGACTTGGTAACATTCCCCATTCTTTCATCGACGCTTGCATAAGTTGTTGGTGGAGTACATAAACCTCATTAAGCCACATGCCGAG	Sanger-tank3-no.8:0	0	0	7851	0	0	11	0	0	1117	0	0	1548	0	0	0	0	0	218
TGTCAACATATCATGAAGATTTACATAAAGCATGACAATTATTTCTCAATATCCTAGCTACATCACGTAATTAAACGAGATTTAAGACCTACCATAAACCTAAATCGTCTAAGCCATACCAAGTCCCCTCATCTCTGAAATCTAGTAAACTTAAGCGCAGTAAGAGCCTACCATCCAGCTCATTTCTTAATGCATACGGTTATTGAAGGTGAGGGACAATGATTGTGGGGGTAACACTTAGTGAATTATTCCTGGCATTTGGTTCCTACTTCAGGGCCATGGCTTGGTAACATTCCCCATTCTTTCATCGACGCTTGCATAAGTTATTGGTGGAGTACATAAATCTCATTAAGCCACATGCCGAG	Sanger-tank7-no.9:0	0	0	0	0	0	0	7198	0	1662	0	0	0	0	0	0	765	0	201
TGTCAACATACCATGAAGACTTACATAAAGCATAATAATTATCTTTTAACATCCTACCTACTTCACGTAATTAAACGAGATTTAAGACCTACCATAAACCTAAATCGTCTAAGCCATACCAAGTCCCCTCATCTCTGAGATTTGATAAACTTAAGCGCAGTAAGAGCCTACCATCCAGCTCATTTCTTAATGCATACGGTTATTGAAGGTGAGGGACAACAATTGTGGGGGTAACACTTAGTGAACTATTCCTGGCATCTGGTTCCTACTTCAGGGCCATGACTTGGTAACATTCCCCATTCTTTCATCGACGCTTGCATAAGTTATTGGTGGAGTACATAAACCTCATTAAGCCACATGCCGAG	Sanger-tank1-no.9:0	5146	74	0	0	0	0	0	0	1972	574	0	0	0	0	0	0	0	195
TGTCAACATACCATGAAGACTTACATAAAGCATGACAATTATCTTTCAACATCCTACCTACATCACGTAATTAAACGAGATTTAAGATCTACCATGAACCTAAATCGTCTAAGCCATACCAAGTCCCCTCATCTCTGAAATCTCGTAAACTTAAGCGCAGTAAGAGCCTACCATCCAGCTCATTTCTTAATGCATACGGTTATTGAAGGTGAGGGACAACGATTGTGGGGGTAACACTTAGTGAACTATTCCTGGCATCTGGTTCCTACTTCAGGGCCATGACTTGGTAACACTCCCCATTCTTTCATCGACGCTTGCATAAGTTATTGGTGGAGTACATAAACCTCATTAAGCCACATGCCGAG	Sanger-tank7-no.16:0	0	0	0	0	0	0	40	0	219	0	0	0	0	0	0	264	0	190
TGTCAGCATATCATGAAGACTTACATAAAGCATGACAATTATTCTTCAACATCCTAGCTATATCACGTAATTAAACGAGATTTAAGACCTACCATAAACCTAAATCGTCCAAGCCATACCAAGTCCCCTCATCCCTGAAATCCAGTAAACTTAAGCGCAGTAAGAGCCTACCATCCAGCTCATTTCTTAATGCATACGGTTATTGAAGGTGAGGGACAACGATTGTGGGGGTAACACTTAGTGAACTATTCCTGGCATTTGGTTCCTACTTCAGGGCCATGGCTTGGTAACATTCCCCATTCTTTCATCGACGCTTGCATAAGTTATTGGTGGAGTACATAAACCTCATTAAGCCACATGCCGAG	Sanger-tank7-no.8:0	0	0	0	0	0	0	7412	0	1537	0	0	0	0	0	0	999	0	181
TGTCAACATACCATGAAGACTTACATAAAGCATGACAATTATCTTTCAACATCCTACTTATATCACGTAATTAAACGAGATTTAAGATCTACCATAAACCTAAATCGTCTAAGCCATACCAAGTCCCCCCATCTCTGAAATCTGGTAAACTTAAGCGCAGTAAGAGCCTACCATCCAGCTCATTTCTTAATGCATACGGTTATTGAAGGTGAGGGACAATGATTGTGGGGGTAACACTTAGTGAACTATTCCTGGCATTTGGTTCCTACTTCAGGGCCATGACTTGGTAACATTCCCCACTCTTTCATCGACGCTTGCATAAGTTGTTGGTGGAGTACATAAACCTCATTAAGCCACATGCCGAG	Sanger-tank7-no.10:0	0	0	0	0	0	0	6056	0	802	0	0	0	0	0	0	798	0	173
TGTCAACATATCATGAAGACTTACATAAAGCATGACAATTATTCTTCAACATCCTAGCTACATCACGTAATTAAACGAGATTTAAGACCTACCATAAACCTAAATCGTCCAAGCCATACCAAGTCCCCTCATCTCTGAAATCTAGTAAACTTAAGCGCAGTAAGAGCCTACCATCCAGCTCATTTCTTAATGCATACGGTTATTGAAGGTGAGGGACAACGATTGTGGGGGTAACACTTAGTGAACTATTCCTGGCATCTGGTTCCTACTTCAGGGCCATGGCTTGGTAACATTCCCCATTCTTTCATCGACGCTTGCATAAGTTATTGGTGGAGTACATAAATTTCATTAAGCCACATGCCGAG	Sanger-tank4-no.3:0	0	0	8	6302	17	0	0	0	682	0	0	0	5	0	0	0	0	152
TGTCAACATACCATGAAGACTTACATAAAGCATGATAATTATCTCTCAACATCTTACCTACATCACGTAATTAAACGAGATTTAAGACCTACCATGAACCTAAATCGTCTAAGCCATACCAAGTCCCCTCATCTCTGAAATCTCGTAAACTTAAGCGCAGTAAGAGCCTACCATCCAGCTCATTTCTTAATGCATACGGTTATTGAAGGTGAGGGACAATGATTGTGGGGGTAACACTTAGTGAACTATTCCTGGCATCTGGTTCCTACTTCAGGGCCATGACTTGGTAACACTCCCCATTCTTTCATCGACGCTTGCATAAGTTATTGGTGGAGTACATAAACCTCATTAAGCCACATGCCGAG	Sanger-tank5-no.7:0	0	0	0	0	338	0	0	0	33	0	0	0	0	136	0	0	0	93
TGTCAACATACCATGAAGACTTGCATAAAGCATGATAATTATCTTTCAACATCCTACCTACATCACGTAACTAAACGAGATTTAAGATCTACCATGAACCTAAATCGTCTAAGCCATACCAAGTCCCCTCATCTCTGAAATCCGGTAAACTTAAGCGCAGTAAGAGCCTACCATCCAGCTCATTTCTTAATGCATACGGTTATTGAAGGTGAGGGACAACAATTGTGGGGGTAACACTTAGTGAACTATTCCTGGCATTTGGTTCCTACTTCAGGGCCATGACTTGGTAACATTCCCCATTCTTTCATCGACGCTTGCATAAGTTATTGGTGGAGTACATAAACCTCATTAAGCCACATGCCGAG	Sanger-tank6-no.10:0	0	0	0	0	1	195	0	0	120	0	0	0	0	0	43	0	0	86
TGTCAACATACCATGAAGACTTACATAAAGCATGACAATTATCTTTCAACATCCTACCTACATCACGTAATTAAACGAGATTTAAGACCTACCATAAACCTAAATCGTCTAAGCCATACCAAGTCCCCCCATCTCTGAAATCTAGTAAACTTAAGCGCAGTAAGAACCTACCATCCAGCTCATTTCTTAATGCATACGGTTATTGAAGGTGAGGGACAATAATTGTGGGGGTAACACTTAGTGAACTATTCCTGGCATTTGGTTCCTACTTCAGGGCCATGACTTGGTAACATTCCCCATTCTTTCATCGACGCTTGCATAAGTTATTGGTGGAGTACATAAACCTCATTAAGCCACATGCCGAG	Sanger-tank4-no.1:0	0	0	11	37656	8	52	17	0	22	0	0	0	36	0	0	0	0	65
TGTCAACATACCATGAAGACTTACATAAAGCATGACAATTATCTTTCAACATTCTACCTACATCACGTAATTAAACGAGATTTAAGACCTACCATGAACCTAAATCGTCTAAGCCATACCAAGTCCCCTCATCTCTGAAATCTAGTAAACTTAAGCGCAGTAAGAGCCTACCATCCAGCTCATTTCTTAATGCATACGGTTATTGAAGGTGAGGGACAATGATTGTGGGGGTAACACTTAGTGAACTATTCCTGGCATTTGGCTCCTACTTCAGGGCCATGACTTGGTAACATTCCCCATTCTTTCATCGACGCTTGCATAAGTTATTGGTGGAGTACATAAACCTCATTAAGCCACATGCCGAG	Sanger-tank4-no.2:0	0	0	114	32672	47	0	10	0	57	0	0	0	34	0	0	0	0	56
TGTCAACATATCATGAAGATTTACATAAAGCATGACAATTATTCTTCAACATCCTAGCTACATCACGTAATTAAACGAGATTTAAGATCTACCATAAACCTAAATCGTCCAAGCCATACCAAGTCCCCTCATCTCTGAAATCTAGTAAACTTAAGCGCAGTAAGAGCCTACCATCCAGCTCATTTCTTAATGCATACGGTTATTGAAGGTGAGGGACAACGATTGTGGGGGTAACACTTAGTGAACTATTCCTGGCATTTGGTTCCTACTTCAGGGCCATGACTTGGTAACATTCCCCATTCTTTCATCGACGCTTGCATAAGTTATTGGTGGAATACATAAACCTCATTAAGCCACATGCCGAG	Sanger-tank3-no.10:0	0	0	6850	0	11	0	0	0	0	0	0	1356	0	0	0	0	0	1
TGTCAACATACCATGAAGACTTACATAAAGCATGATAATTATCTTTCAACATTGCACCTACATCACGTAATTAAACGAGATTTAAGACCTACCATAAATCTAAATCGTCTAAGCCATACCAAGTCCCCTCATCTCTGAAATCTAGTAAACTTAAGCGCAGTAAGAGCCTACCATCCAGCTCATTTCTTAATGCATACGGTTATTGAAGGTGAGGGACAATGATTGTGGGGGTAACACTTAGTGAACTATTCCTGGCATCTGGTTCCTACTTCAGGGCCATGGCTTGGTAACATTCCCCATTCTTTCATCGACGCTTGCATAAGTTATTGGTGGAGTACATAAACCTCATTAAGCCACATGCCGGG	NGS-before-no.27:0	0	0	0	0	1	0	0	1825	1	0	0	0	0	0	0	0	225	0
TGTCAACATATCATGAAGACTTACATAAAGCATAACAACTATTCTTCAACATCCTAGCTACATCACGTAATTAAACGAGATTTAAGATCTACCATGAACCTAAATCGTCTAAGCCATACCAAGTCCCCTCATCTCTGAAATCTAGTAAACTTAAGCGCAGTAAGAGCCTACCATCCAGCTCATTTCTTAATGCATACGGTTATTGAAGGTGAGGGACAACGATTGTGGGGGTAACACTTAGTGAACTATTCCTGGCATTTGGTTCCTACTTCAGGGCCATGGCTTGGTAACATTCCCCATTCTTTCATCGACGCTTGCATAAGTTATTGGTGGAGTACATAAACCTCATTAAGCCACATGCCGAG	NGS-before-no.33:0	0	0	0	0	0	0	0	1603	0	0	0	0	0	0	0	0	187	0
TGTCAACATATCATGAAGACTTACATAAAGCATGACAATTATTCTTCAACATCCTAACTACATCACGTAATTAAACGAGATTTAAAATTTACCATAAACCTAAATCGTCCAAGCCATACCAAGTCCCCTCATCTCTGAAATCTAGTAAACTTAAGCGCAGTAAGAGCCTACCATCCATCTCATTTCTTAATGCATACGGTTATTGAAGGTGAGGGACAACGATTGTGGGGGTAACACTTAGTGAACTATTCCTGGCATCTGGTTCCTACTTCAGGGCCATGGCTTGGTAACATTCCCCATTCTTTCATCGACGCTTGCATAAGTTATTGGTGGAGTACATAAACCTCATTAAGCCACATGCCGAG	NGS-before-no.19:1	0	0	0	0	0	0	0	0	97	0	0	0	0	0	0	0	0	15
TGTCACCATACCATGAAGATTTACATAAAGCATGACAATTATCTTTCAACATTCTATCTACATCACGTAATTAAACGAGATTTAAGATCTAACATAAACCTAAATCGTCCAAGCCATACCAAGTCCCCTCATCTCTGAAATCTGGTAAACTTAAGCGCAGTAAGAGCCTACCATCCAGCTCATTTCTTAATGCATACGGTTATTGAAGGTGAGGGACAACAATTGTGGGGGTAACACTTAGTGAACTATTCCTGGCATTTGGTTCCTACTTCAGGGCCATGGCTTGGTAACATTCCCCATTCTTTCATCGACGCTTGCATAAGTTATTGGTGGAGTACATAAACCTCATTAAGCCACATGCCGAG	Sanger-tank7-no.5:1,Sanger-tank6-no.1:1	0	0	0	0	0	89	3	0	0	0	0	0	0	0	9	0	0	12
TGTCAACATATCATGAAGACTTACATAAAGCATGACAATTATTCTTCAACATCCTAACTACATCACGTAATTAAACGAGATTTAAAATTTACCATAAACCTAAATCGTCCAAGCCATACCAAGTCCCCTCATCTCTGAAATCTAGTAAACTTAAGCGCAGTAAGAGCCTACCATCCAGCTCATTTCTTAATGCATACTGTTATTGAAGGTGAGGGACAACGATTGTGGGGGTAACACTTAGTGAACTATTCCTGGCATCTGGTTCCTACTTCAGGGCCATGGCTTGGTAACATTCCCCATTCTTTCATCGACGCTTGCATAAGTTATTGGTGGAGTACATAAACCTCATTAAGCCACATGCCGAG	NGS-before-no.19:1	0	0	0	0	0	0	0	0	59	0	0	0	0	0	0	0	0	12
TGTCAACATATCATGAAGACTTACATAAAGCATGACAATTATTCTTCAACATCCTAACTACATCACGTAATTAAACGAGATTTAAAATTTACCATAAACCTAAATCGTCCAAGCCATACCAAGTCCCCTCATCTCTGAAATCTAGTAAACTTAAGCGCAGTAAGAGCCTACCATCCAGCTCATTTCTTAATGCATACGGTTATTGAAGGTGAGTGACAACGATTGTGGGGGTAACACTTAGTGAACTATTCCTGGCATCTGGTTCCTACTTCAGGGCCATGGCTTGGTAACATTCCCCATTCTTTCATCGACGCTTGCATAAGTTATTGGTGGAGTACATAAACCTCATTAAGCCACATGCCGAG	NGS-before-no.19:1	0	0	0	0	0	0	0	0	134	0	0	0	0	0	0	0	0	11
TGTCAACATATCATGAAGACTTACATAAAGCATGACAATTATTCTTCAACATCCTAACTACATCACGTAATTAAACGAGATTTAAAATTTACCATAAACCTAAATCGTCCAAGCCATACCAAGTCCCCTCATCTCTGAAATCTAGTAAACTTAAGCGCAGTAAGAGCCTACCATCCAGCTCATTTCTTAATGCATACGGTTATTGAAGGTGAGGGACAACGATTGTGGGGGTAACACTTAGTGAACTATTCCTGGCATCTGGTTCCTACTTCAGGTCCATGGCTTGGTAACATTCCCCATTCTTTCATCGACGCTTGCATAAGTTATTGGTGGAGTACATAAACCTCATTAAGCCACATGCCGAG	NGS-before-no.19:1	0	0	0	0	0	0	0	0	54	0	0	0	0	0	0	0	0	11
TGTCAACATATCATGAAGACTTACATAAAGCATGACAATTATTCTTCAACATCCTAACTACATCACGTAATTAAACGATATTTAAAATTTACCATAAACCTAAATCGTCCAAGCCATACCAAGTCCCCTCATCTCTGAAATCTAGTAAACTTAAGCGCAGTAAGAGCCTACCATCCAGCTCATTTCTTAATGCATACGGTTATTGAAGGTGAGGGACAACGATTGTGGGGGTAACACTTAGTGAACTATTCCTGGCATCTGGTTCCTACTTCAGGGCCATGGCTTGGTAACATTCCCCATTCTTTCATCGACGCTTGCATAAGTTATTGGTGGAGTACATAAACCTCATTAAGCCACATGCCGAG	NGS-before-no.19:1	0	0	0	0	0	0	0	0	102	0	0	0	0	0	0	0	0	10
TGTCAACATATCATGAAGACTTACATAAAGCATGACAATTATTCTTCAACATCCTAACTACATCACGTAATTAAACGAGATTTAAAATTTACCATAAACCTAAATCGTCCAAGCCATACCAAGTCCCCTCATCTCTGAAATCTAGTAAACTTAAGCGCAGTAAGAGCCTACCATCCAGCTCATTTCTTAATGCATACGGTTATTGAAGGTGAGGGACAACGATTGTGGGGGTAACACTTAGTGAACTATTCCTGGCATCTGGTTCCTACTTCAGGGCCATGGCTTTGTAACATTCCCCATTCTTTCATCGACGCTTGCATAAGTTATTGGTGGAGTACATAAACCTCATTAAGCCACATGCCGAG	NGS-before-no.19:1	0	0	0	0	0	0	0	0	95	0	0	0	0	0	0	0	0	10
TGTCAACATATCATGAAGACTTACATAAAGCATGACAATTATTCTTCAACATCCTAACTACATCACGTAATTAAACGAGATTTAAAATTTACCATAAACCTAAATCGTCCAAGCCATACCAAGTCCCCTCATCTCTGAAATCTAGTAAACTTAAGCGCAGTAAGAGCCTACCATCCAGCTCATTTCTTAATGCATACGGTTATTGAAGGTGAGGGACAACGATTGTGGGGGTAACACTTAGTGAACTATTCCTGGCATCTGGTTCCTACTTCAGGGCCATGGCTTGGTAACATTCCCCATTCTTTCATCGACGCTTGCATAAGTTATTGGTGGAGTACATAAACCTCATTAATCCACATGCCGAG	NGS-before-no.19:1	0	0	0	0	0	0	0	0	48	0	0	0	0	0	0	0	0	10
TGTCAACATATCATGAAGACTTACATAAAGCATGACAATTATTCTTCAACATCCTAACTACATCACGTAATTAAACGAGATTTAAAATTTACCATAAACCTAAATCGTCCAAGCCATACCAAGTCCCCTCATCTCTGAAATCTAGTAAACTTAAGCGCAGTAAGAGCCTACCATCCAGCTCATTTCTTAATGCATACGGTTATTGAAGGTGAGGGACAACGATTGTGGGGGTAACACTTAGTGAACTATTCCTGGCATCTGGTTCCTACTTCAGTGCCATGGCTTGGTAACATTCCCCATTCTTTCATCGACGCTTGCATAAGTTATTGGTGGAGTACATAAACCTCATTAAGCCACATGCCGAG	NGS-before-no.19:1	0	0	0	0	0	0	0	0	26	0	0	0	0	0	0	0	0	10
TGTCAACATACCATGAAGACTTACATAAAGCATGACAATTATCTTTCAACATCCTACTTATATCACGTAACTAAACGAGATTTAAGATCTACCATAAACCTAAATCGTCCAAGCCATACCAAGTCCCCCCCATCTCTGAAATCTGGTAAACTTAAGCGCAGTAAGAGCCTACCATCCAGCTCATTTCTTAATGCATACGGTTATTGAAGGTGAGGGACAATGATTGTGGGGGTAACACTTAGTGAACTATTCCTGGCATTTGGTTCCTACTTCAGGGCCATGACTTGGTAACATTCCCCACTCTTTCATCGACGCTTGCATAAGTTGTTGGTGGAGTACATAAACCTCATTAAGCCACATGCCGAG	NGS-before-no.31:1,Sanger-tank4-no.8:1	0	0	0	1	0	0	0	0	3	0	0	0	0	0	0	0	0	10
TGTCAACATATCATGAAGACTTACATAAAGCATGACAATTATTCTTCAACATCCTAACTACATCACGTAATTAAACTAGATTTAAAATTTACCATAAACCTAAATCGTCCAAGCCATACCAAGTCCCCTCATCTCTGAAATCTAGTAAACTTAAGCGCAGTAAGAGCCTACCATCCAGCTCATTTCTTAATGCATACGGTTATTGAAGGTGAGGGACAACGATTGTGGGGGTAACACTTAGTGAACTATTCCTGGCATCTGGTTCCTACTTCAGGGCCATGGCTTGGTAACATTCCCCATTCTTTCATCGACGCTTGCATAAGTTATTGGTGGAGTACATAAACCTCATTAAGCCACATGCCGAG	NGS-before-no.19:1	0	0	0	0	0	0	0	0	87	0	0	0	0	0	0	0	0	9
TGTCAACATATCATGAAGACTTACATAAAGCATGACAATTATTCTTCAACATCCTAACTACATCACGTAATTAAACGAGATTTAAAATTTACCATAAACCTAAATCGTCCAAGCCATACCAAGTCCCCTCATCTCTGAAATCTAGTAAACTTAAGCGCAGTAAGAGCCTACCATCCAGCTCATTTCTTAATGCATACGGTTATTGAATGTGAGGGACAACGATTGTGGGGGTAACACTTAGTGAACTATTCCTGGCATCTGGTTCCTACTTCAGGGCCATGGCTTGGTAACATTCCCCATTCTTTCATCGACGCTTGCATAAGTTATTGGTGGAGTACATAAACCTCATTAAGCCACATGCCGAG	NGS-before-no.19:1	0	0	0	0	0	0	0	0	71	0	0	0	0	0	0	0	0	9
TGTCAACATATCATGAAGACTTACATAAATCATGACAATTATTCTTCAACATCCTAACTACATCACGTAATTAAACGAGATTTAAAATTTACCATAAACCTAAATCGTCCAAGCCATACCAAGTCCCCTCATCTCTGAAATCTAGTAAACTTAAGCGCAGTAAGAGCCTACCATCCAGCTCATTTCTTAATGCATACGGTTATTGAAGGTGAGGGACAACGATTGTGGGGGTAACACTTAGTGAACTATTCCTGGCATCTGGTTCCTACTTCAGGGCCATGGCTTGGTAACATTCCCCATTCTTTCATCGACGCTTGCATAAGTTATTGGTGGAGTACATAAACCTCATTAAGCCACATGCCGAG	NGS-before-no.19:1	0	0	0	0	0	0	0	0	33	0	0	0	0	0	0	0	0	9
TGTCAACATATCATGAAGACTTACATAAAGCATGACAATTATTCTTCAACATCCTAACTACATCACGTAATTAAACGAGATTTAAAATTTACCATAAACCTAAATCGTCCAAGCCATACCAAGTCCCCTCATCTCTGAAATCTAGTAAACTTAAGCGCAGTAAGAGCCTACCATCCAGCTCATTTCTTAATGCATACGGTTATTGAAGGTGAGGGACAACGATTGTGGGGGTAACACTTAGTGAACTATTCCTGGCATCTGGTTCCTACTTCAGGGCCATGGCTTGGTAACATTCCCCATTCTTTCATCGACGCTTGCATAAGTTATTGGTGGATTACATAAACCTCATTAAGCCACATGCCGAG	NGS-before-no.19:1	0	0	0	0	0	0	0	2	43	0	0	0	0	0	0	0	0	8
TGTCAACATATCATGAAGACTTACATAAAGCATGACAATTATTCTTCAACATCCTAACTACATCACGTAATTAAACGAGATTTAAAATTTACCATAAACCTAAATCGTCCAAGCAATACCAAGTCCCCTCATCTCTGAAATCTAGTAAACTTAAGCGCAGTAAGAGCCTACCATCCAGCTCATTTCTTAATGCATACGGTTATTGAAGGTGAGGGACAACGATTGTGGGGGTAACACTTAGTGAACTATTCCTGGCATCTGGTTCCTACTTCAGGGCCATGGCTTGGTAACATTCCCCATTCTTTCATCGACGCTTGCATAAGTTATTGGTGGAGTACATAAACCTCATTAAGCCACATGCCGAG	NGS-before-no.19:1	0	0	0	0	0	0	0	0	132	0	0	0	0	0	0	0	0	8
TGTCAACATATCATGAATACTTACATAAAGCATGACAATTATTCTTCAACATCCTAACTACATCACGTAATTAAACGAGATTTAAAATTTACCATAAACCTAAATCGTCCAAGCCATACCAAGTCCCCTCATCTCTGAAATCTAGTAAACTTAAGCGCAGTAAGAGCCTACCATCCAGCTCATTTCTTAATGCATACGGTTATTGAAGGTGAGGGACAACGATTGTGGGGGTAACACTTAGTGAACTATTCCTGGCATCTGGTTCCTACTTCAGGGCCATGGCTTGGTAACATTCCCCATTCTTTCATCGACGCTTGCATAAGTTATTGGTGGAGTACATAAACCTCATTAAGCCACATGCCGAG	NGS-before-no.19:1	0	0	0	0	0	0	0	0	55	0	0	0	0	0	0	0	0	8
TGTCAACATATCATGAAGACTTACATAAAGCATGACAATTATTCTTCAACATCCTAACTACATCACGTAATTAAACGAGATTTAAAATTTACCATAAACCTAAATCGTCCAAGCCATACCAAGTCCCCTCATCTCTGAAATCTAGTAAACTTAAGCGCAGTAAGAGCCTACCATCCAGCTCATTTCTTAATGCATACGGTTATTGAAGGTGAGGGACAACGATTGTGGGGTTAACACTTAGTGAACTATTCCTGGCATCTGGTTCCTACTTCAGGGCCATGGCTTGGTAACATTCCCCATTCTTTCATCGACGCTTGCATAAGTTATTGGTGGAGTACATAAACCTCATTAAGCCACATGCCGAG	NGS-before-no.19:1	0	0	0	0	0	0	0	0	40	0	0	0	0	0	0	0	0	8
TGTCACCATACCATGAAGACTTACATAAAGCATGACAATTATCTTTCAACATTCTATCTACATTATGTAATTAAACGAGATTTAAGATCTAACATAAACCTAAATCGTCCAAGCCATACCAAGTCCCCTCATCTCTGAAATCTGGTAAACTTAAGCGCAGTAAGAGCCTACCATCCAGCTCATTTCTTAATGCATACGGTTATTGAAGGTGAGGGACAACAATTGTGGGGGTAACACTTAGTGAACTATTCCTGGCATTTGGTTCCTACTTCAGGGCCATGGCTTGGTAACATTCCCCATTCTTTCATCGACGCTTGCATAAGTTATTGGTGGAGTACATAAACCTCATTAAGCCACATGCCGAG	NGS-before-no.14:1	0	0	0	0	0	0	0	0	26	0	0	0	0	0	0	0	0	8
TGTCAACATATCATGAAGACTTACATAAAGCATGACAATTATTCTTCAACATCCTAACTACATCACGTAATTAAACGAGATTTAAAATTTACCATAAACCTAAATCGTCCAAGCCATACCAAGTCCCCTCATCTCTGAAATCTAGTAAACTTAAGCTCAGTAAGAGCCTACCATCCAGCTCATTTCTTAATGCATACGGTTATTGAAGGTGAGGGACAACGATTGTGGGGGTAACACTTAGTGAACTATTCCTGGCATCTGGTTCCTACTTCAGGGCCATGGCTTGGTAACATTCCCCATTCTTTCATCGACGCTTGCATAAGTTATTGGTGGAGTACATAAACCTCATTAAGCCACATGCCGAG	NGS-before-no.19:1	0	0	0	0	0	0	0	0	46	0	0	0	0	0	0	0	1	7
TGTCAACATATCATGAAGACTTACATAAAGCATGACAATTATTCTTCAACATCCTAACTACATCACGTAATTAAACGAGATTTAAAATTTACCATAAACCTAAATCGTCCAAGCCATACCAAGTCCCCTCATCTCTGAAATCTAGTAAACTTAAGCGCAGTAAGAGCCTACCATCCAGCTCATTTCTTAATGCATACGGTTATTGAAGGTGAGGGACAACGATTGTGGGGGTAACACTTAGTTAACTATTCCTGGCATCTGGTTCCTACTTCAGGGCCATGGCTTGGTAACATTCCCCATTCTTTCATCGACGCTTGCATAAGTTATTGGTGGAGTACATAAACCTCATTAAGCCACATGCCGAG	NGS-before-no.19:1	0	0	0	0	0	0	0	1	141	0	0	0	0	0	0	0	0	7
TGTCAACATATCATGAAGACTTACATAAAGCATGACAATTATTCTTCAACATCCTAACTACATCACGTAATTAAACGAGATTTAAAATTTACCATAAACCTAAATCGTCCAAGCCATACCAAGTCCCCTCATCTCTGAAATCTAGTAAACTTAAGCGCAGTAAGAGCCTACAATCCAGCTCATTTCTTAATGCATACGGTTATTGAAGGTGAGGGACAACGATTGTGGGGGTAACACTTAGTGAACTATTCCTGGCATCTGGTTCCTACTTCAGGGCCATGGCTTGGTAACATTCCCCATTCTTTCATCGACGCTTGCATAAGTTATTGGTGGAGTACATAAACCTCATTAAGCCACATGCCGAG	NGS-before-no.19:1	0	0	0	0	0	0	0	1	131	0	0	0	0	0	0	0	0	7
TGTCAACATATCATGAAGACTTACATAAAGCATGACAATTATTCTTCAACATCCTAACTACATCACGTAATTAAACGAGATTTAAAATTTACCATAAACCTAAATCGTCCAAGCCATACCAAGTCCCCTCATCTCTGAAATCTAGTAAACTTAAGCGCAGTAAGAGCCTACCATCCAGCTCATTTCTTAATGCATACGGTTATTGAAGGTGAGGGACAACGATTGTGGGGGTAACACTTAGTGAACTATTCCTGGCATCTGGTTCCTACTTCAGGGCCATGGCTTGGTAACATTCCCCATTCTTTCATCGACGCTTGCATAAGTTATTTGTGGAGTACATAAACCTCATTAAGCCACATGCCGAG	NGS-before-no.19:1	0	0	0	0	0	0	0	1	54	0	0	0	0	0	0	0	0	7
TGTCAACATATCATGAAGACTTACATAAAGCATGACAATTATTCTTCAACATCCTAACTACATCACGTAATTAAACGAGATTTAAAATTTACCATAAACCTAAATCGTCCAAGCCATACCAAGTCCCCTCATCTCTGAAATCTAGTAAACTTAAGCGCAGTAAGAGCCTACCATCCAGCTCATTTCTTAATGCATACGGTTATTGAAGGTGAGGGACAACGATTGTGGGGGTAACACTTAGTGAACTATTCCTGGAATCTGGTTCCTACTTCAGGGCCATGGCTTGGTAACATTCCCCATTCTTTCATCGACGCTTGCATAAGTTATTGGTGGAGTACATAAACCTCATTAAGCCACATGCCGAG	NGS-before-no.19:1	0	0	0	0	0	0	0	1	42	0	0	0	0	0	0	0	0	7
TGTCAACATATCATGAAGACTTACATAAAGCATGACAATTATTCTTCAACATCCTAACTACATCACGTAATTAAACGAGATTTAAAATTTACCATAAACCTAAATCGTCCAAGCCATACCAAGTCCCCTCATCTCTGAAATCTAGTAAACTTAAGCGCAGTAAGAGCCTACCATCCAGCTCATTTCTTAATTCATACGGTTATTGAAGGTGAGGGACAACGATTGTGGGGGTAACACTTAGTGAACTATTCCTGGCATCTGGTTCCTACTTCAGGGCCATGGCTTGGTAACATTCCCCATTCTTTCATCGACGCTTGCATAAGTTATTGGTGGAGTACATAAACCTCATTAAGCCACATGCCGAG	NGS-before-no.19:1	0	0	0	0	0	0	0	1	33	0	0	0	0	0	0	0	0	7
TGTCAACATATCATGAAGACTTACATAAAGCATGACAATTATTCTTCAACATCCTAACTACATCACGTAATTAAACGAGATTTAAAATTTACCATAAACCTAAATCGTCCAAGCCATACCAAGTCCCCTCATCTCTGAAATCTAGTAAACTTAAGCGCAGTAAGAGCCTACCATCCAGCTCATTTCTTAATGCATACGGTTATTGAAGGTGAGGGACAACGATTGTGGGGGTAACACTTAGTGAACTATTCCTGGCATCTGGTTCCTACTTCAGGGCCATGGCTTGGTAACATTCCCCATTATTTCATCGACGCTTGCATAAGTTATTGGTGGAGTACATAAACCTCATTAAGCCACATGCCGAG	NGS-before-no.19:1	0	0	0	0	0	0	0	0	360	0	0	0	0	0	0	0	0	7
TGTCAACATATCATGAAGACTTACATAAAGCATGACAATTATTCTTCAACATCCTAACTACATCACTTAATTAAACGAGATTTAAAATTTACCATAAACCTAAATCGTCCAAGCCATACCAAGTCCCCTCATCTCTGAAATCTAGTAAACTTAAGCGCAGTAAGAGCCTACCATCCAGCTCATTTCTTAATGCATACGGTTATTGAAGGTGAGGGACAACGATTGTGGGGGTAACACTTAGTGAACTATTCCTGGCATCTGGTTCCTACTTCAGGGCCATGGCTTGGTAACATTCCCCATTCTTTCATCGACGCTTGCATAAGTTATTGGTGGAGTACATAAACCTCATTAAGCCACATGCCGAG	NGS-before-no.19:1	0	0	0	0	0	0	0	0	243	0	0	0	0	0	0	0	0	7
TGTCAACATATCATGAAGACTTACATAAAGCATGACAATTATTCTTCAACATCCTAACTACATCACGTAATTAAACGAGATTTAAAATTTACCATAAACCTAAATCGTCCAAGCCATACCAAGTCCCCTCATCTCTGAAATCTAGTAAACTTAAGCGCAGTAAGAGCCTACCATCCAGCTCATTTCTTAATGCATACGGTTATTGAAGGTGAGGGACAACGATTGTGGGGGTAACACTTAGTGAACTATTCCTGGCATCTGGTTCCTACTTCAGGGCCATGGATTGGTAACATTCCCCATTCTTTCATCGACGCTTGCATAAGTTATTGGTGGAGTACATAAACCTCATTAAGCCACATGCCGAG	NGS-before-no.19:1	0	0	0	0	0	0	0	0	207	0	0	0	0	0	0	0	0	7
TGTCAACATATCATGAAGACTTACATAAAGCATGACAATTATTCTTCAACATCCTAACTACATCACGTAATTAAACGAGATTTAAAATTTACCATAAACCTAAATCGTCCAAGCCATACCAAGTCCCCTCATCTCTGAAATCTAGTAAACTTAATCGCAGTAAGAGCCTACCATCCAGCTCATTTCTTAATGCATACGGTTATTGAAGGTGAGGGACAACGATTGTGGGGGTAACACTTAGTGAACTATTCCTGGCATCTGGTTCCTACTTCAGGGCCATGGCTTGGTAACATTCCCCATTCTTTCATCGACGCTTGCATAAGTTATTGGTGGAGTACATAAACCTCATTAAGCCACATGCCGAG	NGS-before-no.19:1	0	0	0	0	0	0	0	0	96	0	0	0	0	0	0	0	0	7
TGTCAACATATCATGAAGACTTACATAAAGCATGACAATTATTCTTCAACATCCTAACTACATCACGTAATTAAACGAGATTTAAAATTTACCATAAACCTAAATCGTCCAAGCCATACCAAGTCCCCTCATCTCTGAAATCTAGTAAACTTAAGCGCAGTAAGAGCCTACCATCCAGCTCATTTCTTAATGCATACGGTTATTGAAGGTGAGGGACAACGATTGTGGGTGTAACACTTAGTGAACTATTCCTGGCATCTGGTTCCTACTTCAGGGCCATGGCTTGGTAACATTCCCCATTCTTTCATCGACGCTTGCATAAGTTATTGGTGGAGTACATAAACCTCATTAAGCCACATGCCGAG	NGS-before-no.19:1	0	0	0	0	0	0	0	0	72	0	0	0	0	0	0	0	0	7
TGTCAACATATCATGAAGACTTACATAAAGCATGACAATTATTCTTCAACATCCTAACTACATCACGTAATTAAACGAGATTTAAAATTTACCATAAACCTAAATCGTCCAAGCCATACCAAGTCCCCTCATCTCTGAAATCTAGTAAACTTAAGCGCAGTAAGAGCCTACCATCCAGCTCATTTCTTAATGCATACGGTTATTGAAGGTGAGGGACAACGATTGTGGTGGTAACACTTAGTGAACTATTCCTGGCATCTGGTTCCTACTTCAGGGCCATGGCTTGGTAACATTCCCCATTCTTTCATCGACGCTTGCATAAGTTATTGGTGGAGTACATAAACCTCATTAAGCCACATGCCGAG	NGS-before-no.19:1	0	0	0	0	0	0	0	0	67	0	0	0	0	0	0	0	0	7
TGTCAACATATCATGAAGACTTACATAAAGCATGACAATTATTCTTCAACATCCTAACTACATCACGTAATTAAACGAGATTTAAAATTTACCATAAACCTAAATCGTCCAAGCCATACCAAGTCCCCTCATCTCTGAAATCTAGTAAACTTAAGCGCAGTAAGAGCCTACCATCCAGCTCATTTCTTAATGCATACGGTTATTGAAGGTGAGGGACAACTATTGTGGGGGTAACACTTAGTGAACTATTCCTGGCATCTGGTTCCTACTTCAGGGCCATGGCTTGGTAACATTCCCCATTCTTTCATCGACGCTTGCATAAGTTATTGGTGGAGTACATAAACCTCATTAAGCCACATGCCGAG	NGS-before-no.19:1	0	0	0	0	0	0	0	0	65	0	0	0	0	0	0	0	0	7
TGTCAACATACCATGAAGACTTGCATAAAGCATGACAATTATCTTTCAACACCCTAGCTATATCATGTAATTAAACGAGATTTAAGATCTACCATAAACCTAAATCGTCCAAGCCATAACAAGTCCCCTCATCTCTGAAATCTGGTAAACTTAAGCGCAGTAAGAGCCTACCATCCAGCTCATTTCTTAATGCATACGGTTATTGAAGGTGAGGGACAATGATTGTGGGGGTAACACTTAGTGAACTATTCCTGGCATTTGGTTCCTACTTCAGGGCCATGGCTTGGTAACATTCCCCATTCTTTCATCGACGCTTGCATAAGTTATTGGTGGAGTACATAAACCTCATTAAGCCACATGCCGAG	Sanger-tank6-no.9:1	0	0	0	0	0	1	0	0	62	0	0	0	0	0	0	0	0	7
TGTCAACATATCATGAAGACTTACATAAAGCATGACAATTATTCTTCAACATCCTAACTACATCACGTAATTAAACGAGATTTAAAATTTACCATAAACCTAAATCGTCCAAGCCATACCAAGTCCCCTCATCTCTGAAATCTAGTAAACTTAAGCGCAGTAAGAGCCTACCATCCAGCTCATTTCTTAATGCATACGGTTATTGAAGGTGAGGGACAACGATTGTGGGGGTAACACTTAGTGAACTATTCCTGGCATCTGGTTCCTACTTCAGGGCCATGGCTTGGTAACATTCCCCATTCTTTCATCGACTCTTGCATAAGTTATTGGTGGAGTACATAAACCTCATTAAGCCACATGCCGAG	NGS-before-no.19:1	0	0	0	0	0	0	0	0	51	0	0	0	0	0	0	0	0	7
TGTCAACATATCATGAAGACTTACATAAAGCATGACAATTATTCTTCAACATCCTAACTACATCACGTAATTAAACGAGATTTAAAATTTACCATAAACCTAAATCGTCCAAGCCATACCAAGTCCCCTCATCTCTGAAATCTAGTAAACTTAAGCGCAGTAAGAGCCTACCATCCAGCTCATTTCTTAATGCATACGGTTATTGAAGTTGAGGGACAACGATTGTGGGGGTAACACTTAGTGAACTATTCCTGGCATCTGGTTCCTACTTCAGGGCCATGGCTTGGTAACATTCCCCATTCTTTCATCGACGCTTGCATAAGTTATTGGTGGAGTACATAAACCTCATTAAGCCACATGCCGAG	NGS-before-no.19:1	0	0	0	0	0	0	0	0	48	0	0	0	0	0	0	0	0	7
TGTCAACATATCATGAAGACTTACATAAAGCATGACAATTATTCTTCAACATCCTAACTACATCACGTAATTAAACGAGATTTAAAATTTACCATAAACCTAAATCGTCCAAGCCATACCAAGTCCCCTCATCTCTGAAATCTAGTAAACTTAAGCGCAGTAAGAGCCTACCATCCAGCTCATTTCTTAATGCATACGGTTATTGAAGGTGAGGGACAACGATTTTGGGGGTAACACTTAGTGAACTATTCCTGGCATCTGGTTCCTACTTCAGGGCCATGGCTTGGTAACATTCCCCATTCTTTCATCGACGCTTGCATAAGTTATTGGTGGAGTACATAAACCTCATTAAGCCACATGCCGAG	NGS-before-no.19:1	0	0	0	0	0	0	0	0	45	0	0	0	0	0	0	0	0	7
TGTCAACATATCATGAAGACTTACATAAAGCATGACAATTATTCTTCAACATCCTAACTACATCACGTAATTAAACGAGATTTAAAATTTACCATAAACCTAAATCTTCCAAGCCATACCAAGTCCCCTCATCTCTGAAATCTAGTAAACTTAAGCGCAGTAAGAGCCTACCATCCAGCTCATTTCTTAATGCATACGGTTATTGAAGGTGAGGGACAACGATTGTGGGGGTAACACTTAGTGAACTATTCCTGGCATCTGGTTCCTACTTCAGGGCCATGGCTTGGTAACATTCCCCATTCTTTCATCGACGCTTGCATAAGTTATTGGTGGAGTACATAAACCTCATTAAGCCACATGCCGAG	NGS-before-no.19:1	0	0	0	0	0	0	0	0	40	0	0	0	0	0	0	0	0	7
TGTCAACATATCATGAAGACTTATATAAAGCATGACAATTATTCTTCAACATCCTAACTACATCACGTAATTAAACGAGATTTAAAATTTACCATAAACCTAAATCGTCCAAGCCATACCAAGTCCCCTCATCTCTGAAATCTAGTAAACTTAAGCGCAGTAAGAGCCTACCATCCAGCTCATTTCTTAATGCATACGGTTATTGAAGGTGAGGGACAACGATTGTGGGGGTAACACTTAGTGAACTATTCCTGGCATCTGGTTCCTACTTCAGGGCCATGGCTTGGTAACATTCCCCATTCTTTCATCGACGCTTGCATAAGTTATTGGTGGAGTACATAAACCTCATTAAGCCACATGCCGAG	NGS-before-no.19:1	0	0	0	0	0	0	0	0	39	0	0	0	0	0	0	0	0	7
TGTCACCATACCATGAAGACTTACATAAAGCATGACAATTATCTTTCAACATTCTATCTACATCATGTAATTAAAAGAGATTTAAGATCTAACATAAACCTAAATCGTCCAAGCCATACCAAGTCCCCTCATCTCTGAAATCTGGTAAACTTAAGCGCAGTAAGAGCCTACCATCCAGCTCATTTCTTAATGCATACGGTTATTGAAGGTGAGGGACAACAATTGTGGGGGTAACACTTAGTGAACTATTCCTGGCATTTGGTTCCTACTTCAGGGCCATGGCTTGGTAACATTCCCCATTCTTTCATCGACGCTTGCATAAGTTATTGGTGGAGTACATAAACCTCATTAAGCCACATGCCGAG	NGS-before-no.14:1	0	0	0	0	0	0	0	0	29	0	0	0	0	0	0	0	0	7
TGTCAACATATCATGAAGACTTACATAAAGCATGACAATTATTCTTCAACATCCTAACTACATCACGTAATTAAACGAGATTTAAAATTTACCATAAACCTAAATCGTCCAAGCCATACCAAGTCCCCTCATCTCTGAAATCTAGTAAACTTAAGCGCAGTAAGAGCCTACCATCCAGCTCATTTCTTAATGCATACGGTTATTGAAGGTGAGGGACAACGATTGTGGGGGTAACACTTAGTGAACTATTCCTGGCATCTGGTTCCTACTTCAGGGCCATGGCTTGGTAACATTCCCCATTCTTTCATCGACGCTTGCATAAGTTATTGGTGGAGTACATAAATCTCATTAAGCCACATGCCGAG	NGS-before-no.19:1	0	0	0	0	0	0	0	9	485	0	0	0	0	0	0	0	0	6
TGTCAACATATCATGAAGACTTACATAAAGCATGACAATTATTCTTCAACATCCTAACTACATCACGTAATTAAACGAGATTTAAAATTTACCATAAACCTAAATCGTCCAAGCCATACCAAGTCCCCTCATCTCTGAAATCTAGTAAACTTAAGCGCAGTAAGAGCCTACCATCAAGCTCATTTCTTAATGCATACGGTTATTGAAGGTGAGGGACAACGATTGTGGGGGTAACACTTAGTGAACTATTCCTGGCATCTGGTTCCTACTTCAGGGCCATGGCTTGGTAACATTCCCCATTCTTTCATCGACGCTTGCATAAGTTATTGGTGGAGTACATAAACCTCATTAAGCCACATGCCGAG	NGS-before-no.19:1	0	0	0	0	0	0	0	2	208	0	0	0	0	0	0	0	0	6
TGTCAACATATCATGAAGACTTACATAAAGCATGACAATTATTCTTCAACATCCTAACTACATAACGTAATTAAACGAGATTTAAAATTTACCATAAACCTAAATCGTCCAAGCCATACCAAGTCCCCTCATCTCTGAAATCTAGTAAACTTAAGCGCAGTAAGAGCCTACCATCCAGCTCATTTCTTAATGCATACGGTTATTGAAGGTGAGGGACAACGATTGTGGGGGTAACACTTAGTGAACTATTCCTGGCATCTGGTTCCTACTTCAGGGCCATGGCTTGGTAACATTCCCCATTCTTTCATCGACGCTTGCATAAGTTATTGGTGGAGTACATAAACCTCATTAAGCCACATGCCGAG	NGS-before-no.19:1	0	0	0	0	0	0	0	2	54	0	0	0	0	0	0	0	0	6
TGTCAACATATCATGAAGACTTACATAAAGCATGACAATTATTCTTCAACATCCTAACTACATCACGTAATTAAACGAGATTTAAAATTTACCATAAACCTAAATCGTCCAAGCCATACCAAGTCCCCTCATCTCTGAAATCTAGTAAACTTAAGCGCAGTAAGAGCCTACCATCCAGCTCATTTCTTAATGCATACGGTTATTGAAGGTGAGGGACAACGATTGTGGGGGTAACACTTAGTGAACTATTCCTGGCATCTGGTTCCTACTTCATGGCCATGGCTTGGTAACATTCCCCATTCTTTCATCGACGCTTGCATAAGTTATTGGTGGAGTACATAAACCTCATTAAGCCACATGCCGAG	NGS-before-no.19:1	0	0	0	0	0	0	0	1	58	0	0	0	0	0	0	0	0	6
TGTCAACATATCATGAAGACTTACATAAAGCATGACAATTATTCTTCAACATCCTAACTACATCACGTAATTAAACGAGATTTAAAATTTACCATAAACCTAAATCGTCCAAGCCATACCAAGTCCCCTCATCTCTGAAATCTAGTAAACTTAAGCGCAGTAAGAGCCTACCATCCAGCTCATTTCTTAATGCATACGGTTATTGAAGGTGAGGGACAACGATTGTGGGGGTAACACTTAGTGAACTATTCCTGGCATCTGGTTCCTACTTCAGGGCCATGGCTTGTTAACATTCCCCATTCTTTCATCGACGCTTGCATAAGTTATTGGTGGAGTACATAAACCTCATTAAGCCACATGCCGAG	NGS-before-no.19:1	0	0	0	0	0	0	0	0	30	0	0	0	0	0	0	0	0	6
TGTCAACATACCATGAAGACTTGCATAAAGCATGACAATTATCTTTCAACACCCTAGCTATATCATGTAATTAAACGAGATTTAAGATCTACCATAAACCTAAATCGTCCAAGCCATACCAAGTCCCCTCATCTCTGAAATCTGGTAAACTTAAGCGCAGTAAGAGCCTACCATCCAGCTCATTTCTTAATGCATACGGTTATTGAAGGTGAGGTACAATGATTGTGGGGGTAACACTTAGTGAACTATTCCTGGCATTTGGTTCCTACTTCAGGGCCATGGCTTGGTAACATTCCCCATTCTTTCATCGACGCTTGCATAAGTTATTGGTGGAGTACATAAACCTCATTAAGCCACATGCCGAG	Sanger-tank6-no.9:1	0	0	0	0	0	2	0	0	19	0	0	0	0	0	0	0	0	6
TGTCAACATATCATGAAGACTTACATAAAGCATGACAATTATTCTTCAACATCCTAACTACATCACGTAATTAAACGAGATTTAAAATTTACCATAAACCTAAATCGTCCAAGCCATACCAAGTCCCCTCATCTCTGAAATCTAGTAAACTTAAGTGCAGTAAGAGCCTACCATCCAGCTCATTTCTTAATGCATACGGTTATTGAAGGTGAGGGACAACGATTGTGGGGGTAACACTTAGTGAACTATTCCTGGCATCTGGTTCCTACTTCAGGGCCATGGCTTGGTAACATTCCCCATTCTTTCATCGACGCTTGCATAAGTTATTGGTGGAGTACATAAACCTCATTAAGCCACATGCCGAG	NGS-before-no.19:1	0	0	0	0	0	0	0	2	79	0	0	0	0	0	0	0	0	5
TGTCAACATATCATGAAGACTTACATAAAGCATGACAATTATTCTTCAACATCCTAACTACATCACGTAATTAAACGAGATTTAAAATTTACCATAAACCTAAATCGTCCAAGCCATACCAAGTCCCCTCATCTCTGAAATCTAGTAAACTTAAGCGCAGTAAGAGCCTACCATCCAGCTCATTTCTTAATGCATACGGTTATTGAAGGTGAGGGACAACGATTGTGGGGGTAACACTTAGTGAACTATTCCTGGCATCTGGTTCCTACTTCAGGGCCATGGCTTGGTAACATTCCCCATTCTTTCATCGATGCTTGCATAAGTTATTGGTGGAGTACATAAACCTCATTAAGCCACATGCCGAG	NGS-before-no.19:1	0	0	0	0	0	0	0	1	78	0	0	0	0	0	0	0	0	5
TGTCAACATATCATGAAGACTTACATAAAGCATGACAATTATTCTTCAACATCCTAACTACATCACGTAATTAAACGAGATTTAAAATTTACCATAAACCTAAATCGTCCAAGCCATACCAAGTCCCCTCATCTCTGAAATCTAGTAAACTTAAGCGCAGTAAGAGCCTACCATCCAGCTCATTTCTTAATGCATACGGTTATTGAAGGTGAGGGACAACGATTGTGGGGGTAACACTTAGTGAACTATTCCTGGCATCTGGTTCCTACTTCAGGGCCATGGCTTGGTAACATTCCCCATTCTTTCATCGACGCTTGCATAAGTTATTGGTGGAGTACATAAACCTCATTAAGTCACATGCCGAG	NGS-before-no.19:1	0	0	0	0	0	0	0	1	60	0	0	0	0	0	0	0	0	5
TGTCAACATATCATGAAGACTTACATAAAGCATGACAATTATTCTTCAAAATCCTAACTACATCACGTAATTAAACGAGATTTAAAATTTACCATAAACCTAAATCGTCCAAGCCATACCAAGTCCCCTCATCTCTGAAATCTAGTAAACTTAAGCGCAGTAAGAGCCTACCATCCAGCTCATTTCTTAATGCATACGGTTATTGAAGGTGAGGGACAACGATTGTGGGGGTAACACTTAGTGAACTATTCCTGGCATCTGGTTCCTACTTCAGGGCCATGGCTTGGTAACATTCCCCATTCTTTCATCGACGCTTGCATAAGTTATTGGTGGAGTACATAAACCTCATTAAGCCACATGCCGAG	NGS-before-no.19:1	0	0	0	0	0	0	0	1	27	0	0	0	0	0	0	0	0	5
TGTCAACATATCATGAAGACTTACATAAAGCATGACAATTATTCTTCAACATCCTAACTACATCACGTAATTAAACGAGATTTAAAATTTACCATAAACCTAAATCGTCCAAGCCATACCAAGTCCCCTCATCTCTGAAATCTAGTAAACTTAAGCGCAGTAAGAGCCTACCATCCAGCTCATTTCTTAATGCATACGGTTATTGAAGGTGAGGGACAACGATTGTGGGGGTAACACTTAGTGAACTATTCCTGGCATCTGGTTACTACTTCAGGGCCATGGCTTGGTAACATTCCCCATTCTTTCATCGACGCTTGCATAAGTTATTGGTGGAGTACATAAACCTCATTAAGCCACATGCCGAG	NGS-before-no.19:1	0	0	0	0	0	0	0	0	175	0	0	0	0	0	0	0	0	5
TGTCAACATATCATGAAGACTTACATAAAGCATGACAATTATTCTTCAACATCCTAACTACATCACGTAATTAAACGAGATTTAAAATTTACCATAAACCTAAATCGTCCAAGCCATACCAAGTCCCCTCATCTCTGAAATCTAGTAAACTTAAGCGCAGTAAGATCCTACCATCCAGCTCATTTCTTAATGCATACGGTTATTGAAGGTGAGGGACAACGATTGTGGGGGTAACACTTAGTGAACTATTCCTGGCATCTGGTTCCTACTTCAGGGCCATGGCTTGGTAACATTCCCCATTCTTTCATCGACGCTTGCATAAGTTATTGGTGGAGTACATAAACCTCATTAAGCCACATGCCGAG	NGS-before-no.19:1	0	0	0	0	0	0	0	0	168	0	0	0	0	0	0	0	0	5
TGTCAACATATCATGAAGACTTACATAAAGCATGACAATTATTCTTCAACATCCTAACTACATCACGTAATTAAACGAGATTTAAAATTTACCATAAACCTAAATCGTCCAAGCCATACCAAGTCCCCTCATCTCTGAAATCTAGTAAACTTAAGCGCAGTAAGAGCCTACCATCCAGCTCATTTCTTAATGCATACGGTTATTGAAGGTGAGGGACAACGATTGTGGGGGTAACACTTAGTGAACTATTCCTGGCATCTTGTTCCTACTTCAGGGCCATGGCTTGGTAACATTCCCCATTCTTTCATCGACGCTTGCATAAGTTATTGGTGGAGTACATAAACCTCATTAAGCCACATGCCGAG	NGS-before-no.19:1	0	0	0	0	0	0	0	0	131	0	0	0	0	0	0	0	0	5
TGTCAACATATCATGAAGACTTACATAAAGCATGACAATTATTCTTCAACATCCTAACTACATCACGTAATTAAACGAGATTTAAAATTTACCATAAACCTAAATCGTCCAAGCCATACCAAGTCCCCTCATCTCTGAAATCTAGTAAACTTAAGCGCAGTAAGAGCCTACCATCCAGCTCATTTCTTAATGCATACGGTTATTGAAGGTGAGGGACAACGATTGTGGGGGTAACACTTAGTGAACTATTCCTGGCATCTGGTTCCTACTTCAGGGCCATGGCTTGGTAACATTCCCCATTCTTTCATCGACGCTTTCATAAGTTATTGGTGGAGTACATAAACCTCATTAAGCCACATGCCGAG	NGS-before-no.19:1	0	0	0	0	0	0	0	0	79	0	0	0	0	0	0	0	0	5
TGTCAACATATCATGAAGACTTACATAAAGCATGACAATTATTCTTCAACATCCTAACTACATCACGTAATTAAACGAGATTTAAAATTTACCATAAACCTAAATCGTCCAAGCCATACCAAGTCCCCTCATCTCTGAAATCTAGTAAACTTAAGCGCAGTAAGAGCCTACCATCCAGCTCATTTCTTAATGCATACGGTTATTGAAGGTGAGGGACAACGATTGTGTGGGTAACACTTAGTGAACTATTCCTGGCATCTGGTTCCTACTTCAGGGCCATGGCTTGGTAACATTCCCCATTCTTTCATCGACGCTTGCATAAGTTATTGGTGGAGTACATAAACCTCATTAAGCCACATGCCGAG	NGS-before-no.19:1	0	0	0	0	0	0	0	0	76	0	0	0	0	0	0	0	0	5
TGTCAACATATCATGAAGACTTACATAAAGCATGACAATTATTCTTCAACATCCTAACTACATCACGTAATTAAACGAGATTTAAAATTTACCATAAACCTAAATCGTCCAAGCCATACCAAGTCCCCTCATCTCTGAAATCTAGTAAACTTAAGCGCAGTAAGAGCCTACCATCCAGCTCATTTCTTAATGCATACGGTTATTGAAGGTGAGGGACAACGATTGTTGGGGTAACACTTAGTGAACTATTCCTGGCATCTGGTTCCTACTTCAGGGCCATGGCTTGGTAACATTCCCCATTCTTTCATCGACGCTTGCATAAGTTATTGGTGGAGTACATAAACCTCATTAAGCCACATGCCGAG	NGS-before-no.19:1	0	0	0	0	0	0	0	0	64	0	0	0	0	0	0	0	0	5
TGTCAACATATCATGAAGACTTACATAAAGCATGAAAATTATTCTTCAACATCCTAACTACATCACGTAATTAAACGAGATTTAAAATTTACCATAAACCTAAATCGTCCAAGCCATACCAAGTCCCCTCATCTCTGAAATCTAGTAAACTTAAGCGCAGTAAGAGCCTACCATCCAGCTCATTTCTTAATGCATACGGTTATTGAAGGTGAGGGACAACGATTGTGGGGGTAACACTTAGTGAACTATTCCTGGCATCTGGTTCCTACTTCAGGGCCATGGCTTGGTAACATTCCCCATTCTTTCATCGACGCTTGCATAAGTTATTGGTGGAGTACATAAACCTCATTAAGCCACATGCCGAG	NGS-before-no.19:1	0	0	0	0	0	0	0	0	63	0	0	0	0	0	0	0	0	5
TGTCAACATATCATGAAGACTTACATAAAGCATGACAATTATTCTTCAACATCCTAACTACATCACGTAATTAAACGAGATTTAAAATTTACCATAAACCTAAATCGTCCAAGCCATACCAAGTCCCCTCATCTCTGAAATCTAGTAAACTTAAGCGCAGTAAGAGCCTACCATCCAGCTCATTTCTTAATGCATACGGTTATTGAAGGTGAGGGACAACGATTGTGGGGATAACACTTAGTGAACTATTCCTGGCATCTGGTTCCTACTTCAGGGCCATGGCTTGGTAACATTCCCCATTCTTTCATCGACGCTTGCATAAGTTATTGGTGGAGTACATAAACCTCATTAAGCCACATGCCGAG	NGS-before-no.19:1	0	0	0	0	0	0	0	0	57	0	0	0	0	0	0	0	0	5
TGTCAACATATCATGAAGACTTACATAAAGCATGACAATTATTCTTCAACATCCTAACTACATCACGTAATTAAACGAGATTTAAAATTTACCATAAACCTAAATCGTCCAAGCCATACCAAGTCCCCTCATCTCTGAAATCTAGTAAACTTAAGCGCAGTAAGAGCCTACCATCCAGCTCATTTCTTAATGCATACGGTTATTGAAGGTGAGGGACAACGATTGTGAGGGTAACACTTAGTGAACTATTCCTGGCATCTGGTTCCTACTTCAGGGCCATGGCTTGGTAACATTCCCCATTCTTTCATCGACGCTTGCATAAGTTATTGGTGGAGTACATAAACCTCATTAAGCCACATGCCGAG	NGS-before-no.19:1	0	0	0	0	0	0	0	0	52	0	0	0	0	0	0	0	0	5
TGTCAACATATCATGAAGACTTAAATAAAGCATGACAATTATTCTTCAACATCCTAACTACATCACGTAATTAAACGAGATTTAAAATTTACCATAAACCTAAATCGTCCAAGCCATACCAAGTCCCCTCATCTCTGAAATCTAGTAAACTTAAGCGCAGTAAGAGCCTACCATCCAGCTCATTTCTTAATGCATACGGTTATTGAAGGTGAGGGACAACGATTGTGGGGGTAACACTTAGTGAACTATTCCTGGCATCTGGTTCCTACTTCAGGGCCATGGCTTGGTAACATTCCCCATTCTTTCATCGACGCTTGCATAAGTTATTGGTGGAGTACATAAACCTCATTAAGCCACATGCCGAG	NGS-before-no.19:1	0	0	0	0	0	0	0	0	48	0	0	0	0	0	0	0	0	5
TGTCAACATATCATGAAGACTTACATAAAGCATGACAATTATTCTTCAACATCCTAACTACATCACGTAATTAAACGAGATTTAAAATTTACCATAAACCTAAATCGTCCAAGCCATACCAAGTCCCCTCATCTCTGAAATCTAGTAAACTTAAGCGCAGTAAGAGCCTACCATCCAGCTCATTTCTTAATGCATACGGTTATTGAAGGTGAGGGACAACGATTGTGGGGGTAACACTTAGTGAACTATTCCTGGCATCTGGTTCCTACTTCAGGGCCATGGCTTGGTAACATTCCCCATTCTTTCATCGACGCTTGCATAAGTTATTGGTTGAGTACATAAACCTCATTAAGCCACATGCCGAG	NGS-before-no.19:1	0	0	0	0	0	0	0	0	48	0	0	0	0	0	0	0	0	5
TGTCAACATATCATGAAGACTTACATAAAGCATGACAATTATTCTTCAACATCCTAACTACATCACGTAATTAAACGAGATTTAAAATTTACCATAAACCTAAATCGTCCAAGCCATACCAATTCCCCTCATCTCTGAAATCTAGTAAACTTAAGCGCAGTAAGAGCCTACCATCCAGCTCATTTCTTAATGCATACGGTTATTGAAGGTGAGGGACAACGATTGTGGGGGTAACACTTAGTGAACTATTCCTGGCATCTGGTTCCTACTTCAGGGCCATGGCTTGGTAACATTCCCCATTCTTTCATCGACGCTTGCATAAGTTATTGGTGGAGTACATAAACCTCATTAAGCCACATGCCGAG	NGS-before-no.19:1	0	0	0	0	0	0	0	0	46	0	0	0	0	0	0	0	0	5
TGTCAACATATCATGAAGACTTACATAAAGTATGACAATTATTCTTCAACATCCTAACTACATCACGTAATTAAACGAGATTTAAAATTTACCATAAACCTAAATCGTCCAAGCCATACCAAGTCCCCTCATCTCTGAAATCTAGTAAACTTAAGCGCAGTAAGAGCCTACCATCCAGCTCATTTCTTAATGCATACGGTTATTGAAGGTGAGGGACAACGATTGTGGGGGTAACACTTAGTGAACTATTCCTGGCATCTGGTTCCTACTTCAGGGCCATGGCTTGGTAACATTCCCCATTCTTTCATCGACGCTTGCATAAGTTATTGGTGGAGTACATAAACCTCATTAAGCCACATGCCGAG	NGS-before-no.19:1	0	0	0	0	0	0	0	0	44	0	0	0	0	0	0	0	0	5
TGTCAACATATCATGAAGACTTACATAAAGAATGACAATTATTCTTCAACATCCTAACTACATCACGTAATTAAACGAGATTTAAAATTTACCATAAACCTAAATCGTCCAAGCCATACCAAGTCCCCTCATCTCTGAAATCTAGTAAACTTAAGCGCAGTAAGAGCCTACCATCCAGCTCATTTCTTAATGCATACGGTTATTGAAGGTGAGGGACAACGATTGTGGGGGTAACACTTAGTGAACTATTCCTGGCATCTGGTTCCTACTTCAGGGCCATGGCTTGGTAACATTCCCCATTCTTTCATCGACGCTTGCATAAGTTATTGGTGGAGTACATAAACCTCATTAAGCCACATGCCGAG	NGS-before-no.19:1	0	0	0	0	0	0	0	0	39	0	0	0	0	0	0	0	0	5
TGTCACCATACCATGAAGACTTACATAAAGCATGACAATTATCTTTCAACATTCTATCTACATCATGTAATTAAACGAGATTTAAGATCTAACATAAACCTAAATCGTCCAAGCCATACCAAGTACCCTCATCTCTGAAATCTGGTAAACTTAAGCGCAGTAAGAGCCTACCATCCAGCTCATTTCTTAATGCATACGGTTATTGAAGGTGAGGGACAACAATTGTGGGGGTAACACTTAGTGAACTATTCCTGGCATTTGGTTCCTACTTCAGGGCCATGGCTTGGTAACATTCCCCATTCTTTCATCGACGCTTGCATAAGTTATTGGTGGAGTACATAAACCTCATTAAGCCACATGCCGAG	NGS-before-no.14:1	0	0	0	0	0	0	0	0	30	0	0	0	0	0	0	0	0	5
TGTCAACATATCATGAAGACTTACATAAAGCATGACAATTATTCTTCAACATCCTAACTACATCACGTAATTAAACGAGATTTAAAATTTACCATAAACCTAAATCGTCCAAGCCATAACAAGTCCCCTCATCTCTGAAATCTAGTAAACTTAAGCGCAGTAAGAGCCTACCATCCAGCTCATTTCTTAATGCATACGGTTATTGAAGGTGAGGGACAACGATTGTGGGGGTAACACTTAGTGAACTATTCCTGGCATCTGGTTCCTACTTCAGGGCCATGGCTTGGTAACATTCCCCATTCTTTCATCGACGCTTGCATAAGTTATTGGTGGAGTACATAAACCTCATTAAGCCACATGCCGAG	NGS-before-no.19:1	0	0	0	0	0	0	0	0	29	0	0	0	0	0	0	0	0	5
TGTCACCATACCATGAAGACTTACATAAAGCATGACAATTATCTTTCAACATTCTATCTACATCATGTAATTAAACGAGATTTAAGATCTAACATAAACCTAAATCGTCCAAGCCATACCAAGTCCCCTCATCTCTGAAATCTGGTAAACTTAAGCGCAGTAAGAGCCTACCATCCAGCTCATTTCTTAATGCATACGGTTATTGAAGGTGAGGGACAACAATTGTGGGGGTAACACTTAGTGAACTATTACTGGCATTTGGTTCCTACTTCAGGGCCATGGCTTGGTAACATTCCCCATTCTTTCATCGACGCTTGCATAAGTTATTGGTGGAGTACATAAACCTCATTAAGCCACATGCCGAG	NGS-before-no.14:1	0	0	0	0	0	0	0	0	27	0	0	0	0	0	0	0	0	5
TGTCAACATACCATGAAGACTTGCATAAAGCATGACAATTATCTTTCAACACCCTAGCTATATCATGTAATTAAACGAGATTTAAGATCTACCATAAACCTAAATCGTCCAAGCCATACCAAGTCCCCTCATCTCTGAAATCTGGTAAACTTAAGCGCAGTAAGAGCCTACCATCCAGCTCATTTCTTAATGCATACGGTTATTGAAGGTGAGGGACAATGATTGTGAGGGTAACACTTAGTGAACTATTCCTGGCATTTGGTTCCTACTTCAGGGCCATGGCTTGGTAACATTCCCCATTCTTTCATCGACGCTTGCATAAGTTATTGGTGGAGTACATAAACCTCATTAAGCCACATGCCGAG	Sanger-tank6-no.9:1	0	0	0	0	0	0	0	0	24	0	0	0	0	0	0	0	0	5
TGTCACCATACCATGAAGACTTACATAAAGCATGACAATTATCTTTCAACATTCTATCTACATCATGTAATTAAACGAGATTTAAGATCTAACATAAACCTAAATCGTCCAAGCCATACCAAGTCCCCTCATCTCTGAAATCTGGTAAACTTAAGCGCAGTAAGAACCTACCATCCAGCTCATTTCTTAATGCATACGGTTATTGAAGGTGAGGGACAACAATTGTGGGGGTAACACTTAGTGAACTATTCCTGGCATTTGGTTCCTACTTCAGGGCCATGGCTTGGTAACATTCCCCATTCTTTCATCGACGCTTGCATAAGTTATTGGTGGAGTACATAAACCTCATTAAGCCACATGCCGAG	NGS-before-no.14:1	0	0	0	0	0	0	0	0	23	0	0	0	0	0	0	0	0	5
TGTCACCATACCATGAAGACTTACATAAAGCATGACAATTATCTTTCAACATTCTATCTACATCATGTAATTAAACGAGATTTAAGATCTAACATAAACCTAAATCGTCCAAGCCATACCAAGTCCCCTCATCTCTGAAATCTGGTAAACTTAAGAGCAGTAAGAGCCTACCATCCAGCTCATTTCTTAATGCATACGGTTATTGAAGGTGAGGGACAACAATTGTGGGGGTAACACTTAGTGAACTATTCCTGGCATTTGGTTCCTACTTCAGGGCCATGGCTTGGTAACATTCCCCATTCTTTCATCGACGCTTGCATAAGTTATTGGTGGAGTACATAAACCTCATTAAGCCACATGCCGAG	NGS-before-no.14:1	0	0	0	0	0	0	0	0	22	0	0	0	0	0	0	0	0	5
TGTCACCATACCATGAAGACTTACATAAAGCATGACAATTATCTTTCAACATTCTATCTACATCATGTAATTAAACGAGATTTAAGATCTAACATAAACCTAAATCGTCCAAGCCATACCAAGTCCCCTCATCTCTGAAATCTGGTAAACTTAAGCGCAGTAAGAGCCTACCATCCAGCTCATTTCTTAATGCATACGGTTATTGAAGGTGAGGGAAAACAATTGTGGGGGTAACACTTAGTGAACTATTCCTGGCATTTGGTTCCTACTTCAGGGCCATGGCTTGGTAACATTCCCCATTCTTTCATCGACGCTTGCATAAGTTATTGGTGGAGTACATAAACCTCATTAAGCCACATGCCGAG	NGS-before-no.14:1	0	0	0	0	0	0	0	0	19	0	0	0	0	0	0	0	0	5
TGTCACCATACCATGAAGACTTACATAAAGCATGACAATTATCTTTCAACATTCTATCTACATCACGTAATTAAACGAGATTTAAGATCTAACATAAACCTAAATCGTCCAAGCCATACCAAGTCCCCTCATCTCTGAAATCTGGTAAACTTAAGCGCAGTAAGAGCCTACCATCCAGCTCATTTCTTAATTCATACGGTTATTGAAGGTGAGGGACAACAATTGTGGGGGTAACACTTAGTGAACTATTCCTGGCATTTGGTTCCTACTTCAGGGCCATGGCTTGGTAACATTCCCCATTCTTTCATCGACGCTTGCATAAGTTATTGGTGGAGTACATAAACCTCATTAAGCCACATGCCGGG	NGS-before-no.2:1,Sanger-tank7-no.3:1	0	0	0	0	0	0	1	3	2	0	0	0	0	0	0	1	0	4
TGTCAACATATCATGAAGACTTACATAAAGCATGACAATTATTCTTCAACATCCTAGCTACATCACGTAATTAAACGAGATTTAAGATCTACCATAAACCTAAATCGTCCAAGCCATACCAAGTCCCCTCATCTCTGAAATCTAGTAAGCTTAAGCGCAGTAAGAGCCTACCATCCAGCTCATTTCTTAATGCATACGGTTATTGAAGGTGAGGGACAACGATTGTGGGGGTAACACTTAGTGAATTATTCCTGGCATTTGGTTCCTACTTCAGGGCCATGGCTTGGTAACATTCCCCATTCTTTCATCGACGCTTGCATAAGTTATTGGTGGAGTACATAAACCTCATTAAGCCACATGCCGAG	Sanger-tank1-no.10:1	2	0	0	0	0	0	0	0	0	1	0	0	0	0	0	0	0	4
TGTCACCATACCATGAAGACTTACATAAAGCATGACAATTATCTTTCAACATTCTATCTACATCATGTAATTAAACGAGATTTAAGATCTAACATAAACCTAAATCGTCCAAGCCATACCAAGTCCCCTCATCTCTGAAATCTGGTAAACTTAAGCGCAGTAAGAGCCTACCATCCAGCTCATTTCTTAATGCATATGGTTATTGAAGGTGAGGGACAACAATTGTGGGGGTAACACTTAGTGAACTATTCCTGGCATTTGGTTCCTACTTCAGGGCCATGGCTTGGTAACATTCCCCATTCTTTCATCGACGCTTGCATAAGTTATTGGTGGAGTACATAAACCTCATTAAGCCACATGCCGAG	NGS-before-no.14:1	0	0	0	0	0	0	0	3	85	0	0	0	0	0	0	0	0	4
TGTCAACATATCATGAAGACTTACATAAAGCATGACAATTATTCTTCAACATCCTAACTACATCACGTAATTAAACGAGATTTAAAATTTACCATAAACCTAAATCGTCCAAGCCATACCAAGTCCCCTCATCTCTGAAATCTAGTAAACTTAAGCGCAGTAAGAGCCTACCATCCAGCTCATTTCTTAATGCATACGGTTATTGAAGGTGAGGGACAACGATTGTGGGGGTAACACTTAGTGAACTATTACTGGCATCTGGTTCCTACTTCAGGGCCATGGCTTGGTAACATTCCCCATTCTTTCATCGACGCTTGCATAAGTTATTGGTGGAGTACATAAACCTCATTAAGCCACATGCCGAG	NGS-before-no.19:1	0	0	0	0	0	0	0	2	127	0	0	0	0	0	0	0	0	4
TGTCAACATATCATGAAGATTTACATAAAGCATGACAATTATTCTTCAACATCCTAATTACATCACGTAATTAAACGAGATTTAAGATCTACCATAAACCTAAATCGTCTAAGCCATACTAAGTCCCCTCATCTCTGAAATCTAGTAAATTTAAGCGCAGTAAGAGCCTACCATCCAGCTCATTTCTTAATGCATACGGTTATTGAAGGTGAGGGACAACGATTGTGGGGGTAACACTTAGTGAACTATTCCTGGCATTTGGTTCCTACTTCAGGGCCATGGCTTGGTAACATTCCCCATTCTTTCATCGACGCTTGCATAAGTTATTGGTGGAGTACATAAACCTCATTAAGCCACATGCCGAG	NGS-before-no.12:1	0	0	0	0	0	0	0	2	6	0	0	0	0	0	0	0	0	4
TGTCAACATATCATGAAGACTTACATAAAGCATGACAATTATTCTTCAACATCCTAACTACATCACGTAATTAAACGAGATTTAAAATTTACCATAAACCTAAATCGTCCAAGCCATACCAAGTCCCCTCATCTCTGAAATCTAGTAAACTTAAGCGCAGTAAGAGCCTACCATCCAGCTCATTTCTTAATGCATACGGTTATTGAAGGTGAGGGACAACAATTGTGGGGGTAACACTTAGTGAACTATTCCTGGCATCTGGTTCCTACTTCAGGGCCATGGCTTGGTAACATTCCCCATTCTTTCATCGACGCTTGCATAAGTTATTGGTGGAGTACATAAACCTCATTAAGCCACATGCCGAG	NGS-before-no.19:1	0	0	0	0	0	0	0	1	150	0	0	0	0	0	0	0	0	4
TGTCAACATATCATGAAGACTTACATAAAGCATGACAATTATTCTTCAACATCCTAACTACATCACGTAATTAAACGAGATTTAAAATTTACCATAAACCTAAATCGTCCAAGCCATACCAAGTCCCCTCATCTCTGAAATCTAGTAAACTTAAGCGCAGTAAGAGCCTACCATCCAGCTCATTTCTTAATGCATACGGTTATTGAAGGTGAGGGACAACGATTGTGGGGGTAACACTTAGTGAACTATTCCTGGCATCTGGTTCCTACTTCGGGGCCATGGCTTGGTAACATTCCCCATTCTTTCATCGACGCTTGCATAAGTTATTGGTGGAGTACATAAACCTCATTAAGCCACATGCCGAG	NGS-before-no.19:1	0	0	0	0	0	0	0	1	140	0	0	0	0	0	0	0	0	4
TGTCAACATATCATGAAGACTTACATAAAGCATGACAATTATTCTTCAACATCCTAACTACATCACGTAATTAAACGAGATTTAAAATTTACCATAAACCTAAATCGTCCAAGCCATACCAAGTCCCCTCATCTCTGAAATCTAGTAAACTTAAGCGCAGTAAGAGCCTACCATCCAGCTCATTTCTTAATGCATACGGTTATTGAAGGTGAGGGACAACGATTGTGGGGGTAACACTTAGTGAACTATTCCTGGCATCTGGTTCCTACTTCAGGGCCATGGCTTGGTAACATTCCCCATTCTTTCATCGACGCCTGCATAAGTTATTGGTGGAGTACATAAACCTCATTAAGCCACATGCCGAG	NGS-before-no.19:1	0	0	0	0	0	0	0	1	73	0	0	0	0	0	0	0	0	4
TGTCAACATATCATGAAGACTTACATAAAGCATGACAATTATTCTTCAACATCCTAACTACATCACGTAATTAAACGAGATTTAAAATTTACCATAAACCTAAATCGTCCAAGCCATACCAAGTCCCCTCATCTCTGAAATCTAGTAAACTTAAGCGCAGTAAGAGCCTACCATCCAGCTCATTTCTTAATGCATACGGTTATTGAAGGTGAGGGACAACGATTGTGGGGGTAACACTTAGTGAACTATTCCTGACATCTGGTTCCTACTTCAGGGCCATGGCTTGGTAACATTCCCCATTCTTTCATCGACGCTTGCATAAGTTATTGGTGGAGTACATAAACCTCATTAAGCCACATGCCGAG	NGS-before-no.19:1	0	0	0	0	0	0	0	1	62	0	0	0	0	0	0	0	0	4
TGTCAACATATCATGAAGACTTACATAAAGCATGACAATTATTCTTCAACATCCTAACTACATCACGTAATTAAACGAGATTTAAAATTTACCATAAACCTAAATCGTCCAAGCCATACCAAGTCCCCTCATCTCTGAAATCTAGTAAACTTAAGCGCAGTAAGAGCCTACCATCCAGCTCATTTCTTAATGCATACGGTTATTGAAGGTGAGGGACAACGATTGTGGGGGTAACACTTAGTGAACTATTCCTGGCATCTGGTTCCTACTTCAGGGCCATGGCTTGGTAACATTCCCCATTCTTTTATCGACGCTTGCATAAGTTATTGGTGGAGTACATAAACCTCATTAAGCCACATGCCGAG	NGS-before-no.19:1	0	0	0	0	0	0	0	1	49	0	0	0	0	0	0	0	0	4
TGTCAACATATCATGAAGACTTACATAAAGCATGACAATTATTCTTCAACATCCTAACTACATCACGTAATTAAACGAGATTTAAAATTTACCATAAACCTAAATCGTCCAAGCCATACCAAGTCCCCTCATCTCTGAAATCTAGTAAACTTAAGCGCAGTAAGAGCCTACCATCCAGCTCATTTCTTAATGCATACGGTTATTGAAAGTGAGGGACAACGATTGTGGGGGTAACACTTAGTGAACTATTCCTGGCATCTGGTTCCTACTTCAGGGCCATGGCTTGGTAACATTCCCCATTCTTTCATCGACGCTTGCATAAGTTATTGGTGGAGTACATAAACCTCATTAAGCCACATGCCGAG	NGS-before-no.19:1	0	0	0	0	0	0	0	1	46	0	0	0	0	0	0	0	0	4
TGTCACCATACCATGAAGACTTACATAAAGCATGACAATTATCTTTCAACATTCTATTTACATCATGTAATTAAACGAGATTTAAGATCTAACATAAACCTAAATCGTCCAAGCCATACCAAGTCCCCTCATCTCTGAAATCTGGTAAACTTAAGCGCAGTAAGAGCCTACCATCCAGCTCATTTCTTAATGCATACGGTTATTGAAGGTGAGGGACAACAATTGTGGGGGTAACACTTAGTGAACTATTCCTGGCATTTGGTTCCTACTTCAGGGCCATGGCTTGGTAACATTCCCCATTCTTTCATCGACGCTTGCATAAGTTATTGGTGGAGTACATAAACCTCATTAAGCCACATGCCGAG	NGS-before-no.14:1	0	0	0	0	0	0	0	1	28	0	0	0	0	0	0	0	0	4
TGTCAACATATCATGAAGACTTACATAAAGCATGACAATTATTCTTCAACATCCTAACTACATCACGTAATTAAACGAGATTTAAAATTTACCATAAACCTAAATCGTCCAAGCCATACCAAGTCCCCTCATCTCTGAAATCTAGTAAACTTAAGAGCAGTAAGAGCCTACCATCCAGCTCATTTCTTAATGCATACGGTTATTGAAGGTGAGGGACAACGATTGTGGGGGTAACACTTAGTGAACTATTCCTGGCATCTGGTTCCTACTTCAGGGCCATGGCTTGGTAACATTCCCCATTCTTTCATCGACGCTTGCATAAGTTATTGGTGGAGTACATAAACCTCATTAAGCCACATGCCGAG	NGS-before-no.19:1	0	0	0	0	0	0	0	0	147	0	0	0	0	0	0	0	0	4
TGTCAACATATCATGAAGACTTACATAAAGCATGACAATTATTCTTCAACATCCTAACTACATCACGTAATTAAACGAGATTTAAAATTTACCATAAACCTAAATCGTCCAAGCCATACCAAGTCCCCTCATCTCTGAAATCTAGTAAACTTAAGCGCAGTAAGAGCCTACCATCCAGCTCATTTCTTAATGCATACGGTTATTGAAGGTGAGGGACAACGATTGTGGGGGTAACACTTAGTGAACTATTCCTGGCATCTGGTTCCTACTTCAGGGCCATGGCTTGGTAACATTCCCCATTCTTTCATCAACGCTTGCATAAGTTATTGGTGGAGTACATAAACCTCATTAAGCCACATGCCGAG	NGS-before-no.19:1	0	0	0	0	0	0	0	0	131	0	0	0	0	0	0	0	0	4
TGTCAACATATCATGAAGACTTACATAAAGCATGACAATTATTCTTCAACATCCTAACTACATCACGTAATTAAACGAGATTTAAAATTTACCATAAACCTAAATCGTCCAAGCCATACCAAGTCCCCTCATCTCTGAAATCTAGTAAACTTAAGCGCAGTAAGAGCCTACCATCCAGCTTATTTCTTAATGCATACGGTTATTGAAGGTGAGGGACAACGATTGTGGGGGTAACACTTAGTGAACTATTCCTGGCATCTGGTTCCTACTTCAGGGCCATGGCTTGGTAACATTCCCCATTCTTTCATCGACGCTTGCATAAGTTATTGGTGGAGTACATAAACCTCATTAAGCCACATGCCGAG	NGS-before-no.19:1	0	0	0	0	0	0	0	0	125	0	0	0	0	0	0	0	0	4
TGTCAACATATCATGAAGACTTACATAAAGCATGACAATTATTCTTCAACATCCTAACTACATCACGTAATTAAACGAGATTTAAAATTTACCATAAACCTAAATCGTCCAAGCCATACCAAGTCCCCCCATCTCTGAAATCTAGTAAACTTAAGCGCAGTAAGAGCCTACCATCCAGCTCATTTCTTAATGCATACGGTTATTGAAGGTGAGGGACAACGATTGTGGGGGTAACACTTAGTGAACTATTCCTGGCATCTGGTTCCTACTTCAGGGCCATGGCTTGGTAACATTCCCCATTCTTTCATCGACGCTTGCATAAGTTATTGGTGGAGTACATAAACCTCATTAAGCCACATGCCGAG	NGS-before-no.19:1	0	0	0	0	0	0	0	0	92	0	0	0	0	0	0	0	0	4
TGTCAACATATCATGAAGACTTACATAAAGCATTACAATTATTCTTCAACATCCTAACTACATCACGTAATTAAACGAGATTTAAAATTTACCATAAACCTAAATCGTCCAAGCCATACCAAGTCCCCTCATCTCTGAAATCTAGTAAACTTAAGCGCAGTAAGAGCCTACCATCCAGCTCATTTCTTAATGCATACGGTTATTGAAGGTGAGGGACAACGATTGTGGGGGTAACACTTAGTGAACTATTCCTGGCATCTGGTTCCTACTTCAGGGCCATGGCTTGGTAACATTCCCCATTCTTTCATCGACGCTTGCATAAGTTATTGGTGGAGTACATAAACCTCATTAAGCCACATGCCGAG	NGS-before-no.19:1	0	0	0	0	0	0	0	0	76	0	0	0	0	0	0	0	0	4
TGTCAACATATCATGAAGACTTACATAAAGCATGACAATTATTCTTCAACATCCTAACTACATCACGTAATTAAACGAGATTTAAAATTTACCATAAACCTAAATCGTCCAAGCCATACCAAGTCCCCTCATCTCTGAAATCTAGTAAACTTAAGCGCAGTAAGAGCCTACCATCCAGCTCATTTCTTAATGCATACGGTTATTGAAGGTGAGGGACAACGATTGTGGGGGTAACACTTAGTGAACTATTCCTGGTATCTGGTTCCTACTTCAGGGCCATGGCTTGGTAACATTCCCCATTCTTTCATCGACGCTTGCATAAGTTATTGGTGGAGTACATAAACCTCATTAAGCCACATGCCGAG	NGS-before-no.19:1	0	0	0	0	0	0	0	0	73	0	0	0	0	0	0	0	0	4
TGTCACCATACCATGAAGACTTACATAAAGCATGACAATTATCTTTCAACATTCTATCTACATCATGTAATTAAACGAGATTTAAGATCTAACATAAACTTAAATCGTCCAAGCCATACCAAGTCCCCTCATCTCTGAAATCTGGTAAACTTAAGCGCAGTAAGAGCCTACCATCCAGCTCATTTCTTAATGCATACGGTTATTGAAGGTGAGGGACAACAATTGTGGGGGTAACACTTAGTGAACTATTCCTGGCATTTGGTTCCTACTTCAGGGCCATGGCTTGGTAACATTCCCCATTCTTTCATCGACGCTTGCATAAGTTATTGGTGGAGTACATAAACCTCATTAAGCCACATGCCGAG	NGS-before-no.14:1	0	0	0	0	0	0	0	0	57	0	0	0	0	0	0	0	0	4
TGTCAACATACCATGAAGACTTGCATAAAGCATGACAATTATCTTTCAACACCCTAGCTATATCATGTAATTAAACGAGATTTAAGATCTACCATAAACCTAAATCGTCCAAGCCATACCAAGTCCCCTCATCTCTGAAATCTGGTAAACTTAAGCGCAGTAAGAGCCTACCATCCAGCTCATTTCTTAATGCATACGGTTATTGAAGGTGAGGGACAATGATTGTGGGGGTAACACTTAGTGAACTATTCCTGGCATTTGGTTCCTACTTCAGGGCCATGGCTTGGTAACATTCCCCATTCTTTCATCGACGCTTGCATAAGTTATTGGTGGAGTAAATAAACCTCATTAAGCCACATGCCGAG	Sanger-tank6-no.9:1	0	0	0	0	0	0	0	0	53	0	0	0	0	0	0	0	0	4
TGTCAACATATCATGAAGACTTACATAAAGCATGACAATTATTCTTCAACATCCTAACTACATCACGTAATTAAACGAGATTTAAAATTTACCATAAACCTAAATCGTCCAAGCCATACCAAGTCCCCTCATCTCTGAAATCTAGTAAACTTAAGCGCAGTAAGAGCCTACCATACAGCTCATTTCTTAATGCATACGGTTATTGAAGGTGAGGGACAACGATTGTGGGGGTAACACTTAGTGAACTATTCCTGGCATCTGGTTCCTACTTCAGGGCCATGGCTTGGTAACATTCCCCATTCTTTCATCGACGCTTGCATAAGTTATTGGTGGAGTACATAAACCTCATTAAGCCACATGCCGAG	NGS-before-no.19:1	0	0	0	0	0	0	0	0	52	0	0	0	0	0	0	0	0	4
TGTCAACATATCATGAAGACTTACATAAAGCATGACAATTATTCTTCAACATCCTAACTACATCACGTAATTAAAAGAGATTTAAAATTTACCATAAACCTAAATCGTCCAAGCCATACCAAGTCCCCTCATCTCTGAAATCTAGTAAACTTAAGCGCAGTAAGAGCCTACCATCCAGCTCATTTCTTAATGCATACGGTTATTGAAGGTGAGGGACAACGATTGTGGGGGTAACACTTAGTGAACTATTCCTGGCATCTGGTTCCTACTTCAGGGCCATGGCTTGGTAACATTCCCCATTCTTTCATCGACGCTTGCATAAGTTATTGGTGGAGTACATAAACCTCATTAAGCCACATGCCGAG	NGS-before-no.19:1	0	0	0	0	0	0	0	0	48	0	0	0	0	0	0	0	0	4
TGTCAACATATCATGAAGACTTACATAAAGCATGACAATTATTCTTCAACATCCTAACTACATCACGTAATTAAACGAGATTTAAAATTTACCATAAACCTAAATCGTACAAGCCATACCAAGTCCCCTCATCTCTGAAATCTAGTAAACTTAAGCGCAGTAAGAGCCTACCATCCAGCTCATTTCTTAATGCATACGGTTATTGAAGGTGAGGGACAACGATTGTGGGGGTAACACTTAGTGAACTATTCCTGGCATCTGGTTCCTACTTCAGGGCCATGGCTTGGTAACATTCCCCATTCTTTCATCGACGCTTGCATAAGTTATTGGTGGAGTACATAAACCTCATTAAGCCACATGCCGAG	NGS-before-no.19:1	0	0	0	0	0	0	0	0	46	0	0	0	0	0	0	0	0	4
TGTCAACATATCATGAAGACTTACATAAAGCATGACAATTATTCTTCAACATCCTAACTACATCACGTAATTAAACGAGATTTAAAATTTACCATAAACATAAATCGTCCAAGCCATACCAAGTCCCCTCATCTCTGAAATCTAGTAAACTTAAGCGCAGTAAGAGCCTACCATCCAGCTCATTTCTTAATGCATACGGTTATTGAAGGTGAGGGACAACGATTGTGGGGGTAACACTTAGTGAACTATTCCTGGCATCTGGTTCCTACTTCAGGGCCATGGCTTGGTAACATTCCCCATTCTTTCATCGACGCTTGCATAAGTTATTGGTGGAGTACATAAACCTCATTAAGCCACATGCCGAG	NGS-before-no.19:1	0	0	0	0	0	0	0	0	44	0	0	0	0	0	0	0	0	4
TGTCAACATATCATGAAGACTTACATAAAGCATGACAATTATTCTTCAACATCCTAACTACATCACGTAATTAAACGAGATTTAAAATTTACCATAAACCTAAATCGTCCAAGCCATACCAAGTCCCCTCATCTCTGAAATCTAGTAAACTTAAGCGCAGTAAGAGCCTACCATCCAGCTCATTTCTTAATGCATACGGTTATTGAAGGTGAGGGACAACGATTGTGGGGGTAACACTTAGTGAACTATTCCTGGCATCTGGTTCCTACTTCAGGGCCATGGCTTGGTAAAATTCCCCATTCTTTCATCGACGCTTGCATAAGTTATTGGTGGAGTACATAAACCTCATTAAGCCACATGCCGAG	NGS-before-no.19:1	0	0	0	0	0	0	0	0	44	0	0	0	0	0	0	0	0	4
TGTCAACATATCATGAAGACTTACATAAAGCATGACAATTATTCTTCAATATCCTAACTACATCACGTAATTAAACGAGATTTAAAATTTACCATAAACCTAAATCGTCCAAGCCATACCAAGTCCCCTCATCTCTGAAATCTAGTAAACTTAAGCGCAGTAAGAGCCTACCATCCAGCTCATTTCTTAATGCATACGGTTATTGAAGGTGAGGGACAACGATTGTGGGGGTAACACTTAGTGAACTATTCCTGGCATCTGGTTCCTACTTCAGGGCCATGGCTTGGTAACATTCCCCATTCTTTCATCGACGCTTGCATAAGTTATTGGTGGAGTACATAAACCTCATTAAGCCACATGCCGAG	NGS-before-no.19:1	0	0	0	0	0	0	0	0	43	0	0	0	0	0	0	0	0	4
TTTCAACATATCATGAAGACTTACATAAAGCATGACAATTATTCTTCAACATCCTAACTACATCACGTAATTAAACGAGATTTAAAATTTACCATAAACCTAAATCGTCCAAGCCATACCAAGTCCCCTCATCTCTGAAATCTAGTAAACTTAAGCGCAGTAAGAGCCTACCATCCAGCTCATTTCTTAATGCATACGGTTATTGAAGGTGAGGGACAACGATTGTGGGGGTAACACTTAGTGAACTATTCCTGGCATCTGGTTCCTACTTCAGGGCCATGGCTTGGTAACATTCCCCATTCTTTCATCGACGCTTGCATAAGTTATTGGTGGAGTACATAAACCTCATTAAGCCACATGCCGAG	NGS-before-no.19:2	0	0	0	0	0	0	0	0	41	0	0	0	0	0	0	0	0	4
TGTCAACATATCATGAAGACTTACATAAAGCATGACAATTATTCTTCAACATCCTAACTACATCACGTAATTAAACGAGATTTAAAATTTACCATAAACCTAAATCGTCCAAGCCATACCAAGTCCCCTCATCTCTGAAATCTAGTAAACTTAAGCGCAGTAAGAGCCTACCATCCAGCTCATTTCTTAATGCATACGGTTATTGAAGGTGAGGGACAACGATTGTGGGGGTAACACTTAGTGAACTATTCCTGGCATCTGGTTCCTACTTCAGGGCCATGGCTTGGTAACATTCCCTATTCTTTCATCGACGCTTGCATAAGTTATTGGTGGAGTACATAAACCTCATTAAGCCACATGCCGAG	NGS-before-no.19:1	0	0	0	0	0	0	0	0	40	0	0	0	0	0	0	0	0	4
TGTCAACATATCATGAAGACTTACATAAAGCATGACAATTATTCTTCAACATCCTAACTACATCACGTAATTAAACGAGATTTAAAATTTACCATAAACCTAAATCGTCCAAGCCATACCAAGTCCCCTCATCTCTGAAATCTAGTAAACTTAAGCGCAGTAAGAGCCTACCATCCAGCTCATTTCTTAATGCATACGGTTATTGAAGGTGAGGGACAACGATTGTGGGGGTAACACTTAGTGAACTATTCCTGGCATCTGGTTCCTACTTCAGGGCCATGTCTTGGTAACATTCCCCATTCTTTCATCGACGCTTGCATAAGTTATTGGTGGAGTACATAAACCTCATTAAGCCACATGCCGAG	NGS-before-no.19:1	0	0	0	0	0	0	0	0	39	0	0	0	0	0	0	0	0	4
TGTCAACATATCATGAAGACTTACATAAAGCATGACAATTATTCTTCAACATCCTAACTACATCACGTAATTAAACGAGATTTAAAATTTACCATAAACCTAAATCGTCCAAGCCATACCAAGTCCCCTCATCTCTGAAATCTAGTAAACTTAAGCGCAGTAAGAGCCTACCATCCAGCTCATTTCTTAATGAATACGGTTATTGAAGGTGAGGGACAACGATTGTGGGGGTAACACTTAGTGAACTATTCCTGGCATCTGGTTCCTACTTCAGGGCCATGGCTTGGTAACATTCCCCATTCTTTCATCGACGCTTGCATAAGTTATTGGTGGAGTACATAAACCTCATTAAGCCACATGCCGAG	NGS-before-no.19:1	0	0	0	0	0	0	0	0	37	0	0	0	0	0	0	0	0	4
TGTCACCATACCATGAAGACTTACATAAAGCATGACAATTATCTTTCAACATTCTATCTACATCATGTAATTAAACGAGATTTAAGATCTAACATAAACCTAAATCGTCCAAGCCATACCAAGTCCCCTCATCTCTGAAATCTGGTAAACTTAAGCGCAGTAAGAGCCTACCATCCAGCTCATTTCTTAATGCATACGGTTATTGAAGGTGAGGGACAACAATTGTGGGGGTAACACTTAGTGAACTATTCCTGGCATTTGGTTCCTACTTCAGGGCCATGGCTTGGTAACATTCCCCATTCTTTCATCGACGCTTGCATAAGTTATTGGTGGAGTACATAAACCTCATTAAGACACATGCCGAG	NGS-before-no.14:1	0	0	0	0	0	0	0	0	37	0	0	0	0	0	0	0	0	4
TGTCAACATACCATGAAGACTTGCATAAAGCATGACAATTATCTTTCAACACCCTAGCTATATCATGTAATTAAACGAGATTTAAGATCTACCATAAACCTAAATCGTCCAAGCCATACCAAGTCCCCTCATCTCTGAAATCTGGTAAACTTAAGCGCAGTAAGAGCCTACCATACAGCTCATTTCTTAATGCATACGGTTATTGAAGGTGAGGGACAATGATTGTGGGGGTAACACTTAGTGAACTATTCCTGGCATTTGGTTCCTACTTCAGGGCCATGGCTTGGTAACATTCCCCATTCTTTCATCGACGCTTGCATAAGTTATTGGTGGAGTACATAAACCTCATTAAGCCACATGCCGAG	Sanger-tank6-no.9:1	0	0	0	0	0	1	0	0	36	0	0	0	0	0	0	0	0	4
TGTCAACATATCATGAAGACTTACATAAAGCATGACAATTATTCTTCAACATCCTAACTACATCACGTAATTAAACGAGATTTAAAATTTACCATAAACCTAAATCGTCCAAGCCATACCAAGTCCCCTCATCTCTGAAATCTAGTAAACTTAAGCGCAGTAAGAGCCTACCATCCAGCTCATTTCTTAATGCATACGGTTATTGAAGGTGAGGGACAACGATTGTGGGGGTAACACTTAGTGAACTATTCCTGGCATCTGGTTCCTACTTCAGGGCCATGGCTTGGTAACATTCCCCATTCTTTCATCGACGCTTGCATAAGTTATTGGTGGAGTAAATAAACCTCATTAAGCCACATGCCGAG	NGS-before-no.19:1	0	0	0	0	0	0	0	0	36	0	0	0	0	0	0	0	0	4
TGTCAACATATCATGAAGACTTACATAAAGCATGACAATTATTCTTCAACATCCTAACTACATCACGTAATTAAACGAGATTTAAAATTTACCATAAACCTAAATCGTCCAAGCCATACCAAGTCCCCTCATCTCTGAAATCTAGTAAACTTAAGCGCAGTAAGAGCCTACCATCCAGCTCATTTCTTAATGCATACGGTTATTGAAGATGAGGGACAACGATTGTGGGGGTAACACTTAGTGAACTATTCCTGGCATCTGGTTCCTACTTCAGGGCCATGGCTTGGTAACATTCCCCATTCTTTCATCGACGCTTGCATAAGTTATTGGTGGAGTACATAAACCTCATTAAGCCACATGCCGAG	NGS-before-no.19:1	0	0	0	0	0	0	0	0	36	0	0	0	0	0	0	0	0	4
TGTCAACATACCATGAAGACTTGCATAAAGCATGACAATTATCTTTCAACACCCTAGCTATATCATGTAATTAAACGAGATTTAAGATCTACCATAAACCTAAATCGTCCAAGCCATACCAAGTCCCCTCATCTCTGAAATCTGGTAAACTTAAGCGCAGTAAGAGCCTACCATCCAGCTCATTTCTTAATGCATACGGTTATTGAAGGTGAGGGACAATGATTGTGGGGGTAACACTTAGTGAACTATTCCTAGCATTTGGTTCCTACTTCAGGGCCATGGCTTGGTAACATTCCCCATTCTTTCATCGACGCTTGCATAAGTTATTGGTGGAGTACATAAACCTCATTAAGCCACATGCCGAG	Sanger-tank6-no.9:1	0	0	0	0	0	1	0	0	34	0	0	0	0	0	0	0	0	4
TGTCACCATACCATGAAGACTTACATAAAGCATGACAATTATCTTTCAACATTCTATCTACATCATGTAATTAAACGAGATTTAAGATCTAACATAAACCTAAATCGTCCAAGCCATAACAAGTCCCCTCATCTCTGAAATCTGGTAAACTTAAGCGCAGTAAGAGCCTACCATCCAGCTCATTTCTTAATGCATACGGTTATTGAAGGTGAGGGACAACAATTGTGGGGGTAACACTTAGTGAACTATTCCTGGCATTTGGTTCCTACTTCAGGGCCATGGCTTGGTAACATTCCCCATTCTTTCATCGACGCTTGCATAAGTTATTGGTGGAGTACATAAACCTCATTAAGCCACATGCCGAG	NGS-before-no.14:1	0	0	0	0	0	0	0	0	29	0	0	0	0	0	0	0	0	4
TGTCAACATATCATGAAGACTTACATAAAGCATGACAATTATTCTTCAACATCCTAACTACATCACGTAATTAAACGAGATTTAAAATTTACCATAAACCTAAATCGTCCAAGCCATACCAAGTCCCCTCATTTCTGAAATCTAGTAAACTTAAGCGCAGTAAGAGCCTACCATCCAGCTCATTTCTTAATGCATACGGTTATTGAAGGTGAGGGACAACGATTGTGGGGGTAACACTTAGTGAACTATTCCTGGCATCTGGTTCCTACTTCAGGGCCATGGCTTGGTAACATTCCCCATTCTTTCATCGACGCTTGCATAAGTTATTGGTGGAGTACATAAACCTCATTAAGCCACATGCCGAG	NGS-before-no.19:1	0	0	0	0	0	0	0	0	29	0	0	0	0	0	0	0	0	4
TGTCAACATATCATGAAGACTTACATAAAGCATGACAATTATTCTTCAACATCCTAACTACATCACGTAATTAAACGAGATTTAAAATTTACCATAAACCTAAATCGTCCAAGCCATACCAAGTCCCCTCATCTCTGAAATCTAGTAAACTTAAGCGCAGTAAGAGCCTAACATCCAGCTCATTTCTTAATGCATACGGTTATTGAAGGTGAGGGACAACGATTGTGGGGGTAACACTTAGTGAACTATTCCTGGCATCTGGTTCCTACTTCAGGGCCATGGCTTGGTAACATTCCCCATTCTTTCATCGACGCTTGCATAAGTTATTGGTGGAGTACATAAACCTCATTAAGCCACATGCCGAG	NGS-before-no.19:1	0	0	0	0	0	0	0	0	27	0	0	0	0	0	0	0	0	4
TGTCACCATACCATGAAGACTTACATAAAGCATGACAATTATCTTTCAACATTCTATCTACATCATTTAATTAAACGAGATTTAAGATCTAACATAAACCTAAATCGTCCAAGCCATACCAAGTCCCCTCATCTCTGAAATCTGGTAAACTTAAGCGCAGTAAGAGCCTACCATCCAGCTCATTTCTTAATGCATACGGTTATTGAAGGTGAGGGACAACAATTGTGGGGGTAACACTTAGTGAACTATTCCTGGCATTTGGTTCCTACTTCAGGGCCATGGCTTGGTAACATTCCCCATTCTTTCATCGACGCTTGCATAAGTTATTGGTGGAGTACATAAACCTCATTAAGCCACATGCCGAG	NGS-before-no.14:1	0	0	0	0	0	0	0	0	24	0	0	0	0	0	0	0	0	4
TGTCACCATACCATGAAGACTTACATAAAGCATGACAATTATCTTTCAACATTCTATCTACATCATGTAATTAAACGAGATTTAAGATCTAACATAAACCTAAATCGTCCAAGCCATACCAAGTCCCCTCATCTCTGAAATCTGGTAAACTTAAGCGCAGTAAGAGCCTACCATCCAGCTCATTTCTTAATGCATACGGTTATTGAAGGTGAGGGACAACAATTGTGGGGGTAACACTTAGTGAACTATTCCTGGCATTTGGTTCCTACTTCAGGGCCATGGCTTGGTAACATTCCCCATTCTTTCATCGACGCTTGCATAAGTTATTGGTGGAGTACATAAACCTCATTAAGCCAAATGCCGAG	NGS-before-no.14:1	0	0	0	0	0	0	0	0	18	0	0	0	0	0	0	0	0	4
TGTCAACATACCATGAAGACTTGCATAAAGCATGACAATTATCTTTCAACACCCTAGCTATATCATGTAATTAAACGAGATTTAAGATCTACCATAAACCTAAATCGTCCAAGCCATACCAAGTCCCCTCATCTCTGAAATCTGGTAAACTTAAGCGCAGTAAGAGCCTACCATCCAGCTCATTTCTTAATGCATAAGGTTATTGAAGGTGAGGGACAATGATTGTGGGGGTAACACTTAGTGAACTATTCCTGGCATTTGGTTCCTACTTCAGGGCCATGGCTTGGTAACATTCCCCATTCTTTCATCGACGCTTGCATAAGTTATTGGTGGAGTACATAAACCTCATTAAGCCACATGCCGAG	Sanger-tank6-no.9:1	0	0	0	0	0	0	0	0	12	0	0	0	0	0	0	0	0	4
TGTCAACATATCATGAAGACTTACATAAAGCATGACAATTATTCTTCAACATCCTAGCTATATCACGTAATTAAACGAGATTTAAGACCTACCATAAACCTAAATCGTCCAAACCATACCAAGTCCCCTCATCCCTGAAATCTAGTAAACTTAAGCGCAGTAAGAGCCTACCATCCAGCTCATTTCTTAATGCATACGGTTATTGAAGGTGAGGGACAACGATTGTGGGGGTAACACTTAGTGAACTATTCCTGGCATTTGGTTCCTACTTCAGGGCCATGGCTTGGTAACATTCCCCATTCTTTCATCGACGCTTGCATAAGTTATTGGTGGAGTACATAAACCTCATTAAGCCACATGCCGAG	Sanger-tank7-no.12:1	0	0	0	0	0	0	1	0	8	0	0	0	0	0	0	0	0	4
TGTCAACATAACATGAAGACTTACATAAAGCATGACAATTATTCTTCAACATCCTAGTTACATCACGTAATTAAACGAGATTTAAGATCTACCATAAACCTAAATCGTCTAAGCCACACCAAGTCCCCTCATCTCTGAAATCTGGTAAACTTAAGCGCAGTAAGAGCCTACCATCCAGCTCATTTCTTAATGCATACGGTTATTGAAGGTGAGGGACAACAATTGTGGGGGTAACACTTAGTGAACTATTCCTGGCATTTGGTTCCTACTTCAGGGCCATGGCTTGGTAACATTCCCCATTCTTTCATCGACGCTTGCATAAGTTATTGGTGGAGTACATAAACCTCATTAAGCCACATGCCGAG	Sanger-tank4-no.6:1	0	0	0	1	0	0	0	0	1	0	0	0	0	0	0	0	0	4
TGTCACCATACCATGAAGACTTACATAAAGCATGACAATTATCTTTCAACATCTTATCTACATCACGTAATTAAACGAGATTTAAGATTTAACATAAACCTAAATCGTCCAAGCCATACCAAGTCCCCTCATCTCTGAAATCTGGTAAACTTAAGCGCAGTAAGAGCCTACCATCCAGCCCATTTCTTAATGCATACGGTTATTGAAGGTGAGGGACAATAATTGTGGGGGTAACACTTACTGAACTATTCCTGGCATTTGGTTCCTACTTCAGGGCCATGGCTTGGTAACATTCCCCATTCTTTCATCGACGCTTGCATAAGTTATTGGTGGAGTACATAAACCTCATTAAGCCACATGCCGGG		0	0	0	0	0	0	0	0	0	0	0	0	0	0	0	0	0	4
TGTCATCATACCATGAAGACTTACATAAAGCATGACAATTATCTTTCAACATTCTATCTACATCATGTAATTAAACGAGATTTAAGATCTAACATAAACCTAAATCGTCCAAGCCATACCAAGTCCCCTCATCTCTGAAATCTGGTAAACTTAAGCGCAGTAAGAGCCTACCATCCAGCTCATTTCTTAATGCATACGGTTATTGAAGGTGAGGGACAACAATTGTGGGGGTAACACTTAGTGAACTATTCCTGGCATTTGGTTCCTACTTCAGGGCCATGGCTTGGTAACATTCCCCATTCTTTCATCGACGCTTGCATAAGTTATTGGTGGAGTACATAAACCTCATTAAGCCACATGCCGAG	NGS-before-no.14:1	0	0	0	0	0	0	0	5	36	0	0	0	0	0	0	0	2	3
TGTCAACATATCATGAAGACTTACATAAAGCATGACAATTATTCTTCAACATCCTAACTACATCACGTAATTAAACGAGATTTAAAATTTACCATAAACCTAAATCGTCCAAGCCATACAAAGTCCCCTCATCTCTGAAATCTAGTAAACTTAAGCGCAGTAAGAGCCTACCATCCAGCTCATTTCTTAATGCATACGGTTATTGAAGGTGAGGGACAACGATTGTGGGGGTAACACTTAGTGAACTATTCCTGGCATCTGGTTCCTACTTCAGGGCCATGGCTTGGTAACATTCCCCATTCTTTCATCGACGCTTGCATAAGTTATTGGTGGAGTACATAAACCTCATTAAGCCACATGCCGAG	NGS-before-no.19:1	0	0	0	0	0	0	0	68	64	0	0	0	0	0	0	0	1	3
TGTCACCATACCATGAAGACTTACATAAAGCATGATAATTATCTTTCAACATTCTATCTACATCATGTAATTAAACGAGATTTAAGATCTAACATAAACCTAAATCGTCCAAGCCATACCAAGTCCCCTCATCTCTGAAATCTGGTAAACTTAAGCGCAGTAAGAGCCTACCATCCAGCTCATTTCTTAATGCATACGGTTATTGAAGGTGAGGGACAACAATTGTGGGGGTAACACTTAGTGAACTATTCCTGGCATTTGGTTCCTACTTCAGGGCCATGGCTTGGTAACATTCCCCATTCTTTCATCGACGCTTGCATAAGTTATTGGTGGAGTACATAAACCTCATTAAGCCACATGCCGAG	NGS-before-no.14:1	0	0	0	0	0	0	0	1	29	0	0	0	0	0	0	0	1	3
TGCCACCATACCATGAAGACTTACATAAAGCATGACAATTATCTTTCAACATTCTATCTACATCATGTAATTAAACGAGATTTAAGATCTAACATAAACCTAAATCGTCCAAGCCATACCAAGTCCCCTCATCTCTGAAATCTGGTAAACTTAAGCGCAGTAAGAGCCTACCATCCAGCTCATTTCTTAATGCATACGGTTATTGAAGGTGAGGGACAACAATTGTGGGGGTAACACTTAGTGAACTATTCCTGGCATTTGGTTCCTACTTCAGGGCCATGGCTTGGTAACATTCCCCATTCTTTCATCGACGCTTGCATAAGTTATTGGTGGAGTACATAAACCTCATTAAGCCACATGCCGAG	NGS-before-no.14:1	0	0	0	0	0	0	0	34	2819	0	0	0	0	0	0	0	0	3
TGTTAACATATCATGAAGACTTACATAAAGCATGACAATTATTCTTCAACATCCTAACTACATCACGTAATTAAACGAGATTTAAAATTTACCATAAACCTAAATCGTCCAAGCCATACCAAGTCCCCTCATCTCTGAAATCTAGTAAACTTAAGCGCAGTAAGAGCCTACCATCCAGCTCATTTCTTAATGCATACGGTTATTGAAGGTGAGGGACAACGATTGTGGGGGTAACACTTAGTGAACTATTCCTGGCATCTGGTTCCTACTTCAGGGCCATGGCTTGGTAACATTCCCCATTCTTTCATCGACGCTTGCATAAGTTATTGGTGGAGTACATAAACCTCATTAAGCCACATGCCGAG	NGS-before-no.19:1	0	0	0	0	0	0	0	10	37	0	0	0	0	0	0	0	0	3
TGTCAACATATCATGAAGACTTACATAAAGCATGACAATTATTCTTCAACATCCTAACTACATCACGTAATTAAACGAGATTTAAAATTTACCATAAACCTAAATCGTCCAAGCCATACCAAGTCCCCTCATCTCTGAAATCTAGTAAACTTAAGCGCAGTAAGAGCCTACCATCCAGCTCATTTCTTAATGCATACGGTTATTGAAGGTGAGGGACAACGATTGTGGGGGTAACACTTAGTGAACTATTCCTGGCATTTGGTTCCTACTTCAGGGCCATGGCTTGGTAACATTCCCCATTCTTTCATCGACGCTTGCATAAGTTATTGGTGGAGTACATAAACCTCATTAAGCCACATGCCGAG	NGS-before-no.19:1	0	0	0	0	0	0	0	7	4831	0	0	0	0	0	0	0	0	3
TGTCACCATACCATGAAGACTTACATAAAGCATGACAATTATCTTTCAACATTCTATCTACATCATGTAATTAAACGAGATTTAAGATCTAACATAAACCTAAATCGTCCAAGCCATACCAAGTCCCCTCATCTCTGAAATCTGGTAAACTTAAGCGCAGTAAGAGCCTACCATCCAGCTCATTTCTTAATGCATACGGTTATTGAAGGTGAGGGACAACAATTGTGGGGGTAACACTTAGTGAACTATTCCTGGCATTTGGTTCCTACTTCAGGGCCATGGCTTGGTAACATTCCCCATTCTTTCATTGACGCTTGCATAAGTTATTGGTGGAGTACATAAACCTCATTAAGCCACATGCCGAG	NGS-before-no.14:1	0	0	0	0	0	0	0	2	44	0	0	0	0	0	0	0	0	3
TGTCACCATACCATGAAGACTTACATAAAGCATGACAATTATCTTTCAACATTCTATCTACATCATGTAATTAAACGAGATTTAAGATCTAACATAAACCTAAATCGTCCAAGCCATACCAAGTCCCCTCATCTCTGAAATCTGGTAAACTTAAGCGCAGTAAGAGCCTACCATCCAGCTCATTTCTTAATGCATACGGTTATTGAAGGTGAGGGACAACAATTGTGGGGGTAACACTTAGTGAACTATTCCTGGCATTTGATTCCTACTTCAGGGCCATGGCTTGGTAACATTCCCCATTCTTTCATCGACGCTTGCATAAGTTATTGGTGGAGTACATAAACCTCATTAAGCCACATGCCGAG	NGS-before-no.14:1	0	0	0	0	0	0	0	2	21	0	0	0	0	0	0	0	0	3
TGTCAACATATCATGAAGACTTACATAAAGCATGACAATTATTCTTCAACATCCTAACTACATCACGTAATTAAACGAGATTTAAAATTTACCATAAACCTAAATCGTCCAAGCCATACCAAGTCCCCTCATCTCTGAAATCTAGTAAACTTAAGCGCAGTAAGAGCCTACCATCCAGCTCATTTCTTAATGCATACGGTTATTGAAGGTGAGGGACAACGATTGTGGGGGTAACACTTAGTGAACTATTCCTGGCATCTGGTTCCTACTTCAGGGCCATGACTTGGTAACATTCCCCATTCTTTCATCGACGCTTGCATAAGTTATTGGTGGAGTACATAAACCTCATTAAGCCACATGCCGAG	NGS-before-no.19:1	0	0	0	0	0	0	0	1	281	0	0	0	0	0	0	0	0	3
TGTCAACATATCATGAAGACTTACATAAAGCATGACAATTATTATTCAACATCCTAACTACATCACGTAATTAAACGAGATTTAAAATTTACCATAAACCTAAATCGTCCAAGCCATACCAAGTCCCCTCATCTCTGAAATCTAGTAAACTTAAGCGCAGTAAGAGCCTACCATCCAGCTCATTTCTTAATGCATACGGTTATTGAAGGTGAGGGACAACGATTGTGGGGGTAACACTTAGTGAACTATTCCTGGCATCTGGTTCCTACTTCAGGGCCATGGCTTGGTAACATTCCCCATTCTTTCATCGACGCTTGCATAAGTTATTGGTGGAGTACATAAACCTCATTAAGCCACATGCCGAG	NGS-before-no.19:1	0	0	0	0	0	0	0	1	270	0	0	0	0	0	0	0	0	3
TGTCACCATACCATGAAGACTTACATAAAGCATGACAATTATCTTTCAACATTCTATCTACATCATGTAATTAAACGAGATTTAAGATCTAACATAAACATAAATCGTCCAAGCCATACCAAGTCCCCTCATCTCTGAAATCTGGTAAACTTAAGCGCAGTAAGAGCCTACCATCCAGCTCATTTCTTAATGCATACGGTTATTGAAGGTGAGGGACAACAATTGTGGGGGTAACACTTAGTGAACTATTCCTGGCATTTGGTTCCTACTTCAGGGCCATGGCTTGGTAACATTCCCCATTCTTTCATCGACGCTTGCATAAGTTATTGGTGGAGTACATAAACCTCATTAAGCCACATGCCGAG	NGS-before-no.14:1	0	0	0	0	0	0	0	1	89	0	0	0	0	0	0	0	0	3
TGTCAACATATCATGAAGACTTACATAAAGCATGACAATTATTCTTCAACATCCTAACTACATCACGTAATTAAACGAGATTTAAAATTTACCATAAACCTAAATCGTCCAAGCCATACCAAGTCCCCTCATCTCTGAAATCTAGTAAACTTAAGCGCAGTAAGAGCCTACCATCCAGCTCATTTCTTAATGCATACGGTTATTGAAGGTTAGGGACAACGATTGTGGGGGTAACACTTAGTGAACTATTCCTGGCATCTGGTTCCTACTTCAGGGCCATGGCTTGGTAACATTCCCCATTCTTTCATCGACGCTTGCATAAGTTATTGGTGGAGTACATAAACCTCATTAAGCCACATGCCGAG	NGS-before-no.19:1	0	0	0	0	0	0	0	1	77	0	0	0	0	0	0	0	0	3
TGTCAACATATCATGAAGACTTACATAAAGCATGACAATTATTCTTCAACATCCTAACTACATCACGTAATTAAACGAGATTTAAAATTTACCATAAACCTAAATAGTCCAAGCCATACCAAGTCCCCTCATCTCTGAAATCTAGTAAACTTAAGCGCAGTAAGAGCCTACCATCCAGCTCATTTCTTAATGCATACGGTTATTGAAGGTGAGGGACAACGATTGTGGGGGTAACACTTAGTGAACTATTCCTGGCATCTGGTTCCTACTTCAGGGCCATGGCTTGGTAACATTCCCCATTCTTTCATCGACGCTTGCATAAGTTATTGGTGGAGTACATAAACCTCATTAAGCCACATGCCGAG	NGS-before-no.19:1	0	0	0	0	0	0	0	1	74	0	0	0	0	0	0	0	0	3
TGTCAACATATCATGAAGACTTACATAAAGCATGACAATTATTCTTCAACATCCTAACTACATCACGTAATTAAACGAGATTTAAAATTTACCATAAACCTAAATCGTCCAATCCATACCAAGTCCCCTCATCTCTGAAATCTAGTAAACTTAAGCGCAGTAAGAGCCTACCATCCAGCTCATTTCTTAATGCATACGGTTATTGAAGGTGAGGGACAACGATTGTGGGGGTAACACTTAGTGAACTATTCCTGGCATCTGGTTCCTACTTCAGGGCCATGGCTTGGTAACATTCCCCATTCTTTCATCGACGCTTGCATAAGTTATTGGTGGAGTACATAAACCTCATTAAGCCACATGCCGAG	NGS-before-no.19:1	0	0	0	0	0	0	0	1	48	0	0	0	0	0	0	0	0	3
TGTCACCATACCATGAAGACTTACATAAAGCATGACAATTATCTTTCAACATTCTATCTACATCATGTAATTAAACGAGATTTAAGATCTAACATAAACCTAAATCGTCCAAGCCATACCAAGTCCCCCCATCTCTGAAATCTGGTAAACTTAAGCGCAGTAAGAGCCTACCATCCAGCTCATTTCTTAATGCATACGGTTATTGAAGGTGAGGGACAACAATTGTGGGGGTAACACTTAGTGAACTATTCCTGGCATTTGGTTCCTACTTCAGGGCCATGGCTTGGTAACATTCCCCATTCTTTCATCGACGCTTGCATAAGTTATTGGTGGAGTACATAAACCTCATTAAGCCACATGCCGAG	NGS-before-no.14:1	0	0	0	0	0	0	0	1	41	0	0	0	0	0	0	0	0	3
TGTCAACATATCATGAAGACTTACATAAAGCATGACAATTATTCTTCAACATCCTAACTACATCACGTAATTAAACGAGATTTAAAATTTACCATAAACCTAAATCGTCCAAGACATACCAAGTCCCCTCATCTCTGAAATCTAGTAAACTTAAGCGCAGTAAGAGCCTACCATCCAGCTCATTTCTTAATGCATACGGTTATTGAAGGTGAGGGACAACGATTGTGGGGGTAACACTTAGTGAACTATTCCTGGCATCTGGTTCCTACTTCAGGGCCATGGCTTGGTAACATTCCCCATTCTTTCATCGACGCTTGCATAAGTTATTGGTGGAGTACATAAACCTCATTAAGCCACATGCCGAG	NGS-before-no.19:1	0	0	0	0	0	0	0	1	38	0	0	0	0	0	0	0	0	3
TGTCACCATACCATGAAGACTTACATAAAGCATGACAATTATCTTTCAACATTCTATCTACATCATGTAATTAAACGAGATTTAAGATCTAACATAAACCTAAATCGTCCAAGCCATACCAAGTCCCCTCATCTCTGAAATCTGGTAAACTTAAGCGCAGTAAGAGCCTACCATCCAGCTCATTTCTTAATGCATACGGTTATTGAAGGTGAGGGACAACAATTGTGGGGGTAACACTTAGTGAACTATTCCTGGCATTTGGTTCCTACTTCAGGGCCATGGCTTGGTAACATTCCCCATTCTTTAATCGACGCTTGCATAAGTTATTGGTGGAGTACATAAACCTCATTAAGCCACATGCCGAG	NGS-before-no.14:1	0	0	0	0	0	0	0	1	29	0	0	0	0	0	0	0	0	3
TGTCAACATATCATGAAGACTTACATAAAGCATGACAATTATTCTTCAACATCCTAACTACATCACGTAATTAAACGAGATTTAAAATTTACCATAAACCTAAATCGTCCAAGCCATACCAAGTCCCCTCATCTCTGAAATCTAGTAAACTTAAGCGCAGTAAGAGCCTACCATCCAGCTCATTTCTTAATGCATACGGTTATTGAAGGTGAGGGACAACGATTGTGGGGGTAACACTTAGTGAACTATTCCTGGCATCTGGTTCCTACTTCAGGGCCATGGTTTGGTAACATTCCCCATTCTTTCATCGACGCTTGCATAAGTTATTGGTGGAGTACATAAACCTCATTAAGCCACATGCCGAG	NGS-before-no.19:1	0	0	0	0	0	0	0	1	28	0	0	0	0	0	0	0	0	3
TGTCACCATACCATGAAGACTTACATAAAGCATGACAATTATCTTTCAACATTCTATCTACATCATGTAATTAAACGAGATTTAAGATCTAACATAAACCTAAATCGTCCAAGCCATACCAAGTCCCCTCATCTCTGAAATCTGGTAAACTTAAGCGCAGTAAGAGCCTACCATCCAGCTCATTTCTTAATGCATACGGTTATTGAAGGTGAGGGACAACAATTGTGGGGGTAACAATTAGTGAACTATTCCTGGCATTTGGTTCCTACTTCAGGGCCATGGCTTGGTAACATTCCCCATTCTTTCATCGACGCTTGCATAAGTTATTGGTGGAGTACATAAACCTCATTAAGCCACATGCCGAG	NGS-before-no.14:1	0	0	0	0	0	0	0	1	13	0	0	0	0	0	0	0	0	3
TGTCAACATACCATGAAGACTTACATAAAGCATGACAATTATCTTTCAACATCCTAGCTACATCACGTAATTAAACGAGATTTAAGATCTACCATAAACCTAAATCGTCTAAGCCATACCAAGTCCCCTCATCTCTGAAATCTGGTAAATTTAAGCGCAGTAAGAGCCTACCATCCAGCTCATTTCTTAATGCATACGGTTATTGAAGGTGAGGGACAATGATTGTGGGGGTAACACTTAGTGAACTATTCCTGGCATCTGGTTCCTACTTCAGGGCCATGGCTTGGTAACATTCCCCATTCTTTCATCGACGCTTGCATAAGTTATTGGTGGAGTACATAAACCTCATTAAGCCACATGCCGAG	NGS-before-no.4:1	0	0	0	0	0	0	0	1	0	0	0	0	0	0	0	0	0	3
TGTCAACATATCATGAAGACTTACATAAAGCATGACAATTATTCTTAAACATCCTAACTACATCACGTAATTAAACGAGATTTAAAATTTACCATAAACCTAAATCGTCCAAGCCATACCAAGTCCCCTCATCTCTGAAATCTAGTAAACTTAAGCGCAGTAAGAGCCTACCATCCAGCTCATTTCTTAATGCATACGGTTATTGAAGGTGAGGGACAACGATTGTGGGGGTAACACTTAGTGAACTATTCCTGGCATCTGGTTCCTACTTCAGGGCCATGGCTTGGTAACATTCCCCATTCTTTCATCGACGCTTGCATAAGTTATTGGTGGAGTACATAAACCTCATTAAGCCACATGCCGAG	NGS-before-no.19:1	0	0	0	0	0	0	0	0	293	0	0	0	0	0	0	0	0	3
TGTCAACATATCATGAAGACTTACATAAAGCATGACAATTATTCTTCAACATCCTAACTACATCACGTAATTAAACGAGATTTAAAATTTACCATAAACCTAAATCGTCCAAGCCATACCAAGTCCCCTCATCTCTGAAATCTAGTAAACTTAAGCGCAGTAAGAGCCTACCATCCAGCTCATTTCTTAATGCATACGGTTATTGAAGGTGAGGGACAACGATTGTGGGGGTAACACTTAGTGAACTATTCCTGGCATCTGGTTCCTACTTCAGGGCCATGGCTTGGTAACATTCCCCATTCTTTCATCGAAGCTTGCATAAGTTATTGGTGGAGTACATAAACCTCATTAAGCCACATGCCGAG	NGS-before-no.19:1	0	0	0	0	0	0	0	0	184	0	0	0	0	0	0	0	0	3
TGTCAACATATCATGAAGACTTACATAAAGCATGACAATTATTCTTCAACATCCTAACTACATCACGTAATTAAACGAGATTTAAAATTTACCATAAACCTAAATCGTCCAAGCCATACCAAGTCCCATCATCTCTGAAATCTAGTAAACTTAAGCGCAGTAAGAGCCTACCATCCAGCTCATTTCTTAATGCATACGGTTATTGAAGGTGAGGGACAACGATTGTGGGGGTAACACTTAGTGAACTATTCCTGGCATCTGGTTCCTACTTCAGGGCCATGGCTTGGTAACATTCCCCATTCTTTCATCGACGCTTGCATAAGTTATTGGTGGAGTACATAAACCTCATTAAGCCACATGCCGAG	NGS-before-no.19:1	0	0	0	0	0	0	0	0	105	0	0	0	0	0	0	0	0	3
TGTCAGCATATCATGAAGACTTACATAAAGCATGACAATTATTCTTCAACATCCTAACTACATCACGTAATTAAACGAGATTTAAAATTTACCATAAACCTAAATCGTCCAAGCCATACCAAGTCCCCTCATCTCTGAAATCTAGTAAACTTAAGCGCAGTAAGAGCCTACCATCCAGCTCATTTCTTAATGCATACGGTTATTGAAGGTGAGGGACAACGATTGTGGGGGTAACACTTAGTGAACTATTCCTGGCATCTGGTTCCTACTTCAGGGCCATGGCTTGGTAACATTCCCCATTCTTTCATCGACGCTTGCATAAGTTATTGGTGGAGTACATAAACCTCATTAAGCCACATGCCGAG	NGS-before-no.19:1	0	0	0	0	0	0	0	0	84	0	0	0	0	0	0	0	0	3
TGTCAACATATCATGAAGACTTACATAAAGCATGACAATTATTCTTCAACATCCTAACTACATCACGTAATTAAACGAGATTTAAAATTTACCATAAACCTAAATCGTCCAAGCCATACCAAGTCCCCTCATCTCTGAAATCTAGTAAACTTAAGCGCAGTAAGAGCCTACCATCCAGCTCATTTCTTAATGCATACGGTTATTGAAGGTGAGGGACAACGATTGTGGGGGTAACACTTAGTGAACTATTCCTGGCATCTGGTTCCTAATTCAGGGCCATGGCTTGGTAACATTCCCCATTCTTTCATCGACGCTTGCATAAGTTATTGGTGGAGTACATAAACCTCATTAAGCCACATGCCGAG	NGS-before-no.19:1	0	0	0	0	0	0	0	0	82	0	0	0	0	0	0	0	0	3
TGTCACCATACCATGAAGACTTACATAAAGCATGACAATTATCTTTCAACATTCTATCTACATCATGTAATTAAACGAGATTTAAGATCTAACATAAACCTAAATCGTCCAAGCCATACCAAGTCCCCTCATCTCTGAAATCTGGTAAACTTAAGCGCAGTAAGAGCCTACCATCCAGCTCATTTCTTAATGCATACGGTTATTGAAGGTGAGGGACAACAATTGTGGGGGTAACACTTAGTGAACTATTCCTGGCATTTGGTTCCTACTTCAGGGCCATGGCTTGGTAACATTCCCCATTCTTTCATCAACGCTTGCATAAGTTATTGGTGGAGTACATAAACCTCATTAAGCCACATGCCGAG	NGS-before-no.14:1	0	0	0	0	0	0	0	0	77	0	0	0	0	0	0	0	0	3
TGTCAACATATCATGAAGACTTACATAAAGCATGACAATTATTCTTCAACATCCTAACTACATCACGTAATTAAACGAGATTTAAAATTTACCATAAACCTAAATCGTCCAAGCCATACCAAGTCCCCTCATCTCTGAAATCTAGTAAACTTAAGCGCAGTAAGAGCCTACCATCCAGCTCATTTCTTAATGCATACGGTTATTGAAGGTGAGGGACAACGATTGTGGGGGTAACACTTAGTGAACTATTCCTGGCATCTGGTTCCTACTTCAGGGCCATGGCTTGGTAACATTCCCCATTCTTTCATCGACGCTTGCATAAGTTATTGGTGGAGTACATAAACCTCATTAAGACACATGCCGAG	NGS-before-no.19:1	0	0	0	0	0	0	0	0	74	0	0	0	0	0	0	0	0	3
TGTCAACATATCATGAAGACTTACATAAAGCATGACAATTATTCTTCAACATCCTAACTACATCACGTAATTAAACGAGATTTAAAATTTACCATAAACCTAAATCGTCCAAGCCATACCAAGTCCCCTCATCTCTGAAATCTAGTAAACTTAAGCGCAGTAAGAGCCTACCATCCAGCTCATTTCTTAATGCATACGGTTATTGAAGGTGAGGGACAACGATTGTGGGGGTAACACTTAGTGAACTATTCCTGGCATCTGGTTCCTACTTCAGGGCCATGGCTTAGTAACATTCCCCATTCTTTCATCGACGCTTGCATAAGTTATTGGTGGAGTACATAAACCTCATTAAGCCACATGCCGAG	NGS-before-no.19:1	0	0	0	0	0	0	0	0	55	0	0	0	0	0	0	0	0	3
TGTCAACATATCATGAAGACTTACATAAAGCATGACAATTATTCTTCAACATCCTAACTACATCACGTAATTAAACGAGATTTAAAATTTACCATAAACCTAAATCGTCCAAGCCATACCAAGTCCCCTCATCTATGAAATCTAGTAAACTTAAGCGCAGTAAGAGCCTACCATCCAGCTCATTTCTTAATGCATACGGTTATTGAAGGTGAGGGACAACGATTGTGGGGGTAACACTTAGTGAACTATTCCTGGCATCTGGTTCCTACTTCAGGGCCATGGCTTGGTAACATTCCCCATTCTTTCATCGACGCTTGCATAAGTTATTGGTGGAGTACATAAACCTCATTAAGCCACATGCCGAG	NGS-before-no.19:1	0	0	0	0	0	0	0	0	54	0	0	0	0	0	0	0	0	3
TGTCAACATATCATGAAGACTTACATAAAGCATGACAATTATTCTTCAACATCCTAACTACATCACGTAATTAAACGAGATTTAAAATTTACCATAAACCTAAATCGTCCAAGCCATACCAAGTCCCCTCATCTCTGAAATCTAGTAAACTTAAGCGCAGTAAGAGCCTACCATCCAGCTCATTTCTTAATGCATACGGTTATTGAAGGTGAGGGACAACGATTGTGGGGGTAACACTTAGTGAACTATTCCTGGCATCTGGTTCCTACTTCAGGGCAATGGCTTGGTAACATTCCCCATTCTTTCATCGACGCTTGCATAAGTTATTGGTGGAGTACATAAACCTCATTAAGCCACATGCCGAG	NGS-before-no.19:1	0	0	0	0	0	0	0	0	53	0	0	0	0	0	0	0	0	3
TGTCAACATATCATGAAGACTTACATAAAGCATGACAATTATTCTTCAACATCCTAACTACATCACGTAATTAAACGAGATTTAAAATTTACCATAAACCTAAATCGTCCAAGCCATACCAAGTCCCTTCATCTCTGAAATCTAGTAAACTTAAGCGCAGTAAGAGCCTACCATCCAGCTCATTTCTTAATGCATACGGTTATTGAAGGTGAGGGACAACGATTGTGGGGGTAACACTTAGTGAACTATTCCTGGCATCTGGTTCCTACTTCAGGGCCATGGCTTGGTAACATTCCCCATTCTTTCATCGACGCTTGCATAAGTTATTGGTGGAGTACATAAACCTCATTAAGCCACATGCCGAG	NGS-before-no.19:1	0	0	0	0	0	0	0	0	53	0	0	0	0	0	0	0	0	3
TGTCAACATATCATGAAGACTTACATAAAGCATGACAATTATTCTTCAACATCCTAACTACATCACGTAATTAAACGAGATTTAAAATTTACCATAAACCTAAATCGTCCAAGTCATACCAAGTCCCCTCATCTCTGAAATCTAGTAAACTTAAGCGCAGTAAGAGCCTACCATCCAGCTCATTTCTTAATGCATACGGTTATTGAAGGTGAGGGACAACGATTGTGGGGGTAACACTTAGTGAACTATTCCTGGCATCTGGTTCCTACTTCAGGGCCATGGCTTGGTAACATTCCCCATTCTTTCATCGACGCTTGCATAAGTTATTGGTGGAGTACATAAACCTCATTAAGCCACATGCCGAG	NGS-before-no.19:1	0	0	0	0	0	0	0	0	52	0	0	0	0	0	0	0	0	3
TGTCAACATATCATGAAGACTTACATAAAGCATGACAATTATTCTTCAACATCCTAACTACATCACGTAATTAAACGAGATTTAAAATTTACCATAAACCTAAATCGTCCAAGCCATACCAAGTCCCCTCATCTCTGAAATCTAGTAAACTTAAGCGCAGTAAGAGCCTACCATCCAGCTCATTTCTTAATGCATACGGTTATTTAAGGTGAGGGACAACGATTGTGGGGGTAACACTTAGTGAACTATTCCTGGCATCTGGTTCCTACTTCAGGGCCATGGCTTGGTAACATTCCCCATTCTTTCATCGACGCTTGCATAAGTTATTGGTGGAGTACATAAACCTCATTAAGCCACATGCCGAG	NGS-before-no.19:1	0	0	0	0	0	0	0	0	49	0	0	0	0	0	0	0	0	3
TGTCAACATATCATGAAGACTTACATAAAGCATGACAATTATTCTTCAACATCCTAACTACATCACGTAATTAAACGAGATTTAAAATTTACCATAAACCTAAATCGTCCAAGCCATACCAAGTCCCCTCATCTCTGAAATCTAGTAAACTTAAGCGCAGTAAGAGCCTACCATCCAGCTCATTTCTTAATGCATACGGTTATTGAAGGTGAGGGACAACGATTGTGGGGGTAACACTTAGTGAACTATTCCTGGCATCTGGTTCCTACTTCAGGGCCATGGCTTGGTAACATTCCCCATTCTTTCATCGACGCTTGCATAAGTTATTGGTGGAGTACATAAACCTCATTAAGCAACATGCCGAG	NGS-before-no.19:1	0	0	0	0	0	0	0	0	47	0	0	0	0	0	0	0	0	3
TGTCAACATACCATGAAGACTTGCATAAAGCATGACAATTATCTTTCAACACCCTAGCTATATCATGTAATTAAACGAGATTTAAGATCTACCATAAACCTAAATCGTCCAAGCCATACCAAGTCCCCTCATCTCTGAAATCTGGTAAACTTAAGCGCAGTAAGAGCCTACCATCCAGCTCATTTCTTAATGCATACGGTTATTGAAGGTGAGGGACAATGATTGTGGGGGTAACACTTAGTGAACTATTCCTGGCATTTGGTTCCTACTTCAGGGCCATGGCTTGGTAACATTCCCCATTCTTTCATCGACGCTTGCATAAGTTATTGGTGGAGTACATAAACCTCATTAAGCCACATACCGAG	Sanger-tank6-no.9:1	0	0	0	0	0	2	0	0	42	0	0	0	0	0	0	0	0	3
TGTCAACATATCATGAAGACTTACATAAAGCATGACAATTATTCTTCAACATCCTAACTACATCACGTAATTAAACGAGATTTAAAATTTACCATAAACCTAAATCGTCCAAGCCATACCAAGTCCCCTCATCTCTGAAATCTAGTAAACTTAAGCGCAGTAAGAGCTTACCATCCAGCTCATTTCTTAATGCATACGGTTATTGAAGGTGAGGGACAACGATTGTGGGGGTAACACTTAGTGAACTATTCCTGGCATCTGGTTCCTACTTCAGGGCCATGGCTTGGTAACATTCCCCATTCTTTCATCGACGCTTGCATAAGTTATTGGTGGAGTACATAAACCTCATTAAGCCACATGCCGAG	NGS-before-no.19:1	0	0	0	0	0	0	0	0	42	0	0	0	0	0	0	0	0	3
TGTCACCATACCATGAAGACTTACATAAAGCATGACAATTATCTTTCAACATTCTATCTACATCATGTAATTAAACGAGATTTAAGATCTAACATAAACCTAAATCGTCCAAGCCATACCAAGTCCCCTCATCTCTGAAATCTGGTAAACTTAAGCGCAGTAAGAGCCTACCATCCAGCTCATTTCTTAATGCATACGGTTATTGAAGGTGAGGGACAACAATTGTGGGGGTAACACTTAGTGAACTATTCCTGGCATTTGGTTCCTACTTCAGGGCCATGGCTTGGTAACATTCCCCATTCTTTCATCGACGCTTGCATAAGTTATTGGTGGAGTACATAAACCTCATTAAGTCACATGCCGAG	NGS-before-no.14:1	0	0	0	0	0	0	0	0	41	0	0	0	0	0	0	0	0	3
TGTCACCATACCATGAAGACTTACATAAAGCATGACAATTATCTTTCAACATTCTATCTACATCATGTAATTAAACGAGATTTAAGATCTAACATAAACCTAAATCGTCCAAGCCATACCAAGTCCCCTCATCTCTGAAATCTGGTAAACTTAAGCGCAGTAAGAGCCTACCATCCAGCTCATTTCTTAATGCATACGGTTATTGAAGGTGAGGGACAATAATTGTGGGGGTAACACTTAGTGAACTATTCCTGGCATTTGGTTCCTACTTCAGGGCCATGGCTTGGTAACATTCCCCATTCTTTCATCGACGCTTGCATAAGTTATTGGTGGAGTACATAAACCTCATTAAGCCACATGCCGAG	NGS-before-no.14:1	0	0	0	0	0	0	0	0	39	0	0	0	0	0	0	0	0	3
TGTCAACATATCATGAAGACTTACATAAAGCATGACAATTATTCTTCAACATCCTAACTACATCACGTAATTAAACGAGATTTAAAATTTACCATAAACCTAAATCGTCCAAGCCATACCAAGTCCCCTCATCTCTGAAATCTAGTAAACTTAAGCGCAGTAAGAGCCTACCATCCAGCTCATTTCTTAATGCATACGGTTATTGAAGGTGAGGGACAACGATTGTGGGGGTAACACTTAGTGAACTATTCCTGGCATCTGGTTCCTACTTCAGGGCCATGGCTTGGTAACATTCCCCATTCTTTCATCGACGCTTGCATAAGTTATTGTTGGAGTACATAAACCTCATTAAGCCACATGCCGAG	NGS-before-no.19:1	0	0	0	0	0	0	0	0	38	0	0	0	0	0	0	0	0	3
TGTCAACATATCATGAAGACTTACATAAAGCATGACAATTATTCTTCAACATCCTAACTACATCACGTAATTAAACGAGATTTAAAATTTACCATAAACCTAAATCGTCCAAGCCATACCAAGTCCCCTCATCTCTGAAATCTAGTAAACTTAAGCGCAGTAAGAGCCTACCATCCAGCTCATTTCTTAATGCATACGGTTATTGAAGGTGAGGGACAACGATTGTGGGGGTAACACTTAGTGAACTATTCCTGGCATCTGGTTCCTACTTCAGGGCCATGGCTTGGTAACATTCCCCATTCTTTCATCGACGCTTGCATAATTTATTGGTGGAGTACATAAACCTCATTAAGCCACATGCCGAG	NGS-before-no.19:1	0	0	0	0	0	0	0	0	36	0	0	0	0	0	0	0	0	3
TGTCAACATATCATGAAGACTTACATAAAGCATGACAATTATTCTTCAACATCCTAACTACATCACGTAATTAAACGAGATTTAAAATTTACCATAAACCTAAATCGTCCAAGCCATACCAAGTCCCCTCATCTCTGAAATCTAGTAAACTTAAGCGCAGTAAGAGCCTACCATCCAGCTCATTTCTTAATGCATACGGTTATTGAAGGTGAGGGACAACGATTGTGGGGGTAACACTTAGTGAACTATTCCTGGCATCTGGTTTCTACTTCAGGGCCATGGCTTGGTAACATTCCCCATTCTTTCATCGACGCTTGCATAAGTTATTGGTGGAGTACATAAACCTCATTAAGCCACATGCCGAG	NGS-before-no.19:1	0	0	0	0	0	0	0	0	36	0	0	0	0	0	0	0	0	3
TGTCAACATATCATGAAGACTTACATAAAGCATGACAATTATTCTTCAACATCCTAACTACATCACGTAATTAAACGAGATTTAAAATTTACCATAAACCTAAATCGTCCAAGCCATACCAAGTCTCCTCATCTCTGAAATCTAGTAAACTTAAGCGCAGTAAGAGCCTACCATCCAGCTCATTTCTTAATGCATACGGTTATTGAAGGTGAGGGACAACGATTGTGGGGGTAACACTTAGTGAACTATTCCTGGCATCTGGTTCCTACTTCAGGGCCATGGCTTGGTAACATTCCCCATTCTTTCATCGACGCTTGCATAAGTTATTGGTGGAGTACATAAACCTCATTAAGCCACATGCCGAG	NGS-before-no.19:1	0	0	0	0	0	0	0	0	35	0	0	0	0	0	0	0	0	3
TGTCAACATATCATGAAGACTTACATAAAGCATGACAATTATTCTTCAACATCTTAACTACATCACGTAATTAAACGAGATTTAAAATTTACCATAAACCTAAATCGTCCAAGCCATACCAAGTCCCCTCATCTCTGAAATCTAGTAAACTTAAGCGCAGTAAGAGCCTACCATCCAGCTCATTTCTTAATGCATACGGTTATTGAAGGTGAGGGACAACGATTGTGGGGGTAACACTTAGTGAACTATTCCTGGCATCTGGTTCCTACTTCAGGGCCATGGCTTGGTAACATTCCCCATTCTTTCATCGACGCTTGCATAAGTTATTGGTGGAGTACATAAACCTCATTAAGCCACATGCCGAG	NGS-before-no.19:1	0	0	0	0	0	0	0	0	34	0	0	0	0	0	0	0	0	3
TGTCAACATATCATGAAGACTTACATAAAGCATGACAATTATTCTTCAACATCCTAACTACATCACGTAATTAAACGAGATTTAAAATTTACCATAAACCTAAATCGTCCAAGCCATACCAAGTCCCCTCATCTCTGAAATCTAGTAAAATTAAGCGCAGTAAGAGCCTACCATCCAGCTCATTTCTTAATGCATACGGTTATTGAAGGTGAGGGACAACGATTGTGGGGGTAACACTTAGTGAACTATTCCTGGCATCTGGTTCCTACTTCAGGGCCATGGCTTGGTAACATTCCCCATTCTTTCATCGACGCTTGCATAAGTTATTGGTGGAGTACATAAACCTCATTAAGCCACATGCCGAG	NGS-before-no.19:1	0	0	0	0	0	0	0	0	33	0	0	0	0	0	0	0	0	3
TGTCACCATACCATGAAGACTTACATAAAGCATGACAATTATCTTTCAACATTCTATCTACATCATGTAATTAAACGAGATTTAAGATCTAACATAAACCTAAATCGTCCAAGCCATACCAAGTCCCCTCATCTCTGAAATCTGGTAAACTTAAGCGCAGTAAGAGCCTACCATCCAGCTCATTTCTTAATGCATACGGTTATTGAAGGTGAGGGACAACAATTGTGGGGGTAACACTTAGTGAACTATTCCTGGCATTTGGTTACTACTTCAGGGCCATGGCTTGGTAACATTCCCCATTCTTTCATCGACGCTTGCATAAGTTATTGGTGGAGTACATAAACCTCATTAAGCCACATGCCGAG	NGS-before-no.14:1	0	0	0	0	0	0	0	0	31	0	0	0	0	0	0	0	0	3
TGTCAACATATCATGAAGACTTACATAAAGCATGACAATTATTCTTCAACATCCTAACTACATCACGTAATTAAACGAGATTTAAAATTTACCATAAACCTAAATCGTCCAAGCCATACCAAGTCCCCTCATCTCTGAAATCTAGTAAACTTAAGCGCAGTAATAGCCTACCATCCAGCTCATTTCTTAATGCATACGGTTATTGAAGGTGAGGGACAACGATTGTGGGGGTAACACTTAGTGAACTATTCCTGGCATCTGGTTCCTACTTCAGGGCCATGGCTTGGTAACATTCCCCATTCTTTCATCGACGCTTGCATAAGTTATTGGTGGAGTACATAAACCTCATTAAGCCACATGCCGAG	NGS-before-no.19:1	0	0	0	0	0	0	0	0	31	0	0	0	0	0	0	0	0	3
TGTCACCATACCATGAAGACTTACATAAAGCATGACAATTATCTTTCAACATTCTATCTACATCATGTAATTAAACGAGATTTAAGATCTAACATAAACCTAAATCGTCCAAGACATACCAAGTCCCCTCATCTCTGAAATCTGGTAAACTTAAGCGCAGTAAGAGCCTACCATCCAGCTCATTTCTTAATGCATACGGTTATTGAAGGTGAGGGACAACAATTGTGGGGGTAACACTTAGTGAACTATTCCTGGCATTTGGTTCCTACTTCAGGGCCATGGCTTGGTAACATTCCCCATTCTTTCATCGACGCTTGCATAAGTTATTGGTGGAGTACATAAACCTCATTAAGCCACATGCCGAG	NGS-before-no.14:1	0	0	0	0	0	0	0	0	30	0	0	0	0	0	0	0	0	3
TGTCACCATACCATGAAGACTTACATAAAGCATGACAATTATCTTTCAACATTCTATCTACATCATGTAATTAAACAAGATTTAAGATCTAACATAAACCTAAATCGTCCAAGCCATACCAAGTCCCCTCATCTCTGAAATCTGGTAAACTTAAGCGCAGTAAGAGCCTACCATCCAGCTCATTTCTTAATGCATACGGTTATTGAAGGTGAGGGACAACAATTGTGGGGGTAACACTTAGTGAACTATTCCTGGCATTTGGTTCCTACTTCAGGGCCATGGCTTGGTAACATTCCCCATTCTTTCATCGACGCTTGCATAAGTTATTGGTGGAGTACATAAACCTCATTAAGCCACATGCCGAG	NGS-before-no.14:1	0	0	0	0	0	0	0	0	27	0	0	0	0	0	0	0	0	3
TGTCAACATATCATGAAGACTTACATAAAGCATGACAATTATTCTTCAACATCCTAACTACATCACGTAATTAAACGAGATTTAAAATTTACAATAAACCTAAATCGTCCAAGCCATACCAAGTCCCCTCATCTCTGAAATCTAGTAAACTTAAGCGCAGTAAGAGCCTACCATCCAGCTCATTTCTTAATGCATACGGTTATTGAAGGTGAGGGACAACGATTGTGGGGGTAACACTTAGTGAACTATTCCTGGCATCTGGTTCCTACTTCAGGGCCATGGCTTGGTAACATTCCCCATTCTTTCATCGACGCTTGCATAAGTTATTGGTGGAGTACATAAACCTCATTAAGCCACATGCCGAG	NGS-before-no.19:1	0	0	0	0	0	0	0	0	26	0	0	0	0	0	0	0	0	3
TGTCACCATACCATGAAGACTTACATAAAGCATGACAATTATCTTTCAAAATTCTATCTACATCATGTAATTAAACGAGATTTAAGATCTAACATAAACCTAAATCGTCCAAGCCATACCAAGTCCCCTCATCTCTGAAATCTGGTAAACTTAAGCGCAGTAAGAGCCTACCATCCAGCTCATTTCTTAATGCATACGGTTATTGAAGGTGAGGGACAACAATTGTGGGGGTAACACTTAGTGAACTATTCCTGGCATTTGGTTCCTACTTCAGGGCCATGGCTTGGTAACATTCCCCATTCTTTCATCGACGCTTGCATAAGTTATTGGTGGAGTACATAAACCTCATTAAGCCACATGCCGAG	NGS-before-no.14:1	0	0	0	0	0	0	0	0	26	0	0	0	0	0	0	0	0	3
TGTCACCATACCATGAAGACTTAAATAAAGCATGACAATTATCTTTCAACATTCTATCTACATCATGTAATTAAACGAGATTTAAGATCTAACATAAACCTAAATCGTCCAAGCCATACCAAGTCCCCTCATCTCTGAAATCTGGTAAACTTAAGCGCAGTAAGAGCCTACCATCCAGCTCATTTCTTAATGCATACGGTTATTGAAGGTGAGGGACAACAATTGTGGGGGTAACACTTAGTGAACTATTCCTGGCATTTGGTTCCTACTTCAGGGCCATGGCTTGGTAACATTCCCCATTCTTTCATCGACGCTTGCATAAGTTATTGGTGGAGTACATAAACCTCATTAAGCCACATGCCGAG	NGS-before-no.14:1	0	0	0	0	0	0	0	0	24	0	0	0	0	0	0	0	0	3
TGTCAACATACCATGAAGACTTGCATAAAGCATGACAATTATCTTTCAACACCCTAGCTATATCATGTAATTAAACGAGATTTAAGATCTACAATAAACCTAAATCGTCCAAGCCATACCAAGTCCCCTCATCTCTGAAATCTGGTAAACTTAAGCGCAGTAAGAGCCTACCATCCAGCTCATTTCTTAATGCATACGGTTATTGAAGGTGAGGGACAATGATTGTGGGGGTAACACTTAGTGAACTATTCCTGGCATTTGGTTCCTACTTCAGGGCCATGGCTTGGTAACATTCCCCATTCTTTCATCGACGCTTGCATAAGTTATTGGTGGAGTACATAAACCTCATTAAGCCACATGCCGAG	Sanger-tank6-no.9:1	0	0	0	0	0	0	0	0	24	0	0	0	0	0	0	0	0	3
TGTCAACATACCATGAAGACTTGCATAAAGCATGACAATTATCTTTCAACACCCTAGCTATATCATGTAATTAAACGAGATTTAAGATCTACCATAAACCTAAATCGTCCAAGCCATACCAAGTCCCCTCATCTCTGAAATCTGGTAAACTTAAGCGCAGTAAGAGCCTACAATCCAGCTCATTTCTTAATGCATACGGTTATTGAAGGTGAGGGACAATGATTGTGGGGGTAACACTTAGTGAACTATTCCTGGCATTTGGTTCCTACTTCAGGGCCATGGCTTGGTAACATTCCCCATTCTTTCATCGACGCTTGCATAAGTTATTGGTGGAGTACATAAACCTCATTAAGCCACATGCCGAG	Sanger-tank6-no.9:1	0	0	0	0	0	0	0	0	23	0	0	0	0	0	0	0	0	3
TGTCAACATATCATGAAGACTTACATAAAGCATGACAATTATTCTTCAACATCCTAACTACATCACGTAATTAAACGAGATTTAAAATTTACCATAAACCTAAATCGTCCAAGCCATACCAAGTCCCCTCATCTCTGAAATCTAGTAAACTTAAGCGAAGTAAGAGCCTACCATCCAGCTCATTTCTTAATGCATACGGTTATTGAAGGTGAGGGACAACGATTGTGGGGGTAACACTTAGTGAACTATTCCTGGCATCTGGTTCCTACTTCAGGGCCATGGCTTGGTAACATTCCCCATTCTTTCATCGACGCTTGCATAAGTTATTGGTGGAGTACATAAACCTCATTAAGCCACATGCCGAG	NGS-before-no.19:1	0	0	0	0	0	0	0	0	21	0	0	0	0	0	0	0	0	3
TGTCACCATACCATGAAGACTTACATAAAGCATGACAATTATCTTTCAACATTCTATCTACATCATGTAATTAAACGAGATTTAAGATCTAACATAAACCTAAATCGTCCAAGCCATACCAAGTCCCCTCATCTCTGAAATCTGGTAAACTTAAGCGCAGTAAGAGCCTACCATCCAGCTCATTTTTTAATGCATACGGTTATTGAAGGTGAGGGACAACAATTGTGGGGGTAACACTTAGTGAACTATTCCTGGCATTTGGTTCCTACTTCAGGGCCATGGCTTGGTAACATTCCCCATTCTTTCATCGACGCTTGCATAAGTTATTGGTGGAGTACATAAACCTCATTAAGCCACATGCCGAG	NGS-before-no.14:1	0	0	0	0	0	0	0	0	20	0	0	0	0	0	0	0	0	3
TGTCAACATACCATGAAGACTTGCATAAAGCATGACAATTATCTTTCAACACCCTAGCTATATCATGTAATTAAACGAGATTTAAGATCTACCATAAACCTAAATCGTCCAAGCCATACCAAGTCCCCTCATCTCTGAAATATGGTAAACTTAAGCGCAGTAAGAGCCTACCATCCAGCTCATTTCTTAATGCATACGGTTATTGAAGGTGAGGGACAATGATTGTGGGGGTAACACTTAGTGAACTATTCCTGGCATTTGGTTCCTACTTCAGGGCCATGGCTTGGTAACATTCCCCATTCTTTCATCGACGCTTGCATAAGTTATTGGTGGAGTACATAAACCTCATTAAGCCACATGCCGAG	Sanger-tank6-no.9:1	0	0	0	0	0	1	0	0	19	0	0	0	0	0	0	0	0	3
TGTCACCATACCATGAAGACTTACATAAAGCATGACAATTATCTTTCAACATTCTATCTACATCATGTAATTAAACGAAATTTAAGATCTAACATAAACCTAAATCGTCCAAGCCATACCAAGTCCCCTCATCTCTGAAATCTGGTAAACTTAAGCGCAGTAAGAGCCTACCATCCAGCTCATTTCTTAATGCATACGGTTATTGAAGGTGAGGGACAACAATTGTGGGGGTAACACTTAGTGAACTATTCCTGGCATTTGGTTCCTACTTCAGGGCCATGGCTTGGTAACATTCCCCATTCTTTCATCGACGCTTGCATAAGTTATTGGTGGAGTACATAAACCTCATTAAGCCACATGCCGAG	NGS-before-no.14:1	0	0	0	0	0	0	0	0	19	0	0	0	0	0	0	0	0	3
TGTCACCATACCATGAAGACTTACATAAAGCATGACAATTATCTTTCAACATTCTATCTACATCATGTAATTAAACGAGATTTAAGATCTAACATAAACCTAAATCGTCCAAGCCATACCAAGTCCCCTCATCTCTGAAATCTGGTAAACTTAAGCGCAATAAGAGCCTACCATCCAGCTCATTTCTTAATGCATACGGTTATTGAAGGTGAGGGACAACAATTGTGGGGGTAACACTTAGTGAACTATTCCTGGCATTTGGTTCCTACTTCAGGGCCATGGCTTGGTAACATTCCCCATTCTTTCATCGACGCTTGCATAAGTTATTGGTGGAGTACATAAACCTCATTAAGCCACATGCCGAG	NGS-before-no.14:1	0	0	0	0	0	0	0	0	18	0	0	0	0	0	0	0	0	3
TGTCAACATACCATGAAGACTTGCATAAAGCATGACAATTATCTTTCAACACCCTAGCTATATCATGTAATTAAACGAGATTTAAGATCTACCATAAACCTAAATCGTCCAAGCCATACCAAGTCCCCTCATCTCTGAAATCTGGTAAACTTAAGCGCAGTAAGAGCATACCATCCAGCTCATTTCTTAATGCATACGGTTATTGAAGGTGAGGGACAATGATTGTGGGGGTAACACTTAGTGAACTATTCCTGGCATTTGGTTCCTACTTCAGGGCCATGGCTTGGTAACATTCCCCATTCTTTCATCGACGCTTGCATAAGTTATTGGTGGAGTACATAAACCTCATTAAGCCACATGCCGAG	Sanger-tank6-no.9:1	0	0	0	0	0	0	0	0	16	0	0	0	0	0	0	0	0	3
TGTCAACATACCATGAAGACTTGCATAAAGCATGACAATTATCTTTCAACACCCTAGCTATATCATGTAATTAAACGAGATTTAAGATCTACCATAAACCTAAATCGTCCAAGCCATACCAAGTCCCCTCATCTCTGAAATCTGGTAAAATTAAGCGCAGTAAGAGCCTACCATCCAGCTCATTTCTTAATGCATACGGTTATTGAAGGTGAGGGACAATGATTGTGGGGGTAACACTTAGTGAACTATTCCTGGCATTTGGTTCCTACTTCAGGGCCATGGCTTGGTAACATTCCCCATTCTTTCATCGACGCTTGCATAAGTTATTGGTGGAGTACATAAACCTCATTAAGCCACATGCCGAG	Sanger-tank6-no.9:1	0	0	0	0	0	0	0	0	12	0	0	0	0	0	0	0	0	3
TGTCAACATACCATGAAGACTTACATAAAGCATGACAATTATCTTTCAACATCCTACTTATATCACGTAACTAAACGAGATTTAAGATCTACCATAAACCTAAATCGTCCAAGCCATACCAAGTCCCCCCATCTCTGAAATCTGGTAAACTTAAGCGCAGTAAGAGCCTACCATCCAGCTCATTTCTTAATGCATACGGTTATTGAAGGTGAGGGACAATGATTGTGGGGGTAACACTTAGTGAACTATTCCTGGCATTTGGTTCCTACTTCAGGGCCATGACTTGGTAACATTCCCCACTCTTTCATTGACGCTTGCATAAGTTGTTGGTGGAGTACATAAACCTCATTAAGCCACATGCCGAG	NGS-before-no.31:1,Sanger-tank4-no.8:1	0	0	0	0	0	0	0	0	11	0	0	0	0	0	0	0	0	3
TGTCAACATATCATGAAGACTTACATAAAGCATGACAATTATTCTTCAACATCCTGGTTACATCACGTAATTAAACGAGATTTAAGATCTACCATAAACCTAAATCGTCTAAGCCATACCAAGTCCCCTCATCTCTGAAATCTAGTAAACTTAAGCGCAGTAAGAGCCTACCATCCAGCTCATTTCTTAATGCATACGGTTATTGAAGGTGAGGGACAACGATTGTGGGGGTAACACTTAGTGAACTATTCCTGACATTTGGTTCCTACTTCAGGGCCATGGCTTGGTAACATTCCCCATTCTTTCATCGACGCTTGCATAAGTTATTGGTGGAGTACATAAACCTCATTAAGCCACATGCCGAG	NGS-before-no.17:1	0	0	0	0	0	0	0	0	6	0	0	0	0	0	0	0	0	3
TGTCAACATACCATGAAGACTTACATAAAGCATAACAATTATCTCTCAACATCTTACCTACATCACGTAATTAAACGAGATTTAGGACCTACCATGAACCTAAATCGTCTAAGCCATACCAAGTCCCCTCATCTCTGAAATCTAGTAAACTTAAGCGCAGTAAGAGCCTACCATCCAGCTCATTTCTTAATGCATACGGTTATTGAAGGTGAGGGACAATGATTGTGGGGGTAACACCTAGTGAACTATTCCTGGCATCTGGTTCCTACTTCAGGGCCATGGCTTGGTAACATTCCCCACTCTTTCATCGACGCTTGCATAAGTTGTTGGTGGAGTACATAAACCTCATTAAGCCACATGCCGAG	NGS-before-no.13:1,Sanger-tank2-no.1:1	0	4	0	0	0	0	0	0	5	0	0	0	0	0	0	0	0	3
TGTCAACATACCATGAAGACTTACATAAAGCATGACAATTATCTTTCAACATCCTACTTATATCACGTAACTAAACGAGATTTAAGATCTACCATAAACCTAAATCGTCCAAGCCATACCAAGTCCCCCCATCTCTGAAATCTGGTAAACTTAAGCGCAGTAAGAGCCTACCATCCAGCTCATTTCTTAATGCATACGGTTATTGAAGGTGAGGGACAATGATTGTGGGGGTAACACTTAGTGAACTATTCCTGGCATTTGGTTCCTACTTCAGGGCCATGACTTGGTAACATTCCCCACTCTTTCATCGACGCTTGCATAAGTTGTTGGTGGAGTACATAAACCTCATTAAGCCACATGACGAG	NGS-before-no.31:1,Sanger-tank4-no.8:1	0	0	0	0	0	0	0	0	4	0	0	0	0	0	0	0	0	3
TGTCAACATACCATGAAGACTTACATAAAGCATAACAATTATTTTTCAACATCTTACCTACATCACGTAATTAAACGAGATTTAAGACCTACCATAAACCTAAATCGTCCAAGCCATACCAAGTCCCCTCATCTCTGAAGTCTAGTAAACTTAAGCGCAGTAAGATCCTACCATCCAGCTCATTTCTTAATGCATACGGTTATTGAAGGTGAGGGACAATGATTGTGGGGGTAACACTTAGTGAACTATTCCTGGCATTTGGTTCCTACTTCAGGGCCATGGCTTGGTAACATTCCCCATTCTTTCATCGACGCTTGCATAAGTTATTGGTGGAGTACATAAACTTCATTAAGCCACATGCCGGG	NGS-before-no.11:1,Sanger-tank6-no.5:1	0	0	0	0	0	0	0	0	2	0	0	0	0	0	0	0	0	3
TGTCAACATACCATGAAGACTTACATAAAGCATGATAATTATCTTTCAACATTGCACCTACATCACGTAATTAAACGAGATTTAAGACCTACCATAAATCTAAATCGTCTAAGCCATACCAAGTCCCCTCATCTCTGAGATCTAGTAAACTTAAGCGCAGTAAGAGCCTACCATCCAGCTCATTTCTTAATGCATACGGTTATTGAAGGTGAGGGACAATTATTGTGGGGGTAACACTTAGTGAACTATTCCTGGCATCTGGTTCCTACTTCAGGGCCATGGCTTGGTAACATTCCCCATTCTTTCATCGACGCTTGCATAAGTTATTGGTGGAGTACATAAACCTCATTAAGCCACATGCCGGG	Sanger-tank5-no.4:1	0	0	0	0	1	0	0	0	1	0	0	0	0	0	0	0	0	3
TGTCAACATACCATGAAGACTTACATAAAGCATAACAATTATCTCTCAACATCTTACCTACATCACGTAATTAAACGATATTTAAGACCTACCATGAACCTAAATCGTCTAAGCCATACCAAGTCCCCTCATCTCTGAAATCTAGTAAACTTAAGCGCAGTAAGAGCCTACCATCCAGCTCATTTCTTAATGCATACGGTTATTGAAGGTGAGGGACAATGATTGTGGGGGTAACACCTAGTGAACTATTCCTGGCATCTGGTTCCTACTTCAGGGCCATGGCTTGGTAACATTCCCCACTCTTTCATCGACGCTTGCATAAGTTGTTGGTGGAGTACATAAACCTCATTAAGCCACATGCCGAG	NGS-before-no.13:1,Sanger-tank2-no.1:1	0	6	0	0	0	0	0	0	1	0	0	0	0	0	0	0	0	3
TGTCAACATACCATGAAGACTTACATAAAGCATGACAATTATCTTTCAACATTCTACCTACATCACGTAATTGAACGAGATCTAAGACCTACCATAAACCTAAATCGTCTAAGCCATACCAAGTCCCCTCATCTCTGAAATCTAGTAAACTTAAGCGCAGTAAGAGCCTACCATCCAGCTCATTTCTTAATGCATACGGTTATTGAAGGTGAGGGACAATAATTGTGGGGGTAACACTTAGTGAACTATTCCTGGCATCTGGTTCCTACTTCAGGGCCATGGCTTGGTAACATTCCCCATTCTTTCATCGACGCTTGCATAAGTTATTGGTGGAGTAAATAAACCTCATTAAGCCACATGCCGAG	Sanger-tank1-no.2:1	2	0	0	0	0	0	0	0	1	0	0	0	0	0	0	0	0	3
TGCCAACATATCATGAAGACTTACATAAAGCATGACAATTATTCCTCAACATCCTAGCTACATCACGTAATTAAACGAGATTTAAGATCTACCATAAACCTAAATCGTCTAAGCCATACCAAGTCCCCTCATCTCTGAAATCTTGTAAACTTAAGCGCAGTAAGAGCCTACCATCCAGCTCATTTCTTAATGCATACGGTTATTGAAGGTGAGGGACAACAATTGTGGGGGTAACACTTAGTGAACTATTCCTGGCATTTGGTTCCTACTTCAGGGCCATGGCTTGGTAACATTCCCCATTCTTTCATCGACGCTTGCATAAGTTGTTGGTGGAGTACATAAACCTCATTAAGCCACATGCCGAG	NGS-before-no.21:1	0	0	0	0	0	0	0	0	1	0	0	0	0	0	0	0	0	3
TGTCAACATATCATGAAGACTTACATAAAGCATAACAATTATTCTTCAACATCCTAGTTACATCACGTAATTAAACGAGATTTAAAATCTACCATAAACCTAAATCGTCTAAGCCATACCAAGTCCCCTCATCTCTGAAATCCAGTAAACTTAAGCGCAGTAAGAGCCTACCATCCAGCTCATTTCTTAATGCATACTGTTATTGAAGGTGAGGGACAACGATTGTGGGGGTAACACTTAGTGAACTATTCCTGGCATTTGGTTCCTACTTCAGGGCCATGGCTTGGTAACATTCCCCATTCTTTCATCGACGCTTGCATAAGTTATTGGTGGAGTACATAAACCTCATTAAGCCACATGCCGAG	NGS-before-no.36:1	0	0	0	0	0	0	0	0	1	0	0	0	0	0	0	0	0	3
TGTCACCATACCATGAAGACTTACATAAATCATGACAATTATCTTTCAACATTCTATCTACATCACGTAATTAAACGAGATTTAAGATCTAACATAAACCTAAATCGTCCAAGCCATACCAAGTCCCCTCATCTCTGAAATCTGGTAAACTTAAGCGCAGTAAGAGCCTACCATCCAGCTCATTTCTTAATGCATACGGTTATTGAAGGTGAGGGACAACAATTGTGGGGGTAACACTTAGTGAACTATTCCTGGCATTTGGTTCCTACTTCAGGGCCATGGCTTGGTAACATTCCCCATTCTTTCATCGACGCTTGCATAAGTTATTGGTGGAGTACATAAACCTCATTAAGCCACATGCCGAG	Sanger-tank7-no.5:1,Sanger-tank6-no.1:1	0	0	0	0	0	2	0	0	0	0	0	0	0	0	0	0	0	3
TGTCAACATACCATGAAGACTTACATAAAGCATGACAATTATCTTTCAACATCCTACTTATATCACGTAATTAAACGAGATTTAAGATCTACCATAAACCTAAATCGTCCAAGCCATACCAAGTCCCCCCATCTCTGAAATCTGGTAAACTTAAGCGCAGTAAGAGCCTACCATCCAGCTCATTTCTTAATGCATACGATTATTGAAGGTGAGGGACAATGATTGTGGGGGTAACACTTAGTGAACTATTCATGGCATTTGGTTCCTACTTCAGGGCCATGACTTGGTAACATTCCCCACTCTTTCATCGACGCTTGCATAAGTTGTTGGTGGAGTACATAAACCTCATTAAGCCACATGCCGAG	Sanger-tank1-no.4:1	3	0	0	0	0	0	0	0	0	0	0	0	0	0	0	0	0	3
TGCCAACATATCATGAAGACTTACATAAAGCATGACAATTATTCCTCAACATCCTAGCTACATCACGTAATTAAACGAGATTTAAGATCTACCATAAACCTAAATCGTCTAAGCCATACCAAGTCCCCTCATCTCTGAAATCTGGTAAACTTAAGCGCAGTAAGAGCCTACCATCCAGCTCATTTCTTAATGCATACGGTTATTGAAGGTGAGGGAAAACAATTGTGGGGGTAACACTTAGTGAACTATTCCTGGCATTTGGTTCCTACTTCAGGGCCATGGCTTGGTAACATTCCCCATTCTTTCATCGACGCTTGCATAAGTTGTTGGTGGAGTACATAAACCTCATTAAGCCACATGCCGAG	NGS-before-no.21:1	0	0	0	0	0	0	0	0	0	0	0	0	0	0	0	0	0	3
TGTCAACATATCATGAAGACTTACATAAAGCATGACAATTATTCTTCAACATCCTAACTACATCACGTAATTAAACGAGATTTAAAATTTACCATAAATCTAAATCGTCCAAGCCATACCAAGTTCCCTCATCTCTGAAATCTAGTAAACTTAAGCGCAGTAAGAGCCTACCATCCAGCTCATTTCTTAATGCATACGGTTATTGAAGGTGAGGGACAACGATTGTGGGGGTAACACTTAGTGAACTATTCCTGGCATCTGGTTCCTACTTCAGGGCCATGGCTTGGTAACATTCCCCATTCTTTCATCGACGCTTGCATAAGTTATTGGTGGAGTACATAAACCTCATTAAGCCACATGCCGAG	NGS-before-no.19:2	0	0	0	0	0	0	0	0	0	0	0	0	0	0	0	0	0	3
TGTCAACATATCATGAAGACTTACATAAAGCATGACAATTATTCTTCAACATCCTAGCTACATCACGTAATTAAACGAGATTTAAGACCTACCATAAACCTAAATCGTCCAAGCCACACCAAGTCCCCCCATCTCTGAAATCTAGTAAACTTAAGCGCAGTAAGAGCCTACCATCCAGCTCATTTCTTAATGCATACGGTTATTGAAGGTGAGGGACAACGATTGTGGGGGTAACACTCAGTGAACTATTCCTGGCATTTGGTTCCTACTTCAGGGCCATGGCTTGGTAACGTTCCCCATTCTTTCATCGACGCTTGCATAAGTTATTGGTGGATTACATAAATCTCATTAAGCCACATGCCGAG	NGS-before-no.35:1	0	0	0	0	0	0	0	0	0	0	0	0	0	0	0	0	0	3
TGTCAACATACCATGAAGACTTACATAAAGCATGATAATTATCTTTCAACATTGCACCTACATCACGTAATTAAACGAGATTTAAGACCTACCATAAATCTAAATCGTCTAAGCCATACCAAGTCCCCTCATCTCTGAGATCTAGTAAACTTAAGCGCAGTAAGAGCCTACAATCCAGCTCATTTCTTAATGCATACGGTTATTGAAGGTGAGGGACAATGATTGTGGGGGTAACACTTAGTGAACTATTCCTGGCATCTGGTTCCTACTTCAGGGCCATGGCTTGGTAACATTCCCCATTCTTTCATCGACGCTTGCATAAGTTATTGGTGGAGTACATAAACCTCATTAAGCCACATGCCGGG	Sanger-tank5-no.4:1	0	0	0	0	0	0	0	0	0	0	0	0	0	0	0	0	0	3
TGTCAACATACCATGAAGACTTACATAAAGCATGACAATTATCTTTCAACATCCTATCTACATCACGTAATTAAACGAGATTTAAGATCTACCATGAACCTAAATCGTCTAAGCCATACCAAGTCCCCTCATCTCTGAAATCTGGTAAACTTAAGCGCAGTAAGAGCCTACCATCCAGCTCATTTCTTAATGCATACGGTTATTGAAGGTGAGGGACAATGATTGTGGGGGTAACACTTAGTGAACTATTCCTGGCATCTGGTTCCTACTTCAGGGCCATGACTTGGTAACATTCCCCATTCTTTCATCGAAGCTTGCATAAGTTGTTGGTGGAGTACATAAGCCTCATTAAGCCACATGCCGAG	NGS-before-no.29:1	0	0	0	0	0	0	0	0	0	0	0	0	0	0	0	0	0	3
TGTCAACATATCATGAAGACTTACATAAAGCATGACAATTATTCTTCAACATCCTAGCTACATCACGTAATTAAACGAGATTTAAGATCTACAATAAACATAAATCGTCTAAGCCATACCAAGTCCCCTCATCCCTGAAATCTGGCAAACTTAAGCGCAGTAAGAGCCTACCATCCAGCTCATTTCTTAATGCATACGGTTATTGAAGGTGAGGGACAACGATTGTGGGGGTAACACTTAGTGAATTATTCCTGGCATCTGGTTCCTACTTCAGGGCCATGGCTTGGTAACATTCCCCATTCTTTCATCGACGCTTGCATAAGTTGTTGGTGGAGTACATAAACCTCATTAAGCCACATGCCGAG	NGS-before-no.10:2	0	0	0	0	0	0	0	0	0	0	0	0	0	0	0	0	0	3
TGTCAACATACCATGAAGACTTACATAAAGCATGACAATTATCTTTCAACATCCTACCTACATCACGTAATTAAACGAGATTTAAGACCTACCATAAACCTAAATCGTCTAAGCCATACCAAGTCCCCTCATCTCTGAAATCTAGTAAACTTAAGCGCAGTAAGAGCCTACCATCCAGCTCATTTCTTAATGCATACGGTTATTGAAGGTAAGGGACAATAATTGTGGAGGTAACACTTAGTGAACTATTCCTGGCATCTGGTTCCTACTTCAGGACCATGACTTGGTAACATTCCCCACTCTTTCATCGACGCTTGCATAAGTTATTGGTGGAGTACATAAACCTCATTAAGCCACATGCCGAG	Sanger-tank3-no.5:3	0	0	0	0	0	0	0	0	0	0	0	0	0	0	0	0	0	3
TGTCAACATATCATGAAGACTTACATAAAGCATGACAATTATTCTTCAACATCCTGGTTACATCACGTAATTAAACGAGATTTAAGATCTACCATAAACCTAAATCGTCTAAGCCATACCAAGTCCCCTCATCTCTGAAATCTAGTAAACTTAAGCGCAGTAAGAGCCTACCATCCAGCTCATTTCTTAATGCATACGGTTATTGAAGGTGAGGGACAACGATTGTGGGGGTAACACTTAGTTAACTATTCCTGGCATTTGGTTCCTACTTCAGGGCCATGGCTTGGTAACATTCCCCATTCTTTCATCGACGCTTGCATAAGTTATTGGTGGAGTACATAAACCTCATTAAGCCACATGCCGAG	NGS-before-no.17:1	0	0	0	0	0	0	0	2	12	0	0	0	0	0	0	0	2	2
TGTCAACATACCATGAAGACTTACATAAAGCATGATAATTATCTTTCAACATCTTACTTACATCACGTAATTAAACGAGATTTAAGACCTACCATAAACCTAAATCGTCTAAGCCATACCAAGTCCCCTCATCCCTGAAATCTGGTAAGCTTAAACGCAGTAAGAACCTACCATCCAGCTCATTTCTTAATGCATACGGTTATTGAAGGTGAGGGACAACGATTGTGGGGGTAACACTTAGTGAACTATTCCTGGCATTTGGTTCCTACTTCAGGGCCATGACTTGGTAACATTCCCCATTCTTTCATCGACGCTTGCATAAGTTGTTGGTGGAGTACATAAACCTCATTAAGCCACATGCCGAG	Sanger-tank7-no.1:1	0	0	0	0	0	0	62	0	1	0	0	0	0	0	0	5	0	2
TGTCAACATACCATGAAGACTTGCATAAAGCATGACAATTATCTTTCAACACCCTAGCTATATCATTTAATTAAACGAGATTTAAGATCTACCATAAACCTAAATCGTCCAAGCCATACCAAGTCCCCTCATCTCTGAAATCTGGTAAACTTAAGCGCAGTAAGAGCCTACCATCCAGCTCATTTCTTAATGCATACGGTTATTGAAGGTGAGGGACAATGATTGTGGGGGTAACACTTAGTGAACTATTCCTGGCATTTGGTTCCTACTTCAGGGCCATGGCTTGGTAACATTCCCCATTCTTTCATCGACGCTTGCATAAGTTATTGGTGGAGTACATAAACCTCATTAAGCCACATGCCGAG	Sanger-tank6-no.9:1	0	0	0	0	0	0	0	0	12	0	0	0	0	0	1	0	0	2
TGTCAACATACCATGAAGACTTACATAAAGCATAACAATTATCTCTCAACACTCTACCTACATCACGTAATTAAACGAGATTTAAGACCTACCATGAACCTAAATCGTCTAAGCCATACCAAGTCCCCTCATCTCTGAAATCTAGTAAACTTAAACGCAGTAAGAGCCTACCATCCAGCTCATTTCTTAATGCATACGGTTATTGAAGGTGAGGGACAATGATTGTGGGGGTAACACCTAGTGAACTATTACTGGCATTTGGTTCCTACTTCAGGGCCATGGCTTGGTAACATTCCCCACTCTTTCATCGACGCTTGCATAAGTTATTGGTGGAGTACATAAATCTCATTAAGCCACATGCCGAG	Sanger-tank1-no.3:1	2	0	0	0	0	0	0	0	0	1	0	0	0	0	0	0	0	2
TGTCAACATACCATGAAGACTTACATAAAGCATGACAATTATCTTTCAACATTCTATCTACATCATGTAATTAAACGAGATTTAAGATCTAACATAAACCTAAATCGTCCAAGCCATACCAAGTCCCCTCATCTCTGAAATCTGGTAAACTTAAGCGCAGTAAGAGCCTACCATCCAGCTCATTTCTTAATGCATACGGTTATTGAAGGTGAGGGACAACAATTGTGGGGGTAACACTTAGTGAACTATTCCTGGCATTTGGTTCCTACTTCAGGGCCATGGCTTGGTAACATTCCCCATTCTTTCATCGACGCTTGCATAAGTTATTGGTGGAGTACATAAACCTCATTAAGCCACATGCCGAG	NGS-before-no.14:1	0	0	0	0	0	0	0	51	1830	0	0	0	0	0	0	0	0	2
TGTCAACATATCATGAAGACTTACATAAAGCATGACAATTATTCTTCAACATCCTAGTTACATCACGTAATTAAACGAGATTTAAGATCTACCATAAACCTAAATCGTCTAAGCCATACCAAGTCCCCTCATCTCTGAAATCTAGTAAACTTAAGCGCAGTAAGAACCTACCATCCAGCTCATTTCTTAATGCATACGGTTATTGAAGGTGAGGGACAACAATTGTGGGGGTAACACTTAGTGAACTATTCCTGGCATTTGGTTCCTACTTCAGGGCCATGGCTTGGTAACATTCCCCATTCTTTCATCGACGCTTGCATAAGTTATTGGTGGAGTACATAAATCTCATTAAGCCACATGCCGAG	NGS-before-no.5:1	0	0	0	0	0	0	0	18	4	0	0	0	0	0	0	0	0	2
TGTCACCATACCATGAAGACTTACATAAAGCATGACAATTATCTTTCAACATTCTATCTACATCATGTAATTAAACGAGATTTAAGATCTAACATAAACCTAAATCGTCCAAGCCATACCAAGTCCCCTCATCTCTGAAATCTGGTAAACTTAAGCGCAGTAAGAGCCTACCATCCAGCTCATTTCTTAATGCATACGGTTATTGAAGGTGAGGGACAACAATTGTGGGGGTAACACTTAGTGAACTATTCCTGGCATTTGGTTCCTACTTCAGGGCCATGGCTTGGTAACATTCCCCATTCTTTCATCGACGCTTGCATAAGTTATTGGTGGAGTACATAAATCTCATTAAGCCACATGCCGAG	NGS-before-no.14:1	0	0	0	0	0	0	0	9	548	0	0	0	0	0	0	0	0	2
TGTCAACATACCATGAAGACTTACATAAAGCATGACAATTATCTTTCAACATCCTAGCTACATCACGTAATTAAACGAGATTTAAGATCTACCATAAACCTAAATCGTCTAAGCCATACCAAGTCCCCTCATCTCTGAAATCTGGTAAACTTAAGCGCAGTAAGAGCCTACCATCCAGCTCATTTCTTAATGCATACGGTTATTGAAGGTGAGGGACAATGATTGTGGGAGTAACACTTAGTGAACTATTCCTGGCATCTGGTTCCTACTTCAGGGCCATGGCTTGGTAACATTCCCCATTCTTTCATCGACGCTTGCATAAGTTATTGGTGGAGTACATAAACCTCATTAAGCCACATGCCGAG	NGS-before-no.4:1	0	0	0	0	0	0	0	6	1	0	0	0	0	0	0	0	0	2
TGTCAACATATCATGAAGACTTACATAAAGCATGACAATTATTCTTCAACATCCTAATTACATCACGTAATTAAACGAGATTTAAGATCTACCATAAACCTAAATCGTCTAAGCCATACCAAGTCCCCTCATCTCTGAAATCTAGTAAATTTAAGCGCAGTAAGAGCCTACCATCCAGCTCATTTCTTAATGCATACGGTTATTGAAGGTGAGGGACAACGATTGTGGGGGTAACACTTAGTGAACTATTCCTGGCATTTGGTTCCTACTTCAGGGCCATGGCTTGGTAACATTCCCCATTCTTTCATCGACGCTTGCATAAGTTATTGGTGGAGTACATAAACCTCATTAAGCCACATGCCGAG	NGS-before-no.12:1	0	0	0	0	0	0	0	5	282	0	0	0	0	0	0	0	0	2
TGTCACCATACCATGAAGACTTACATAAAGCATGACAATTATCTTTCAACATTCTATCTACATCACGTAATTAAACGAGATTTAAGATCTAACATAAACCTAAATCGTCCAAGCCATACCAAGTCCCCTCATCTCTGAAATCTGGTAAACTTAAGCGCAGTAAGAGCCTACCATCCAGCTCATTTCTTAATGCATACGGTTATTGAAGGTGAGGGACAACAATTGTGGGGGTAACACTTAGTTAACTATTCCTGGCATTTGGTTCCTACTTCAGGGCCATGGCTTGGTAACATTCCCCATTCTTTCATCGACGCTTGCATAAGTTATTGGTGGAGTACATAAACCTCATTAAGCCACATGCCGGG	NGS-before-no.2:1,Sanger-tank7-no.3:1	0	0	0	0	0	0	1	3	6	0	0	0	0	0	0	0	0	2
TGTCAACATATCATGAAGACTTACATAAAGCATGACAATTATTCTTCAACATCCTAACTACATCACGTAATTAAACGAGATTTAAAATTTACCATAAACCTAAATCGTCCAAGCCATACCAAGTCCCCTCATCTCTGAAATCTAGTAAACTTAAGCGCAGTAAGAGCCTACCATCCAGCTCATTTCTTAATGCATACGGTTATTGAAGGTGAGGGACAACGATTGTGGGGGTAACACTTAGTGAACTATTCCCGGCATCTGGTTCCTACTTCAGGGCCATGGCTTGGTAACATTCCCCATTCTTTCATCGACGCTTGCATAAGTTATTGGTGGAGTACATAAACCTCATTAAGCCACATGCCGAG	NGS-before-no.19:1	0	0	0	0	0	0	0	2	95	0	0	0	0	0	0	0	0	2
TGTCAACATATCATGAAGACTTACATAAAGCATGACAATTATTCTTCAACATCCTAACTACATCACGTAATTAAACGAGATTTAAAATTTACCATAAACCTAAATCGTCCAAGCCATACCAAGTCCCCTCATCTCTGAAATCTAGTAAACTTAAGCGCAGTAAGAGCCTACCATCCAGCTCATTTCTTAATGCATACGGTTATTGAAGGTGAGGGACAACGATTGTGGGGGTAACACTTAGTGAACTATTCCTGGCATCTGGTTCCTACTTCAGGGCCATGGCTTGGTAACATTCCTCATTCTTTCATCGACGCTTGCATAAGTTATTGGTGGAGTACATAAACCTCATTAAGCCACATGCCGAG	NGS-before-no.19:1	0	0	0	0	0	0	0	2	59	0	0	0	0	0	0	0	0	2
TGTCAACATATCATGAAGACTTACATAAAGCATGACAATTATTCTTCAACATCCTAACTACATCACGTAATTAAACGAGATTTAAGATCTACCATAAACCTAAATCGTCTAAGCCATACCAAGTCCCCTCATCCCTGAAATCTGGCAAACTTAAGCGCAGTAAGAGCCTACCATCCAGCTCATTTCTTAATGCATACGGTTATTGAAGGTGAGGGACAACGATTGTGGGGGTAACACTTAGTGAATTATTCCTGGCATCTGGTTCCTACTTCAGGGCCATGGCTTGGTAACATTCCCCATTCTTTCATCGACGCTTGCATAAGTTGTTGGTGGAGTACATAAACCTCATTAAGCCACATGCCGAG	NGS-before-no.10:1	0	0	0	0	0	0	0	2	53	0	0	0	0	0	0	0	0	2
TGTCAACATATCATGAAGACTTACATAAAGCATGACAATTATTCTTCAACATCCTAACTACATCACGTAATTAAACGAGATTTAAAATTTACCATAAACCTAAATCGTCCAAGCCATACCAAGTCCCCTCATCTCTGAAATCTAGTAAACTTAAGCGCAGTAAGAGCCTACCATCCAGCTCATTTCTTAATGCATACGGTTATTGAAGGTGAGGGACAACGATTGTGGGGGTAACACTTAGTGAACTATTCCTGGCATCTGGTTCCTACTTCAGGGCCATGGCTTGGTAACATTCCCCATTCTTTCATCGACGCTTGCATAAGTTATTGGTGGAGTACATAAACCTCATTAGGCCACATGCCGAG	NGS-before-no.19:1	0	0	0	0	0	0	0	2	34	0	0	0	0	0	0	0	0	2
TGTCAACATACCATGAAGACTTACATAAAGCATGACAATTATCTTTCAACATCCTACTTATATCACGTAACTAAACGAGATTTAAGATCTACCATAAACCTAAATCGCCCAAGCCATACCAAGTCCCCCCATCTCTGAAATCTGGTAAACTTAAGCGCAGTAAGAGCCTACCATCCAGCTCATTTCTTAATGCATACGGTTATTGAAGGTGAGGGACAATGATTGTGGGGGTAACACTTAGTGAACTATTCCTGGCATTTGGTTCCTACTTCAGGGCCATGACTTGGTAACATTCCCCACTCTTTCATCGACGCTTGCATAAGTTGTTGGTGGAGTACATAAACCTCATTAAGCCACATGCCGAG	NGS-before-no.31:1,Sanger-tank4-no.8:1	0	0	0	0	0	0	0	2	9	0	0	0	0	0	0	0	0	2
TGTCAACATATCATGAAGATTTACATAAAGCATGACAATTATTCTTCAACATCCTAATTACATCACGTAATTAAACGAGATTTAAGATCTACCATAAACCTAAATCGTCTAAGCCATACCAAGTCCCCTCATCTCTGAAATCTAGTAAATTTAAGCGCAGTAAGAGCCTACCATCCAGTTCATTTCTTAATGCATACGGTTATTGAAGGTGAGGGACAACGATTGTGGGGGTAACACTTAGTGAACTATTCCTGGCATTTGGTTCCTACTTCAGGGCCATGGCTTGGTAACATTCCCCATTCTTTCATCGACGCTTGCATAAGTTATTGGTGGAGTACATAAACCTCATTAAGCCACATGCCGAG	NGS-before-no.12:1	0	0	0	0	0	0	0	2	6	0	0	0	0	0	0	0	0	2
TGTCAACATACCATGAAGACTTACATAAAGCATGACAATTATCTTTCAACATCCTACTTATATCACGTAACTAAACGAGATTTAAGATCTACCATAAACCTAAATCGTCCAAGCCATACCAAGTCCCCCCATCTCTGAAATCTGGTAAACTTAAGCGCAGTAAGAGCCTACCATCCAGCTCATTTCTTAATGCATACGGTTATTGAAGGTAAGGGACAATGATTGTGGGGGTAACACTTAGTGAACTATTCCTGGCATTTGGTTCCTACTTCAGGGCCATGACTTGGTAACATTCCCCACTCTTTCATCGACGCTTGCATAAGTTGTTGGTGGAGTACATAAACCTCATTAAGCCACATGCCGAG	NGS-before-no.31:1,Sanger-tank4-no.8:1	0	0	0	0	0	0	0	2	3	0	0	0	0	0	0	0	0	2
TGTCAACATATCATGAAGACTTACATAAAGCATGACAATTATTCTTCAACATCCTAGTTACATCACGTAATTAAACGAGATTTAAGATCTACCATAAACCTAAATCGTCTAAGCCATACCAAGTCCCCTCATCTCTGAAATCTAGTAAACTTAAGCGCAGTAAGAGCCTACCATCCATCTCATTTCTTAATGCATACGGTTATTGAAGGTGAGGGACAACAATTGTGGGGGTAACACTTAGTGAACTATTCCTGGCATTTGGTTCCTACTTCAGGGCCATGGCTTGGTAACATTCCCCATTCTTTCATCGACGCTTGCATAAGTTATTGGTGGAGTACATAAATCTCATTAAGCCACATGCCGAG	NGS-before-no.5:1	0	0	0	0	0	0	0	2	2	0	0	0	0	0	0	0	0	2
TGTCAACATATCATGAAGACTTACATAAAGCATGACAATTATTCTTCAACATCCTAACTACATCACGTAATTAAACGAGATTTAAAATTTACCATAAACCTAAATCGTCCAAGCCATACCAAGTCCCCTCATCTCTGAAATCTAGTAAACTTAAGCGCAGTAAGAGCCTACCATCCAGCTCATTTCTTAATGCATACGGTTATTGAAGGTGAGGGACAACGATTGTGGGGGTAACACTTAGTGAACTATTCCTGGCATCTGGTTCCTACTTCAGGGCCATGGCTTGGTAACATTCCCCATTCTTTCATCGACGCTTGCATAAGTTATTGGTGGAGTACATAAACCTCATTAAGCCACATGCCTAG	NGS-before-no.19:3	0	0	0	0	0	0	0	1	101	0	0	0	0	0	0	0	0	2
TGTCAACATATCATGAAGACTTACATAAAGCATGACAATTATTCTTCAACATCCTAACTACATCACGTAATTAAACGAGATTTAAAATTTACCATAAACCTAAATCGTCCAAGCCATACCAAGTCCCCTCATCTCTGAAATCTAGTAAACTTAAGCGCAGTAAGAGCCTACCATCCAGCTCATTTCTTAATGCATACGGTTATTGAAGGTGAGGGACAACGATTGTGGGGGTAACACTTAGTGAACTATTCCTGGCATCTGGTTCCTACTTCAGGGCCATAGCTTGGTAACATTCCCCATTCTTTCATCGACGCTTGCATAAGTTATTGGTGGAGTACATAAACCTCATTAAGCCACATGCCGAG	NGS-before-no.19:1	0	0	0	0	0	0	0	1	84	0	0	0	0	0	0	0	0	2
TGTCAACATATCATGAAGACTTACATAAAGCATGACAATTATTCTTCAACATCCTAACTACATCACGTAATTAAACGAGATTTAAAATTTACCATAAACCTAAATCGTCCAAGCCATACCAAGTCCCCTCATCTCTGAAATCTAGTAAACTTAAGCGCAGTAAGAGCCTACCATCCAACTCATTTCTTAATGCATACGGTTATTGAAGGTGAGGGACAACGATTGTGGGGGTAACACTTAGTGAACTATTCCTGGCATCTGGTTCCTACTTCAGGGCCATGGCTTGGTAACATTCCCCATTCTTTCATCGACGCTTGCATAAGTTATTGGTGGAGTACATAAACCTCATTAAGCCACATGCCGAG	NGS-before-no.19:1	0	0	0	0	0	0	0	1	83	0	0	0	0	0	0	0	0	2
TGTCACCATACCATGAAGACTTACATAAAGCATGACAATTATCTTTCAACATTCTATCTACATCATGTAATTAAACGAGATTTAAGATCTAACATAAACCTAAATCGTCCAAGCCATACCAAGTCCCCTCATCTCTGAAATCTGGTAAACTTAAGCGCAGTAAGAGCCTACCATCCAGCTCATTTCTTAATGCATACGGTTATTGAAGGTGAGGGACAACAATTGTGGGGGTAACACTTAGTGAACTATTCCTGGCATTTGGTTCCTACTTCAGGGCCATGGCTTGGTAACATTCCCCATTCTTTCATCGACGCTTGCATAAGTTATTGGTGGAGTACATAAACCTCATTAAGCCACATGCCAAG	NGS-before-no.14:3	0	0	0	0	0	0	0	1	61	0	0	0	0	0	0	0	0	2
TGTCAACATATCATGAAGACTTACATAAAGCATGACAATTATTCTTCAACATCCTAACTACATCACGTAATTAAACGAGATTTAAAATTTACCATAAACCTAAATCGTCCAAGCCATACCAAGTCCCCTCATCTCTGAAATCTAGTAAACTTAAGCGCAGTAAGAGCCTACCATCCAGCTCATTTCTTAATGCATACGGTTATTGAAGGTGAGGGACAACGATTGTGGGGGTAACACTTAGTGAACTATTCCTGGCATCTGGTTCCTACTTCAGGGCCATGGCTTGGTAACATTCCCCATTCTTTCATCGACGCTTGCATAAGTTATTGGTGGAGTATATAAACCTCATTAAGCCACATGCCGAG	NGS-before-no.19:1	0	0	0	0	0	0	0	1	59	0	0	0	0	0	0	0	0	2
TGTCAACATATAATGAAGACTTACATAAAGCATGACAATTATTCTTCAACATCCTAACTACATCACGTAATTAAACGAGATTTAAAATTTACCATAAACCTAAATCGTCCAAGCCATACCAAGTCCCCTCATCTCTGAAATCTAGTAAACTTAAGCGCAGTAAGAGCCTACCATCCAGCTCATTTCTTAATGCATACGGTTATTGAAGGTGAGGGACAACGATTGTGGGGGTAACACTTAGTGAACTATTCCTGGCATCTGGTTCCTACTTCAGGGCCATGGCTTGGTAACATTCCCCATTCTTTCATCGACGCTTGCATAAGTTATTGGTGGAGTACATAAACCTCATTAAGCCACATGCCGAG	NGS-before-no.19:1	0	0	0	0	0	0	0	1	56	0	0	0	0	0	0	0	0	2
TGTCACCATACCATGAAGACTTACATAAAGCATGACAATTATCTTTCAACATTCTATCTACATCATGTAATTAAACGAGATTTAAGATCTAACATAAACCTAAATCGTCCAAGCCATACCAAGTCCCCTCATCTCTGAAATCTGGTAAACTTAAGCGCAGTAAGAGCCTACCATCCAGCTCATTTCTTAATGCATACGGTTATTGAAGGTGAGGGACAACAATTGTGGGGGTAACACTTAGTTAACTATTCCTGGCATTTGGTTCCTACTTCAGGGCCATGGCTTGGTAACATTCCCCATTCTTTCATCGACGCTTGCATAAGTTATTGGTGGAGTACATAAACCTCATTAAGCCACATGCCGAG	NGS-before-no.14:1	0	0	0	0	0	0	0	1	48	0	0	0	0	0	0	0	0	2
TGTCAACATATCATGAAGACTTACATAAAGCATGACAATTATTCTTCAACATCCTAACTACATCACGTAATTAAACGAGATTTAAAATTTACCATAAACCTAAATCGTCCAAGCCATACCAAATCCCCTCATCTCTGAAATCTAGTAAACTTAAGCGCAGTAAGAGCCTACCATCCAGCTCATTTCTTAATGCATACGGTTATTGAAGGTGAGGGACAACGATTGTGGGGGTAACACTTAGTGAACTATTCCTGGCATCTGGTTCCTACTTCAGGGCCATGGCTTGGTAACATTCCCCATTCTTTCATCGACGCTTGCATAAGTTATTGGTGGAGTACATAAACCTCATTAAGCCACATGCCGAG	NGS-before-no.19:1	0	0	0	0	0	0	0	1	45	0	0	0	0	0	0	0	0	2
TGTCAACATATCATGAAGACTTACATAAAGCATGACAATTATTCTTCAACATCCTAACTACATCACGTAATTAAACGAGATTTAAAATTTACCATAAACCTAAATCGTCCAAGCCATACCAAGTCCCCTCATCTCTGAAATCTAGTAAACTTAAGCGCAGTAAGAGCCTATCATCCAGCTCATTTCTTAATGCATACGGTTATTGAAGGTGAGGGACAACGATTGTGGGGGTAACACTTAGTGAACTATTCCTGGCATCTGGTTCCTACTTCAGGGCCATGGCTTGGTAACATTCCCCATTCTTTCATCGACGCTTGCATAAGTTATTGGTGGAGTACATAAACCTCATTAAGCCACATGCCGAG	NGS-before-no.19:1	0	0	0	0	0	0	0	1	45	0	0	0	0	0	0	0	0	2
TGTCACCATACCATGAAGACTTACATAAAGCATGACAATTATCTTTCAACATTCTATCTACATCATGTAATTAAACGAGATTTAAGATCTAACATAAACCTAAATCGTCCAAGCCATACCAAGTCCCCTCATCTCTGAAATCTGGTAAACTTAAGCGCAGTAAGAGCCTACCATCCAGCTCATTTCTTAATGCATACGGTTATTGAAGGTGATGGACAACAATTGTGGGGGTAACACTTAGTGAACTATTCCTGGCATTTGGTTCCTACTTCAGGGCCATGGCTTGGTAACATTCCCCATTCTTTCATCGACGCTTGCATAAGTTATTGGTGGAGTACATAAACCTCATTAAGCCACATGCCGAG	NGS-before-no.14:1	0	0	0	0	0	0	0	1	42	0	0	0	0	0	0	0	0	2
TGTCACCATACCATGAAGACTTACATAAAGCATGACAATTATCTTTCAACATTCTATCTACATCATGTAATTAAACTAGATTTAAGATCTAACATAAACCTAAATCGTCCAAGCCATACCAAGTCCCCTCATCTCTGAAATCTGGTAAACTTAAGCGCAGTAAGAGCCTACCATCCAGCTCATTTCTTAATGCATACGGTTATTGAAGGTGAGGGACAACAATTGTGGGGGTAACACTTAGTGAACTATTCCTGGCATTTGGTTCCTACTTCAGGGCCATGGCTTGGTAACATTCCCCATTCTTTCATCGACGCTTGCATAAGTTATTGGTGGAGTACATAAACCTCATTAAGCCACATGCCGAG	NGS-before-no.14:1	0	0	0	0	0	0	0	1	41	0	0	0	0	0	0	0	0	2
TGTCAACATATCATGAAGACTTACATAAAGCATGACAATTATTCTTCAACATCCTAACTACATCACGTAATTAAACGAGATTTAAAATTTACCATAAACCTAAATCGTCCAAGCCATACCAAGTCCCCTCATCTCTGAAATCTAGTAAACTTAAGCGCAGTAAGAGCCTACCATCCAGCTCATTTCTTAATGCATACGGTTATTGAAGGTGAGGGACAACGATTGTGGGGGTAACACTTAGTGAACTATTCCTGGCATCTGGTTCCTACTTCAGGGCCATGGCTTGGTAACATTCCCCATTCTTTCATCGACGCTTGCATAAGTTATTGGTGGAATACATAAACCTCATTAAGCCACATGCCGAG	NGS-before-no.19:1	0	0	0	0	0	0	0	1	40	0	0	0	0	0	0	0	0	2
TGTCACCATACCATGAAGACTTACATAAAGCATGACAATTATCTTTCAACATTCTATCTACATCATGTAATTAAACGAGATTTAAGATCTAACATAAACCTAAATAGTCCAAGCCATACCAAGTCCCCTCATCTCTGAAATCTGGTAAACTTAAGCGCAGTAAGAGCCTACCATCCAGCTCATTTCTTAATGCATACGGTTATTGAAGGTGAGGGACAACAATTGTGGGGGTAACACTTAGTGAACTATTCCTGGCATTTGGTTCCTACTTCAGGGCCATGGCTTGGTAACATTCCCCATTCTTTCATCGACGCTTGCATAAGTTATTGGTGGAGTACATAAACCTCATTAAGCCACATGCCGAG	NGS-before-no.14:1	0	0	0	0	0	0	0	1	36	0	0	0	0	0	0	0	0	2
TGTCAACATATCATGAAGACTTACATAAAGCATGACAATTATTCTTCAACATCCTAACTACATCACGTAATTAAACGAGATTTAAAATTTACCATAAACCTAAATCGTCCAAGCCATACCAAGTCCCCTCATCTCTGAAATCTAGTAAACTTAAGCGCAGTAAGAGCCTACCATCCAGCTCATTTCTTAATGCATACGGTTATTGAAGGTGAGGGACAACGATTGTGGGGGTAACACTTAGTGAACTATTCCTGGCATCTGGTTCCTACTTCAGGGCCATGGCTTGGTAACATTACCCATTCTTTCATCGACGCTTGCATAAGTTATTGGTGGAGTACATAAACCTCATTAAGCCACATGCCGAG	NGS-before-no.19:1	0	0	0	0	0	0	0	1	35	0	0	0	0	0	0	0	0	2
TGTCAACATATCATGAAGACTTACATAAAGCATGACAATTATTCTTTAACATCCTAACTACATCACGTAATTAAACGAGATTTAAAATTTACCATAAACCTAAATCGTCCAAGCCATACCAAGTCCCCTCATCTCTGAAATCTAGTAAACTTAAGCGCAGTAAGAGCCTACCATCCAGCTCATTTCTTAATGCATACGGTTATTGAAGGTGAGGGACAACGATTGTGGGGGTAACACTTAGTGAACTATTCCTGGCATCTGGTTCCTACTTCAGGGCCATGGCTTGGTAACATTCCCCATTCTTTCATCGACGCTTGCATAAGTTATTGGTGGAGTACATAAACCTCATTAAGCCACATGCCGAG	NGS-before-no.19:1	0	0	0	0	0	0	0	1	29	0	0	0	0	0	0	0	0	2
TGTCACCATACCATGAAGACTTACATAAAGCATGACAATTATCTTTCAACATTCTATCTACATCATGTAATTAAACGAGATTTAAGATCTAACATAAACCTAAATCGTCCAAGCCATACCAAGTCCCCTCATCTCTGAAATCTGGTAAACTTAAGCGCAGTAAGAGCCTACCATCCAGCTCATTTCTTAATGCATACGGTTATTGAAGGTGAGGGACAAAAATTGTGGGGGTAACACTTAGTGAACTATTCCTGGCATTTGGTTCCTACTTCAGGGCCATGGCTTGGTAACATTCCCCATTCTTTCATCGACGCTTGCATAAGTTATTGGTGGAGTACATAAACCTCATTAAGCCACATGCCGAG	NGS-before-no.14:1	0	0	0	0	0	0	0	1	29	0	0	0	0	0	0	0	0	2
TGTCACCATACCATGAAGACTTACATAAAGCATGACAATTATCTTTCAACATTCTATCTACATCATGTAATTAAACGAGATTTAAGATCTAACATAAACCTAAATCGTCCAAGCCATACCAAGTCCCCTCATCTCTGAAATCTGGTAAACTTAAGCGCAGTAAGAGCCTACCATCCAGCTCATTTCTTAATGCATACGGTTATTGAAGGTGAGGGACAACAATTGTGGGGGTAACACTTAGTGAACTATTCCTGGCATTTGGTTCCTACTTCAGGGCCATGGATTGGTAACATTCCCCATTCTTTCATCGACGCTTGCATAAGTTATTGGTGGAGTACATAAACCTCATTAAGCCACATGCCGAG	NGS-before-no.14:1	0	0	0	0	0	0	0	1	26	0	0	0	0	0	0	0	0	2
TGTCAACATATCATGAAGACTTACATAAAGCATGACAATTATTCTTCAACATCCTAACTACATCACGTAATTAAACGAGATTTAAAATTTACCATAAATCTAAATCGTCCAAGCCATACCAAGTCCCCTCATCTCTGAAATCTAGTAAACTTAAGCGCAGTAAGAGCCTACCATCCAGCTCATTTCTTAATGCATACGGTTATTGAAGGTGAGGGACAACGATTGTGGGGGTAACACTTAGTGAACTATTCCTGGCATCTGGTTCCTACTTCAGGGCCATGGCTTGGTAACATTCCCCATTCTTTCATCGACGCTTGCATAAGTTATTGGTGGAGTACATAAACCTCATTAAGCCACATGCCGAG	NGS-before-no.19:1	0	0	0	0	0	0	0	1	25	0	0	0	0	0	0	0	0	2
TGTCACCATACCATGAAGACTTACATAAAGCATGACAATTATCTTTCAACATTCTATCTACATCATGTAATTAAACGAGATTTAAGATCTAACATAAACCTAAATCGTCCAAGCCATACCAAGTCCCCTCATCTCTGAAATCTGGTAAACTTAATCGCAGTAAGAGCCTACCATCCAGCTCATTTCTTAATGCATACGGTTATTGAAGGTGAGGGACAACAATTGTGGGGGTAACACTTAGTGAACTATTCCTGGCATTTGGTTCCTACTTCAGGGCCATGGCTTGGTAACATTCCCCATTCTTTCATCGACGCTTGCATAAGTTATTGGTGGAGTACATAAACCTCATTAAGCCACATGCCGAG	NGS-before-no.14:1	0	0	0	0	0	0	0	1	19	0	0	0	0	0	0	0	0	2
TGTCACCATACCATGAAGACTTACATAAAGCATGACAATTATCTTTCAACATTCTATCTACATCATGTAATTAAACGAGATTTAAGATCTAACATAAACCTAAATCGTCCAAGCCATACCAAGTCCCCTCATCTCTGAAATCTGGTAAACTTAAGCGCAGTAGGAGCCTACCATCCAGCTCATTTCTTAATGCATACGGTTATTGAAGGTGAGGGACAACAATTGTGGGGGTAACACTTAGTGAACTATTCCTGGCATTTGGTTCCTACTTCAGGGCCATGGCTTGGTAACATTCCCCATTCTTTCATCGACGCTTGCATAAGTTATTGGTGGAGTACATAAACCTCATTAAGCCACATGCCGAG	NGS-before-no.14:1	0	0	0	0	0	0	0	1	17	0	0	0	0	0	0	0	0	2
TGTCACCATACCATGAAGACTTACATAAAGCATGACAATTATCTTTCAACATTCTATCTACATCATGTAATTAAACGAGATTTAAGATCTAACATAAGCCTAAATCGTCCAAGCCATACCAAGTCCCCTCATCTCTGAAATCTGGTAAACTTAAGCGCAGTAAGAGCCTACCATCCAGCTCATTTCTTAATGCATACGGTTATTGAAGGTGAGGGACAACAATTGTGGGGGTAACACTTAGTGAACTATTCCTGGCATTTGGTTCCTACTTCAGGGCCATGGCTTGGTAACATTCCCCATTCTTTCATCGACGCTTGCATAAGTTATTGGTGGAGTACATAAACCTCATTAAGCCACATGCCGAG	NGS-before-no.14:1	0	0	0	0	0	0	0	1	16	0	0	0	0	0	0	0	0	2
TGTCAACATATCATGAAGACTTACATAAAGCATGACAATTATTCTTCAACATCCTGGTTACATCACGTAATTAAAAGAGATTTAAGATCTACCATAAACCTAAATCGTCTAAGCCATACCAAGTCCCCTCATCTCTGAAATCTAGTAAACTTAAGCGCAGTAAGAGCCTACCATCCAGCTCATTTCTTAATGCATACGGTTATTGAAGGTGAGGGACAACGATTGTGGGGGTAACACTTAGTGAACTATTCCTGGCATTTGGTTCCTACTTCAGGGCCATGGCTTGGTAACATTCCCCATTCTTTCATCGACGCTTGCATAAGTTATTGGTGGAGTACATAAACCTCATTAAGCCACATGCCGAG	NGS-before-no.17:1	0	0	0	0	0	0	0	1	13	0	0	0	0	0	0	0	0	2
TGTCAACATACCATGAAGACTTACATAAAGCATGACAATTATCTTTCAACATCCTACTTATATCACGTAACTAAACGAGATTTAAGATCTACCATAAACCTAAATCGTCCAAGCCATACCAAGTCCCCCCATCTCTGAAATCTGGTAAACTTAAGCGCAGTAAGAGCCTACCATCCAGCTCATTTCTTAATGCATACGGTTATTGAAGGTGAGGGACAATGATTGTGGGGGTAACACTTAGTGAACTATTCCTGGCATTTGGTTCCTACTTCAGGGTCATGACTTGGTAACATTCCCCACTCTTTCATCGACGCTTGCATAAGTTGTTGGTGGAGTACATAAACCTCATTAAGCCACATGCCGAG	NGS-before-no.31:1,Sanger-tank4-no.8:1	0	0	0	1	0	0	0	1	9	0	0	0	0	0	0	0	0	2
TGTCAACATACCATGAAGACTTACATAAAGCATAACAATTATCTCTCAACATCTTACCTACATCACGTAATTAAACGAGATTTAAGACCTACCATGAACCTAAATCGTCTAAGCCATACCAAGTCCCCTCATCTCTGAAATCTAGTAAACTTAAGCGCAGTAAGAGCCTACCATCCAGCTCATTTCTTAATGCATACGGTTATTGAAGGTGAGGGACAATGATTGTGGGGGTAACACCTAGTGAACTATTCCTGGCATCTGGTTCCTACTTCAGGGCCATGGCTTGGTAACATTCCCCACTCTTTCATCGACGCTTGCATAAGTTGTTGGTGGAGTACATAAACCTCATTAAGCCACATGTCGAG	NGS-before-no.13:1,Sanger-tank2-no.1:1	0	3	0	0	0	0	0	1	7	0	0	0	0	0	0	0	0	2
TGTCAATATACCATGAAGACTTACATAAAGCATGACAATTATCTTTCAACATCCTACTTATATCACGTAACTAAACGAGATTTAAGATCTACCATAAACCTAAATCGTCCAAGCCATACCAAGTCCCCCCATCTCTGAAATCTGGTAAACTTAAGCGCAGTAAGAGCCTACCATCCAGCTCATTTCTTAATGCATACGGTTATTGAAGGTGAGGGACAATGATTGTGGGGGTAACACTTAGTGAACTATTCCTGGCATTTGGTTCCTACTTCAGGGCCATGACTTGGTAACATTCCCCACTCTTTCATCGACGCTTGCATAAGTTGTTGGTGGAGTACATAAACCTCATTAAGCCACATGCCGAG	NGS-before-no.31:1,Sanger-tank4-no.8:1	0	0	0	0	0	0	0	1	4	0	0	0	0	0	0	0	0	2
TTTCAACATATCATGAAGACTTACATAAAGCATGACAATTATTCTTCAACATCCTAGTTACATCACGTAATTAAACGAGATTTAAGATCTACCATAAACCTAAATCGTCTAAGCCATACCAAGTCCCCTCATCTCTGAAATCTAGTAAACTTAAGCGCAGTAAGAGCCTACCATCCAGCTCATTTCTTAATGCATACGGTTATTGAAGGTGAGGGACAACAATTGTGGGGGTAACACTTAGTGAACTATTCCTGGCATTTGGTTCCTACTTCAGGGCCATGGCTTGGTAACATTCCCCATTCTTTCATCGACGCTTGCATAAGTTATTGGTGGAGTACATAAATCTCATTAAGCCACATGCCGAG	NGS-before-no.5:2	0	0	0	0	0	0	0	1	4	0	0	0	0	0	0	0	0	2
TGTCAACATACCATGAAGACTTACATAAAGCATGACAATTATCTTTCAACATCCTACTTATATCACGTAACTAAACGAGATTTAAGATCTACCATAAACCTAAATCGTCCAAGCCATAACAAGTCCCCCCATCTCTGAAATCTGGTAAACTTAAGCGCAGTAAGAGCCTACCATCCAGCTCATTTCTTAATGCATACGGTTATTGAAGGTGAGGGACAATGATTGTGGGGGTAACACTTAGTGAACTATTCCTGGCATTTGGTTCCTACTTCAGGGCCATGACTTGGTAACATTCCCCACTCTTTCATCGACGCTTGCATAAGTTGTTGGTGGAGTACATAAACCTCATTAAGCCACATGCCGAG	NGS-before-no.31:1,Sanger-tank4-no.8:1	0	0	0	0	0	0	0	1	4	0	0	0	0	0	0	0	0	2
TGTCAACATATCATGAAGATTTACATAAAGCATGACAATTATTCTTCAACATCCTAATTACATCACGTAATTAAACGAGATTTAAGATCTACAATAAACCTAAATCGTCTAAGCCATACCAAGTCCCCTCATCTCTGAAATCTAGTAAATTTAAGCGCAGTAAGAGCCTACCATCCAGCTCATTTCTTAATGCATACGGTTATTGAAGGTGAGGGACAACGATTGTGGGGGTAACACTTAGTGAACTATTCCTGGCATTTGGTTCCTACTTCAGGGCCATGGCTTGGTAACATTCCCCATTCTTTCATCGACGCTTGCATAAGTTATTGGTGGAGTACATAAACCTCATTAAGCCACATGCCGAG	NGS-before-no.12:1	0	0	0	0	0	0	0	1	4	0	0	0	0	0	0	0	0	2
TGTCAACATATCATGAAGACTTACATAAAGCATGACAATTATTCTTCAACATCCTAGTTACATCACGTAATTAAACGAGATTTAAGATCTACCATAAACCTAAATCGTCTAAGCCATACCAAGTCCCCTCATCTCTGAAATCTAGTAAACTTAAGCGCAGTAAGAGCCTACCATCCAGCTCATTTCTTAATGCATACGGTTATTGAAGGTGAGGGACAACAATTGTGGGGGTAACACTTAGTGAACTATTCCTGGCATTTGGTTCCTACTTCAGGGCCATGGCTTGGTAACATTCCCCATTCTTTCATAGACGCTTGCATAAGTTATTGGTGGAGTACATAAATCTCATTAAGCCACATGCCGAG	NGS-before-no.5:1	0	0	0	0	0	0	0	1	3	0	0	0	0	0	0	0	0	2
TGTCAACATACCATGAAGACTTACATAAAGCATGACAATTATCTTTCAACATCCTACTTATATCACGTAACTAAACGAGATTTAAGATCTACCATAAACCTAAATCGTCCAAGCCATACCAAGTCCCCCCATCTCTGAAATCTGGTAAACTTAAGCGCAGTAAGAGCCTACCATCCAGCTCATTTCTTAATGCATACGGTTATTGAAGGTGAGGGACAATGATTGTGGGGGTAACACTTAGTGAACTATTACTGGCATTTGGTTCCTACTTCAGGGCCATGACTTGGTAACATTCCCCACTCTTTCATCGACGCTTGCATAAGTTGTTGGTGGAGTACATAAACCTCATTAAGCCACATGCCGAG	NGS-before-no.31:1,Sanger-tank4-no.8:1	0	0	0	3	0	0	0	1	2	0	0	0	0	0	0	0	0	2
TGTCAACATACCATGAAGACTTACATAAAGCATAACAATTATCTCTCAACATCTTACCTACATCACGTAATTAAACGAGATTTAAGACCTACCATGAACCTAAATCGTCTAAGCCATACCAAGTCCCCTCATCTCTGAAATCTAGTAAACTTAAGCGCAGTAAGAGCCTACCATCCAGCTCATTTCTTAATGCATACGGTTATTGAAGGTGAGGGACAATGATTGTGGGGGTAACACCTAGTGAACTATTCCTGGCATCTGGTTCCTACTTCAGGGCCATGGCTTGGTAACATTCCCCACTATTTCATCGACGCTTGCATAAGTTGTTGGTGGAGTACATAAACCTCATTAAGCCACATGCCGAG	NGS-before-no.13:1,Sanger-tank2-no.1:1	0	2	0	0	0	0	0	1	2	0	0	0	0	0	0	0	0	2
TGTCAACATATCATGAAGACTTACATAAAGCATGACAATTATTCTTCAACATCCTAGTTACATCACGTAATTAAACGAGATTTAAGATCTACCATAAACCTAAATCGTCTAAGCCATACCAAGTCCCCTCATCTCTGAAATCTAGTAAACTTAAGCGCAGTAAGAGCCTACCATCCAGCTCATTTCTTAATGCATACGGTTATTGAAGGTGAGGGACAACAATTGTGGGGGTAACACTTAGTGAACTATTCCTGGCATTTGGTTCCTACTTCAGGGCCATGGCTTGGTAACATTCCCCATTCTTTCATCGACGCTTGCATAAGTTATTTGTGGAGTACATAAATCTCATTAAGCCACATGCCGAG	NGS-before-no.5:1	0	0	0	0	0	0	0	1	2	0	0	0	0	0	0	0	0	2
TGTCACCATACCATGAAGACTTACATAAAGCATGACAATTATCTTTCAACATCTTATCTACATCACGTAATTAAACGAGATTTAAGATTTAACATAAACCTAAATCGTCCAAGCCATACCAAGTCCCCTCATCTCTGAAATCTGGTAAACTTAAGCGCAGTAAGAGCCTACCATCCAGCCCATTTCTTAATGCATGCGGTTATTGAAGGTGAGGGACAATAATTGTGGGGGTAACACTTAGTGAACTATTCCTGGCATTTGGTTCCTACTTCAGGGCCATGGCTTGGTAACATTCCCCATTCTTTCATCGACGCTTGCATAAGTTATTGGTGGAGTACATAAACCTCATTAAGCCACATGCCGGG	NGS-before-no.24:1	0	0	0	0	0	0	0	1	2	0	0	0	0	0	0	0	0	2
TGCCAACATATCATGAAGACTTACATAAAGCATGACAATTATTCCTCAACATCCTAGCTACATCACGTAATTAAACGAGATTTAAGATCTACCATAAACCTAAATCGTCTAAGCCATACCAAGTCCCCTCATCTCTGAAATCTGGTAAACTTAAGCGCAGTAAGAGCCTACCATCCAGCTCATTTCTTAATGCATACGGTTATTGAAGGTGAGGGACAACAATTGTGGGGGTAACACTTAGTGAACTATTCCTGGCATTTGGTTCCTACTTCAGGGCCATGGCTTAGTAACATTCCCCATTCTTTCATCGACGCTTGCATAAGTTGTTGGTGGAGTACATAAACCTCATTAAGCCACATGCCGAG	NGS-before-no.21:1	0	0	0	0	0	0	0	1	1	0	0	0	0	0	0	0	0	2
TGTCAACATACCATGAAGACTTACATAAAGCATGATAATTATCTTTCAACATCTTACCTACATCACGTAATTAAACGAGATTTAAGATCTACCATGAACCTAAATCGTCTAAGCCATACCAAGTCCCCTCATCTCTGAAATCTCGTAAACTTAAGCGCAGTAAGAACCTACCATCCAGCTCATTTCTTAATGCATACGGTTATTGAAGGTGAGGGACAACGATTGTGGGGGTAACACCTAGTGAACTATTCCTGGCATCTGGTTCCTACTTCAGAGCCATGACTTGGTAACACTCCCCATTCTTTCATCGACGCTTGCATAAGTTATTGGTGGAGTACATAAACCTCATTAAGCCACATGCCGAG	NGS-before-no.9:1	0	0	0	0	0	0	0	1	1	0	0	0	0	0	0	0	0	2
TGTCACCATACCATGAAGACTTACATAAAGCATGACAATTATCTTTCAACATTCTATCTACATCATGTAATTAAACGAGATTTAAGATATAACATAAACCTAAATCGTCCAAGCCATACCAAGTCCCCTCATCTCTGAAATCTGGTAAACTTAAGCGCAGTAAGAGCCTACCATCCAGCTCATTTCTTAATGCATACGGTTATTGAAGGTGAGGGACAACAATTGTGGGGGTAACACTTAGTGAACTATTCCTGGCATTTGGTTCCTACTTCAGGGCCATGGCTTGGTAACATTCCCCATTCTTTCATCGACGCTTGCATAAGTTATTGGTGGAGTACATAAACCTCATTAAGCCACATGCCGAG	NGS-before-no.14:1	0	0	0	0	0	0	0	0	250	0	0	0	0	0	0	0	0	2
TGTCAACATACCATGAAGACTTACATAAAGCATGACAATTATCTTTCAACACCCTAGCTATATCATGTAATTAAACGAGATTTAAGATCTACCATAAACCTAAATCGTCCAAGCCATACCAAGTCCCCTCATCTCTGAAATCTGGTAAACTTAAGCGCAGTAAGAGCCTACCATCCAGCTCATTTCTTAATGCATACGGTTATTGAAGGTGAGGGACAATGATTGTGGGGGTAACACTTAGTGAACTATTCCTGGCATTTGGTTCCTACTTCAGGGCCATGGCTTGGTAACATTCCCCATTCTTTCATCGACGCTTGCATAAGTTATTGGTGGAGTACATAAACCTCATTAAGCCACATGCCGAG	Sanger-tank6-no.9:1	0	0	0	0	0	3	0	0	232	0	0	0	0	0	0	0	0	2
TGTCAACATATCATGAAGACTTACATAAAGCATGACAATTATTCTTCAACATCCTAACTACATCACGTAATTAAACGAGATTTAAAATTTACCATAAACCTAAATCGTCAAAGCCATACCAAGTCCCCTCATCTCTGAAATCTAGTAAACTTAAGCGCAGTAAGAGCCTACCATCCAGCTCATTTCTTAATGCATACGGTTATTGAAGGTGAGGGACAACGATTGTGGGGGTAACACTTAGTGAACTATTCCTGGCATCTGGTTCCTACTTCAGGGCCATGGCTTGGTAACATTCCCCATTCTTTCATCGACGCTTGCATAAGTTATTGGTGGAGTACATAAACCTCATTAAGCCACATGCCGAG	NGS-before-no.19:1	0	0	0	0	0	0	0	0	210	0	0	0	0	0	0	0	0	2
TGTCAACATATCATGAAGACTTACATAAAGCATGACAATTATTCTTCAACATCCTAACTACATCACGTAATTAAACGAGATTTAAAATTTACCATAAACCTAAATCGTCCAAGCCATACCAAGTCCCCTCATCTCTGAAATCTAGTAAACTTAAGCGCAGTAAGAGCCTACCATCCAGCTCATTTATTAATGCATACGGTTATTGAAGGTGAGGGACAACGATTGTGGGGGTAACACTTAGTGAACTATTCCTGGCATCTGGTTCCTACTTCAGGGCCATGGCTTGGTAACATTCCCCATTCTTTCATCGACGCTTGCATAAGTTATTGGTGGAGTACATAAACCTCATTAAGCCACATGCCGAG	NGS-before-no.19:1	0	0	0	0	0	0	0	0	160	0	0	0	0	0	0	0	0	2
TGTCAACATACCATGAAGACTTACATAAAGCATGATAATTATCTTTCAACATCTTACTTACATCACGTAATTAAACGAGATTTAAGACCTACCATAAACCTAAATCGTCTAAGCCATACCAAGTCCCCTCATCCCTGAAATCTGGTAAACTTAAACGCAGTAAGAACCTACCATCCAGCTCATTTCTTAATGCATACGGTTATTGAAGGTGAGGGACAACGATTGTGGGGGTAACACTTAGTGAACTATTCCTGGCATTTGGTTCCTACTTCAGGGCCATGACTTGGTAACATTCCCCATTCTTTCATCGACGCTTGCATAAGTTATTGGTGGAGTACATAAACCTCATTAAGCCACATGCCGAG	Sanger-tank7-no.1:1	0	0	0	0	0	0	181	0	143	0	0	0	0	0	0	0	0	2
TGTCAACATATCATGAAGACTTACATAAAGCATGACAATTATTCTTCAACATCCTAACTACATCACGTAATTAAACGAGATTTAAAATTTACCATAAACCTAAATCGTCCAAGCCATACCAAGTCCCCTCATCTCTGAAATCTAGTAAACTTAAGCGCAGTAAGAGCCTACCATCCAGCTCATTTCTTAATGCATACGGTTATTGAAGGTGAGGGACAACGATTGTGGGGGTAACACTTAGTGAACTATTCCTGGCATCTGGTTCCTACTTCAGGGTCATGGCTTGGTAACATTCCCCATTCTTTCATCGACGCTTGCATAAGTTATTGGTGGAGTACATAAACCTCATTAAGCCACATGCCGAG	NGS-before-no.19:1	0	0	0	0	0	0	0	0	130	0	0	0	0	0	0	0	0	2
TGTCAACATATCATGAAGACTTACATAAAGCATGACAATTATTCTTCAACATCCTAACTACATCACGTAATTAAACGAGATTTAAAATTTACCATAAACCTAAATCGTCCAAGCCATACCAAGTCCCCTCATCTCTTAAATCTAGTAAACTTAAGCGCAGTAAGAGCCTACCATCCAGCTCATTTCTTAATGCATACGGTTATTGAAGGTGAGGGACAACGATTGTGGGGGTAACACTTAGTGAACTATTCCTGGCATCTGGTTCCTACTTCAGGGCCATGGCTTGGTAACATTCCCCATTCTTTCATCGACGCTTGCATAAGTTATTGGTGGAGTACATAAACCTCATTAAGCCACATGCCGAG	NGS-before-no.19:1	0	0	0	0	0	0	0	0	116	0	0	0	0	0	0	0	0	2
TGTCACCATACCATGAAGACTTACATAAAGCATGACAATTATCTTTCAACATTCTATCTACATCATGTAATTAAACGAGATTTAAGATCTAACATAAACCTAAATCGTCCAAGCCATACCAAGTCCCCTCATCTCTGAAATCTGGTAAACTTAAGCGCAGTAAGAGCCTACCATCCAGCTCATTTCTTAATGCATACGGTTATTGAAGGTGAGGGACAACAATTGTGAGGGTAACACTTAGTGAACTATTCCTGGCATTTGGTTCCTACTTCAGGGCCATGGCTTGGTAACATTCCCCATTCTTTCATCGACGCTTGCATAAGTTATTGGTGGAGTACATAAACCTCATTAAGCCACATGCCGAG	NGS-before-no.14:1	0	0	0	0	0	0	0	0	115	0	0	0	0	0	0	0	0	2
TGTCAACATATCATGAAGACTTACATAAAGCATGACAATTATTCTTCAACATCCTAACTATATCACGTAATTAAACGAGATTTAAAATTTACCATAAACCTAAATCGTCCAAGCCATACCAAGTCCCCTCATCTCTGAAATCTAGTAAACTTAAGCGCAGTAAGAGCCTACCATCCAGCTCATTTCTTAATGCATACGGTTATTGAAGGTGAGGGACAACGATTGTGGGGGTAACACTTAGTGAACTATTCCTGGCATCTGGTTCCTACTTCAGGGCCATGGCTTGGTAACATTCCCCATTCTTTCATCGACGCTTGCATAAGTTATTGGTGGAGTACATAAACCTCATTAAGCCACATGCCGAG	NGS-before-no.19:1	0	0	0	0	0	0	0	0	104	0	0	0	0	0	0	0	0	2
TGTCACCATACCATGAAGACTTACATAAAGCATGACAATTATCTTTCAACATTCTATCTACATCATGTAATTAAACGAGATTTAAGATCTAACATAAACCTAAATCGTCCAAGCCATACCAAGTCCCCTCATCTCTGAAATCTGGTAAACTTAAGCGCAGTAAGAGCCTACCATCCAGCTCATTTCTTAATGCATACGGTTATTGAAGGTGAGGGACAACAATTGTGGGGGTAACACTTAGTGAACTATTCCTGGCATTTGGTTCCTACTTCAGGGCCATGGCTTGGTAACATTCCCCATTCTTTCATCGAAGCTTGCATAAGTTATTGGTGGAGTACATAAACCTCATTAAGCCACATGCCGAG	NGS-before-no.14:1	0	0	0	0	0	0	0	0	103	0	0	0	0	0	0	0	0	2
TGTCAACATATCATGAAGACTTACATAAAGCATGACAATTATTCTTCAACATCCTAACTACATCACGTAATTAAACGAGATTTAAAATTTACCATAAACCTAAATCGTCCAAGCCATACCAAGTCCCCTCATCTCTGAAATCTAGTAAACTTAAGCGCAGTAAGAGCCTACCATCCAGCTCATTTCTTAATGCATACGGTTATTGAAGGTGAGGTACAACGATTGTGGGGGTAACACTTAGTGAACTATTCCTGGCATCTGGTTCCTACTTCAGGGCCATGGCTTGGTAACATTCCCCATTCTTTCATCGACGCTTGCATAAGTTATTGGTGGAGTACATAAACCTCATTAAGCCACATGCCGAG	NGS-before-no.19:1	0	0	0	0	0	0	0	0	100	0	0	0	0	0	0	0	0	2
TGTCAACATATCATGAAGACTTACATAAAGCATGACAATTATTCTTCAACATCCTAACTACATCACGTAATTAAACGAGATTTAAAATTTACCATAAAACTAAATCGTCCAAGCCATACCAAGTCCCCTCATCTCTGAAATCTAGTAAACTTAAGCGCAGTAAGAGCCTACCATCCAGCTCATTTCTTAATGCATACGGTTATTGAAGGTGAGGGACAACGATTGTGGGGGTAACACTTAGTGAACTATTCCTGGCATCTGGTTCCTACTTCAGGGCCATGGCTTGGTAACATTCCCCATTCTTTCATCGACGCTTGCATAAGTTATTGGTGGAGTACATAAACCTCATTAAGCCACATGCCGAG	NGS-before-no.19:1	0	0	0	0	0	0	0	0	96	0	0	0	0	0	0	0	0	2
TGTCAACATACCATGAAGACTTGCATAAAGCATGACAATTATCTTTCAACACCCTAGCTATATCATGTAATTAAACGAGATTTAAGATCTACCATAAACCTAAATCGTCCAAGCCATACCAAGTCCCCTCATCTCTGAAATCTGGTAAACTTAAGCGCAGTAAGAGCCTACCATCCAGCTCATTTCTTAATGCATACGGTTATTGAAGGTGAGGGACAATGATTGTGGGGGTAACACTTAGTGAACTATTCCTGGCATTTGGTTCCTACTTCAGGGCCATGGCTTGGTAACATTCCCCATTCTTTCATCGACGCTTGCATAAGTTATTGGTGGAGTACATAAACCTCATTAAGACACATGCCGAG	Sanger-tank6-no.9:1	0	0	0	0	0	1	0	0	90	0	0	0	0	0	0	0	0	2
TGTCAACATATCATGAAGACTTACATAAAGCATGACAATTATTCTTCAACATCCTAACTACATCACGTAATTAAACGAGATTTAAAATTTACCATAAACCTAAATCGTCCAAGCCATACCAAGTCCCCTCATCTCTGAAATCTAGTAAACTTAAGCGCAGTAAGAGCCTACCATCCAGCTCATTTCTTAATGCATACGGTTATTGAAGGTGAGGGACAACGATTGTGGGGGTAACACTTAGTGAACTATTCCTGGCATCTGGTTCCTACTTCAGGGCCATGGCTTGGTAACATTCCCCATTCTTTCATCGACGCTCGCATAAGTTATTGGTGGAGTACATAAACCTCATTAAGCCACATGCCGAG	NGS-before-no.19:1	0	0	0	0	0	0	0	0	90	0	0	0	0	0	0	0	0	2
TGTCAACATATCATGAAGACTTACATAAAGCATGACAATTATTCTTCAACATCCTAACTACATCACGTAATTAAACGAGATTTAAAATTTACCATAAACCTAAATCGTCCAAGCCATACCAAGTCCCCTCATCTCTGAAATCTAGTAAACTTAAGCGCAGTAAGAGCCTACCATCCAGCTCATTTCTTAATGCATACGGTTATTGAAGGTGAGGGACAACGATTGTGGGGGTAACACTTAGTGAACTATTCCTGGCATCTGGTTCCTACTTCAGGGCCATGGCTTGGTAACATTCCCCATTCTTTCATCGACGCTTGCATAAGTTATTGGTGGAGTACATAAACCTCATTAAGCCACATGACGAG	NGS-before-no.19:1	0	0	0	0	0	0	0	0	83	0	0	0	0	0	0	0	0	2
TGTCAACATATCATGAAGACTTACATAAAGCATGACAATTATTCTTCAACATCCTAACTACATCACGTAATTAAACGAGATTTAAAATTTACCATAAACCTAAATCGCCCAAGCCATACCAAGTCCCCTCATCTCTGAAATCTAGTAAACTTAAGCGCAGTAAGAGCCTACCATCCAGCTCATTTCTTAATGCATACGGTTATTGAAGGTGAGGGACAACGATTGTGGGGGTAACACTTAGTGAACTATTCCTGGCATCTGGTTCCTACTTCAGGGCCATGGCTTGGTAACATTCCCCATTCTTTCATCGACGCTTGCATAAGTTATTGGTGGAGTACATAAACCTCATTAAGCCACATGCCGAG	NGS-before-no.19:1	0	0	0	0	0	0	0	0	79	0	0	0	0	0	0	0	0	2
TGTCAACATATCATGAAGACTTACATAAAGCATGACAATTATTCTTCAACATCCTAACTACATCATGTAATTAAACGAGATTTAAAATTTACCATAAACCTAAATCGTCCAAGCCATACCAAGTCCCCTCATCTCTGAAATCTAGTAAACTTAAGCGCAGTAAGAGCCTACCATCCAGCTCATTTCTTAATGCATACGGTTATTGAAGGTGAGGGACAACGATTGTGGGGGTAACACTTAGTGAACTATTCCTGGCATCTGGTTCCTACTTCAGGGCCATGGCTTGGTAACATTCCCCATTCTTTCATCGACGCTTGCATAAGTTATTGGTGGAGTACATAAACCTCATTAAGCCACATGCCGAG	NGS-before-no.19:1	0	0	0	0	0	0	0	0	77	0	0	0	0	0	0	0	0	2
TGTCACCATACCATGAAGACTTACATAAAGCATGACAATTATCTTTCAACATTCTATCTACATCATGTAATTAAACGAGATTTAAGATCTAACATAAACCTAAATCGTCCAAGCCATACCAAGTCCCCTCATCTCTGAAATCTGGTAAACTTAAGCGCAGTAAGAGCCTACCATCCAGCTCATTTCTTAATGCATACGGTTATTGAAGGTGAGGGACAACAATTGTGGGGGTAACACTTAGTGAACTATTCCTGGCATTTGGTTCCTACTTCAGGGCCATGGCTTGGTAACATTCCCCATTCTTTCATCGACGCCTGCATAAGTTATTGGTGGAGTACATAAACCTCATTAAGCCACATGCCGAG	NGS-before-no.14:1	0	0	0	0	0	0	0	0	72	0	0	0	0	0	0	0	0	2
TGTCAACATATCATGAAGACTTACATAAAGCATGACAATTATTCTTCAACATCCTAACTACATCACGTAATTAAACGAGATTTAAAATTTACCATAAACCTAAATCGTCCAAGCCATACCAAGTCCCCTCATCTCTGAAATCTAGTAAACTTAAGCGCAGTAAGAGCCTACCATCCAGCTCATTTCTTAATGCATACGGTTATTGAAGGTGAGGGACAACGATTGTGGGGGTAACACTTAGTGAACTATTCCTGGCATCTGGTTCCTACTTCAGGGCCATGGCTTGGTAACATTCCCCATTCTTTCATCGACGATTGCATAAGTTATTGGTGGAGTACATAAACCTCATTAAGCCACATGCCGAG	NGS-before-no.19:1	0	0	0	0	0	0	0	0	72	0	0	0	0	0	0	0	0	2
TGTCAACATATCATGAAGACTTACATAAAGCATGACAATTATTCTTCAACATCCTAACTACATCACGTAATTAAACGAGATTTAAAATTTACCATAAACCTAAATCGTCCAAGCCATACCAAGTCCCCTCATCTCTGAAATCTAGTAAACTTAAGCGCAGTAAGAGCCTACCATCCAGCTCATTTCTTAATGCATACGGTTATTGAAGGTGAGGGACAACGATTGTGGGGGTAACACTTAGTGAACTATTCCTAGCATCTGGTTCCTACTTCAGGGCCATGGCTTGGTAACATTCCCCATTCTTTCATCGACGCTTGCATAAGTTATTGGTGGAGTACATAAACCTCATTAAGCCACATGCCGAG	NGS-before-no.19:1	0	0	0	0	0	0	0	0	69	0	0	0	0	0	0	0	0	2
TGTCAACATACCATGAAGACTTGCATAAAGCATGACAATTATCTTTCAACACCCTAGCTATATCATGTAATTAAACGAGATTTAAGATCTACCATAAACCTAAATCGTCCAAGCCATACCAAGTCCCCTCATCTCTGAAATCTGGTAAACTTAAGCGCAGTAAGAGCCTACCATCCAGCTCATTTCTTAATGCATACGGTTATTGAAGGTGAGGGACAATGATTGTGGGGGTAACACTTAGTGAACTATTCCTGGCATTTGGTTCCTACTTCAGGGCCATAGCTTGGTAACATTCCCCATTCTTTCATCGACGCTTGCATAAGTTATTGGTGGAGTACATAAACCTCATTAAGCCACATGCCGAG	Sanger-tank6-no.9:1	0	0	0	0	0	0	0	0	68	0	0	0	0	0	0	0	0	2
TGTCAACATACCATGAAGACTTGCATAAAGCATGACAATTATCTTTCAACACCCTAGCTATATCATGTAATTAAACGAGATTTAAGATCTACCATAAACCTAAATCGTCCAAGCCATACCAAGTCCCCTCATCTCCGAAATCTGGTAAACTTAAGCGCAGTAAGAGCCTACCATCCAGCTCATTTCTTAATGCATACGGTTATTGAAGGTGAGGGACAATGATTGTGGGGGTAACACTTAGTGAACTATTCCTGGCATTTGGTTCCTACTTCAGGGCCATGGCTTGGTAACATTCCCCATTCTTTCATCGACGCTTGCATAAGTTATTGGTGGAGTACATAAACCTCATTAAGCCACATGCCGAG	Sanger-tank6-no.9:1	0	0	0	0	0	1	0	0	67	0	0	0	0	0	0	0	0	2
TGTCAACATATCATGAAGACTTACATAAAGCATGACAATTATTCTTCAACATCCTAACTACATCACGTAATTAAACGAGATTTAAAATTTACCATAAACCTAAATCGTCCAAGCCATACCAAGTCCCCTCATCTCTGAAATCTAGTAAACTTAAGCGCAGTAAGAGCCTACCATCCAGCTCATTTCTTAATGCATACGGTTATTGAAGGTGAGGGACAACGATTGTGGGGGTAACACTTAGTGAACTATTCCTGGCATCTGGTTCCTACTTCAGGGCCATGGCTTGGTAACATTCCCCATTCTTTCATCGACGCTTGCATAAGTTATTGGTGTAGTACATAAACCTCATTAAGCCACATGCCGAG	NGS-before-no.19:1	0	0	0	0	0	0	0	0	67	0	0	0	0	0	0	0	0	2
TGTCAACATATCATGAAGACTTACATAAAGCATGACAATTATTCTTCAACATCCTAACTACATCACGTAATTAAACGAGATTTAAAATTTACCATAAACCTAAATCGTCCAAGCCATACCAAGTCCCCTCATCTCTGAAATCTAGTAAACTTAAGCGCAGTAAGAGCCTACCATCCAGCTCATTTCTTAATGCATACGGTTATTGGAGGTGAGGGACAACGATTGTGGGGGTAACACTTAGTGAACTATTCCTGGCATCTGGTTCCTACTTCAGGGCCATGGCTTGGTAACATTCCCCATTCTTTCATCGACGCTTGCATAAGTTATTGGTGGAGTACATAAACCTCATTAAGCCACATGCCGAG	NGS-before-no.19:1	0	0	0	0	0	0	0	0	61	0	0	0	0	0	0	0	0	2
TGTCACCATACCATGAAGACTTACATAAAGCATGACAATTATCTTTCAACATTCTATCTACATCATGTAATTAAACGAGATTTAAGATCTAACATAAACCTAAATCGTCCAAGCCATACCAAGTCCCCTCATCTCTGAAATCTGGTAAACTTAAGCGCAGTAAGAGCCTACCATCCAGCTCATTTCTTAATGCATACGGTTATTGAAGGTGAGGGACAACAATTGTGGGGGTAACACTTAGTGAACTATTCCTGGCATTTGGTTCCTACTTCAGGGCCATGGCTTGGTAACATTCCCCATTCTTTCATCGACGCTTGCATAAGTTATTGGTGGAATACATAAACCTCATTAAGCCACATGCCGAG	NGS-before-no.14:1	0	0	0	0	0	0	0	0	58	0	0	0	0	0	0	0	0	2
TATCAACATATCATGAAGACTTACATAAAGCATGACAATTATTCTTCAACATCCTAACTACATCACGTAATTAAACGAGATTTAAAATTTACCATAAACCTAAATCGTCCAAGCCATACCAAGTCCCCTCATCTCTGAAATCTAGTAAACTTAAGCGCAGTAAGAGCCTACCATCCAGCTCATTTCTTAATGCATACGGTTATTGAAGGTGAGGGACAACGATTGTGGGGGTAACACTTAGTGAACTATTCCTGGCATCTGGTTCCTACTTCAGGGCCATGGCTTGGTAACATTCCCCATTCTTTCATCGACGCTTGCATAAGTTATTGGTGGAGTACATAAACCTCATTAAGCCACATGCCGAG	NGS-before-no.19:2	0	0	0	0	0	0	0	0	58	0	0	0	0	0	0	0	0	2
TGTCAACATATCATGAAGACTTGCATAAAGCATGACAATTATTCTTCAACATCCTAACTACATCACGTAATTAAACGAGATTTAAAATTTACCATAAACCTAAATCGTCCAAGCCATACCAAGTCCCCTCATCTCTGAAATCTAGTAAACTTAAGCGCAGTAAGAGCCTACCATCCAGCTCATTTCTTAATGCATACGGTTATTGAAGGTGAGGGACAACGATTGTGGGGGTAACACTTAGTGAACTATTCCTGGCATCTGGTTCCTACTTCAGGGCCATGGCTTGGTAACATTCCCCATTCTTTCATCGACGCTTGCATAAGTTATTGGTGGAGTACATAAACCTCATTAAGCCACATGCCGAG	NGS-before-no.19:1	0	0	0	0	0	0	0	0	57	0	0	0	0	0	0	0	0	2
TGTCAACATACCATGAAGACTTGCATAAAGCATGACAATTATCTTTCAACACCCTAGCTATATCATGTAATTAAACGAGATTTAAGATCTACCATAAACCTAAATCGTCCAAGCCATACCAAGTCCCCTCATCTCTGAAATCTGGTAAACTTAAGCGCAGTAAGAGCCTACCATCCAGCTCATTTCTTAATGCATACGGTTATTGAAGGTGAGGGACAATGATTGTGGGGATAACACTTAGTGAACTATTCCTGGCATTTGGTTCCTACTTCAGGGCCATGGCTTGGTAACATTCCCCATTCTTTCATCGACGCTTGCATAAGTTATTGGTGGAGTACATAAACCTCATTAAGCCACATGCCGAG	Sanger-tank6-no.9:1	0	0	0	0	0	0	0	0	54	0	0	0	0	0	0	0	0	2
TGTCAACATATCATGAAGACTTACATAAAGCATGACAATTATTCTTCAACATCCTAACTACATCACGTAATTAAACGAGATTTAAAATTTACCATAAACCTAAATCGTCCAAGCCATACCAAGTCCCCTCATCTCTGAAATCTAGTAAACTTAAGCGCAGTAAGAGCCTACCATCCAGCTCATTTCTTAATGCATACGGTTATTGAAGGTGAGGGACAACGATTGTGGGGGTAACACTTAGTGAACTATTCCTGGCATCTGGTTCCTACTTCAGGGCCATTGCTTGGTAACATTCCCCATTCTTTCATCGACGCTTGCATAAGTTATTGGTGGAGTACATAAACCTCATTAAGCCACATGCCGAG	NGS-before-no.19:1	0	0	0	0	0	0	0	0	52	0	0	0	0	0	0	0	0	2
TGTCAACATATCATGAAGACTTACATAAAGCATGACAATTATTCTTCAACATCCTAACTACATCACGTAATTAAACGAGATTTAAAATTTACCATAAACCTAAATCGTCCAAGCCATACCAAGTCCCCTCATCTCTGAAATCTAGTAAACTTAAGCGCAGTAAGAGCCTACCATCCAGCTCATTTCTTAATGCATACGGTTATTGAAGGTGAGGGATAACGATTGTGGGGGTAACACTTAGTGAACTATTCCTGGCATCTGGTTCCTACTTCAGGGCCATGGCTTGGTAACATTCCCCATTCTTTCATCGACGCTTGCATAAGTTATTGGTGGAGTACATAAACCTCATTAAGCCACATGCCGAG	NGS-before-no.19:1	0	0	0	0	0	0	0	0	51	0	0	0	0	0	0	0	0	2
TGTCACCATACCATGAAGACTTACATAAAGCATGACAATTATCTTTCAACATTCTATCTACATCATGTAATTAAACGAGATTTAAGATCTAACATAAACCTAAATCGTCCAAGCCATACCAAGTCCCCTCATCTCTGAAATCTGGTAAACTTAAGCGCAGTAAGAGCCTACCATCCAGCTCATTTCTTAATGCATACGGTTATTGAAGGTGAGGGACAACAATTGTGGGGGTAACACTTAGTGAACTATTCCTGGCATTTGGTTCCTACTTCAGGGCCATAGCTTGGTAACATTCCCCATTCTTTCATCGACGCTTGCATAAGTTATTGGTGGAGTACATAAACCTCATTAAGCCACATGCCGAG	NGS-before-no.14:1	0	0	0	0	0	0	0	0	51	0	0	0	0	0	0	0	0	2
TGTCAACATATCATGAAGACTTACATAAAGCATGACAATTATTCTTCAACATCCTAACTACATCACGTAATTAAACGAGATTTAAAATTTACCATAAACCTAAATCGTCCAAGCCATACCAAGTCCCCTCATCTCTGAAATCTAGTAAACTTAAGCGCAGTAAGAGCCTACCATCCAGCTCATTTCTTAATGCATACGGTTATTGAAGGTGAGGGACAACGATTGTGGGGGTAACACTTAGTGAACTATTCCTGGCATCTGGTTCCTACTTCAGGGCCATGGCTTGGTAACATTCCCCATTCTTTCATCGACGCTTGAATAAGTTATTGGTGGAGTACATAAACCTCATTAAGCCACATGCCGAG	NGS-before-no.19:1	0	0	0	0	0	0	0	0	50	0	0	0	0	0	0	0	0	2
TGTCAACATATCATGAAGACTTACATAAAGCATGACAATTATTCTTCAACATCCTAACTACATCACGTAATTAAACGAGATTTAAAATTTACCATAAACCTAAATTGTCCAAGCCATACCAAGTCCCCTCATCTCTGAAATCTAGTAAACTTAAGCGCAGTAAGAGCCTACCATCCAGCTCATTTCTTAATGCATACGGTTATTGAAGGTGAGGGACAACGATTGTGGGGGTAACACTTAGTGAACTATTCCTGGCATCTGGTTCCTACTTCAGGGCCATGGCTTGGTAACATTCCCCATTCTTTCATCGACGCTTGCATAAGTTATTGGTGGAGTACATAAACCTCATTAAGCCACATGCCGAG	NGS-before-no.19:1	0	0	0	0	0	0	0	0	49	0	0	0	0	0	0	0	0	2
TGTCAACATATCATGAAGACTTACATAAAGCATGACAATTATTCTTCAACATCCTAACTACATCACGTAATTAAACGAGATTTAAAATTTACCATAAACCTAAATCGTCCAAGCCATACCAAGTCCCCTCATCTCTGAAATCTAGTAAACTTAAGCGCAGTAAGAGCCTACCATCCAGCTCATTTCTTAATGCATACGGTTATTGAAGGTGAGGGACAACGATTGTGGGGGTAACACTTAGTGAACTATTCCTGGCATCTGGTTCCTACTTCAGGGCCATGGCTTGATAACATTCCCCATTCTTTCATCGACGCTTGCATAAGTTATTGGTGGAGTACATAAACCTCATTAAGCCACATGCCGAG	NGS-before-no.19:1	0	0	0	0	0	0	0	0	48	0	0	0	0	0	0	0	0	2
TGTCAACATATCATGAAGACTTACATAAAGCATGACAATTATTCTTCAACATCCTAACTACATCACGTAATTAAACGAGATTTAAAATTTACCATAAACCTAAATCGTCCAAGCCATACCAAGTCCCCTCATCTCTGAAATCTAGTAAACTTAAGCGCAGTAAGAGCCTACCATCCAGCTCATTTCTTAATGCATACGATTATTGAAGGTGAGGGACAACGATTGTGGGGGTAACACTTAGTGAACTATTCCTGGCATCTGGTTCCTACTTCAGGGCCATGGCTTGGTAACATTCCCCATTCTTTCATCGACGCTTGCATAAGTTATTGGTGGAGTACATAAACCTCATTAAGCCACATGCCGAG	NGS-before-no.19:1	0	0	0	0	0	0	0	0	48	0	0	0	0	0	0	0	0	2
TGTCAACATATCATAAAGACTTACATAAAGCATGACAATTATTCTTCAACATCCTAACTACATCACGTAATTAAACGAGATTTAAAATTTACCATAAACCTAAATCGTCCAAGCCATACCAAGTCCCCTCATCTCTGAAATCTAGTAAACTTAAGCGCAGTAAGAGCCTACCATCCAGCTCATTTCTTAATGCATACGGTTATTGAAGGTGAGGGACAACGATTGTGGGGGTAACACTTAGTGAACTATTCCTGGCATCTGGTTCCTACTTCAGGGCCATGGCTTGGTAACATTCCCCATTCTTTCATCGACGCTTGCATAAGTTATTGGTGGAGTACATAAACCTCATTAAGCCACATGCCGAG	NGS-before-no.19:1	0	0	0	0	0	0	0	0	48	0	0	0	0	0	0	0	0	2
TGTCAACATATCATGAAGACTTACATAAAGCATGACAATTATTCTTCAACATCCTAACTACATCACGTAATTAAACGAGATTTAAAATTTACCATAAACCTAAATCGTCCAAGCCATACCAAGTCCTCTCATCTCTGAAATCTAGTAAACTTAAGCGCAGTAAGAGCCTACCATCCAGCTCATTTCTTAATGCATACGGTTATTGAAGGTGAGGGACAACGATTGTGGGGGTAACACTTAGTGAACTATTCCTGGCATCTGGTTCCTACTTCAGGGCCATGGCTTGGTAACATTCCCCATTCTTTCATCGACGCTTGCATAAGTTATTGGTGGAGTACATAAACCTCATTAAGCCACATGCCGAG	NGS-before-no.19:1	0	0	0	0	0	0	0	0	46	0	0	0	0	0	0	0	0	2
TGTCAACATATCATGAAGACTTACATAAAGCATGACAATTATTCTTCAACATCCTAACTACATCACGTAATTAAACGAGATTTAAAATTTACCATAAACCTAAATCGTCCAAGCCATACTAAGTCCCCTCATCTCTGAAATCTAGTAAACTTAAGCGCAGTAAGAGCCTACCATCCAGCTCATTTCTTAATGCATACGGTTATTGAAGGTGAGGGACAACGATTGTGGGGGTAACACTTAGTGAACTATTCCTGGCATCTGGTTCCTACTTCAGGGCCATGGCTTGGTAACATTCCCCATTCTTTCATCGACGCTTGCATAAGTTATTGGTGGAGTACATAAACCTCATTAAGCCACATGCCGAG	NGS-before-no.19:1	0	0	0	0	0	0	0	0	46	0	0	0	0	0	0	0	0	2
TGTCACCATACCATGAAGACTTACATAAAGCATGACAATTATCTTTCAACATTCTATCTACATCATGTAATTAAACGATATTTAAGATCTAACATAAACCTAAATCGTCCAAGCCATACCAAGTCCCCTCATCTCTGAAATCTGGTAAACTTAAGCGCAGTAAGAGCCTACCATCCAGCTCATTTCTTAATGCATACGGTTATTGAAGGTGAGGGACAACAATTGTGGGGGTAACACTTAGTGAACTATTCCTGGCATTTGGTTCCTACTTCAGGGCCATGGCTTGGTAACATTCCCCATTCTTTCATCGACGCTTGCATAAGTTATTGGTGGAGTACATAAACCTCATTAAGCCACATGCCGAG	NGS-before-no.14:1	0	0	0	0	0	0	0	0	45	0	0	0	0	0	0	0	0	2
TGTCAACATATCATGAAGACTTACATAAAGCATGACAATTATTCTTCAACATCCTAACTACATCACGTAATTAAACGAGATTTAAAATTTACCATAAACCTAAATCGTCCAAGCCATACCAAGTCCCCTCATCTCTGAAATCTAGTAAACTTAAGCGTAGTAAGAGCCTACCATCCAGCTCATTTCTTAATGCATACGGTTATTGAAGGTGAGGGACAACGATTGTGGGGGTAACACTTAGTGAACTATTCCTGGCATCTGGTTCCTACTTCAGGGCCATGGCTTGGTAACATTCCCCATTCTTTCATCGACGCTTGCATAAGTTATTGGTGGAGTACATAAACCTCATTAAGCCACATGCCGAG	NGS-before-no.19:1	0	0	0	0	0	0	0	0	45	0	0	0	0	0	0	0	0	2
TGTCACCATACCATGAAGACTTACATAAAGCATGACAATTATCTTTCAACATTCTATCTACATCATGTAATTAAACGAGATTTAAGATCTAACATAAACCTAAATCGTCCAAGCCATACCAAGTCCCCTCATCTCTGAAATCTGGTAAACTTAAGCGCAGTAAGAGCCTACCATCCAGCTCATTTCTTAATGCATACGGTTATTGAAGGTGAGGGACAACAATTGTGGGGGTAACACTTAGTGAACTATTCCTGGCATTTGGTTCCTACTTCAGGGCCATGGCTTGGTAACATTCCCCATTCTTTCATAGACGCTTGCATAAGTTATTGGTGGAGTACATAAACCTCATTAAGCCACATGCCGAG	NGS-before-no.14:1	0	0	0	0	0	0	0	0	45	0	0	0	0	0	0	0	0	2
TGTCAACATATCATGAAGACTTACATAAAGCATGACAATTATTCTTCAACATCCTAACTACATCACGTAATTAAACGAGATTTAAAATTTACCATAAACCTAAATCGTCCAAGCCATACCAAGTCCCCTCATCTCTGAAATCTAGTAAACTTAAGCGCAGTAAGAGCCTACCATCCAGCTCATTTCTTAATGCATACGGTTATTGAAGGTGAGGGACAACGATTGTGGGGGTAACACTTAGTGAACTATTCCTGGCATCTGGTTCCTACTTCAGGGCCATGGCTTGGTAACATTCCCCATTCTTTCATCGACGCTTGCATAAGTTATTAGTGGAGTACATAAACCTCATTAAGCCACATGCCGAG	NGS-before-no.19:1	0	0	0	0	0	0	0	0	43	0	0	0	0	0	0	0	0	2
TGTCACCATACCATGAAGACTTACATAAAGCATGACAATTATCTTTCAACATTCTATCTACATCATGTAATTAAACGAGATTTAAGATCTAACATAAACCTAAATCGTCCAAGCCATACCAAGTCCCCTCATCTCTGAAATCTGGTAAACTTAAGCGCAGTAAGAGCCTACCATCCAGCTCATTTCTTAATGCATACGGTTATTGAAGGTGAGGGACAACAATTGTGGGGGTAACACTTAGTGAACTATTCCTGGCATTTGGTTCCTACTTCAGGGCCATGGCTTGGTAACATTCCCCATTCTTTCATCGACGCTTGCATAAGTTATTGGTGGAGTGCATAAACCTCATTAAGCCACATGCCGAG	NGS-before-no.14:1	0	0	0	0	0	0	0	0	43	0	0	0	0	0	0	0	0	2
TGTCAACATATCATGAAGACTTACATAAAGCATGACAATTATTCTTCAACATCCTAACTACATCACGTAATTAAACGAGATTTAAAATTTACCATAAACCTAAATCGTCCAAGCCATACCAAGTACCCTCATCTCTGAAATCTAGTAAACTTAAGCGCAGTAAGAGCCTACCATCCAGCTCATTTCTTAATGCATACGGTTATTGAAGGTGAGGGACAACGATTGTGGGGGTAACACTTAGTGAACTATTCCTGGCATCTGGTTCCTACTTCAGGGCCATGGCTTGGTAACATTCCCCATTCTTTCATCGACGCTTGCATAAGTTATTGGTGGAGTACATAAACCTCATTAAGCCACATGCCGAG	NGS-before-no.19:1	0	0	0	0	0	0	0	0	43	0	0	0	0	0	0	0	0	2
TGTCAACATATCATGAAGACTTACATAAAGCATGACAATTATTCTTCAACATCCTAACTACATCACGTAATTAAACGAGATTTAAAATTTACCATAAACCTAAATCGTCCAAGCCATACCAAGTCCCCTCATCTCTGAAATCTAGTAAACTTAAGCGCAGTAAGAGCCTACCATCCAGCTCATTTCTTAATGCATACGGTTATTGAAGGTGAGGGACAACGATTGTGGGGGTAACACTTAGTGAACTATTCCTGGCATCTGGTTCCTACTTCAGGGCCATGGCTTGGTAACATTCACCATTCTTTCATCGACGCTTGCATAAGTTATTGGTGGAGTACATAAACCTCATTAAGCCACATGCCGAG	NGS-before-no.19:1	0	0	0	0	0	0	0	0	43	0	0	0	0	0	0	0	0	2
TGTCAACATATCATGAAGACTTACATAAAGCATGACAATTATTCTTCAACATACTAACTACATCACGTAATTAAACGAGATTTAAAATTTACCATAAACCTAAATCGTCCAAGCCATACCAAGTCCCCTCATCTCTGAAATCTAGTAAACTTAAGCGCAGTAAGAGCCTACCATCCAGCTCATTTCTTAATGCATACGGTTATTGAAGGTGAGGGACAACGATTGTGGGGGTAACACTTAGTGAACTATTCCTGGCATCTGGTTCCTACTTCAGGGCCATGGCTTGGTAACATTCCCCATTCTTTCATCGACGCTTGCATAAGTTATTGGTGGAGTACATAAACCTCATTAAGCCACATGCCGAG	NGS-before-no.19:1	0	0	0	0	0	0	0	0	42	0	0	0	0	0	0	0	0	2
TGTCACCATACCATGAAGACTTACATAAAGCATGACAATTATCTTTCAACATTCTATCTACATCATGTAATTAAACGAGATTTAAGATCTAACATAAACCTAAATCGTCCAAGCCATACCAAGTCCCCTCATCTCTGAAATCTGGTAAACTTAAGCGCAGTAAGAGCCTACCATCCAGCTCATTTCTTAATGCATACGGTTATTGAAGGTGAGGGACAACAATTGTGGGGGTAACACTTAGTGAACTATTCCTAGCATTTGGTTCCTACTTCAGGGCCATGGCTTGGTAACATTCCCCATTCTTTCATCGACGCTTGCATAAGTTATTGGTGGAGTACATAAACCTCATTAAGCCACATGCCGAG	NGS-before-no.14:1	0	0	0	0	0	0	0	0	41	0	0	0	0	0	0	0	0	2
TGTCAACATATCATTAAGACTTACATAAAGCATGACAATTATTCTTCAACATCCTAACTACATCACGTAATTAAACGAGATTTAAAATTTACCATAAACCTAAATCGTCCAAGCCATACCAAGTCCCCTCATCTCTGAAATCTAGTAAACTTAAGCGCAGTAAGAGCCTACCATCCAGCTCATTTCTTAATGCATACGGTTATTGAAGGTGAGGGACAACGATTGTGGGGGTAACACTTAGTGAACTATTCCTGGCATCTGGTTCCTACTTCAGGGCCATGGCTTGGTAACATTCCCCATTCTTTCATCGACGCTTGCATAAGTTATTGGTGGAGTACATAAACCTCATTAAGCCACATGCCGAG	NGS-before-no.19:1	0	0	0	0	0	0	0	0	41	0	0	0	0	0	0	0	0	2
TGTCAACATATCATGAAGACTTACATAAAGCATGACAATTATTCTTCAACATCCTAACTACATCACGTAATTAAACGAGATTTAAAATTTACCATAAACCTAAATCGTCCAAGCCATACCAAGTCCCCTCATCTCTGAAATCTAGTAAACTTAAGCGCAGTAAGAGCCTACCATCCAGCTCATTTCTTAATGCATACGGTTATTGAAGGTGAGGGACAACGATTGTGGGGGTAATACTTAGTGAACTATTCCTGGCATCTGGTTCCTACTTCAGGGCCATGGCTTGGTAACATTCCCCATTCTTTCATCGACGCTTGCATAAGTTATTGGTGGAGTACATAAACCTCATTAAGCCACATGCCGAG	NGS-before-no.19:1	0	0	0	0	0	0	0	0	41	0	0	0	0	0	0	0	0	2
TGTCAACATATCATGAAGACTTACATAAAGCATGACAATTATTCTTCAACATCCTAACTACATCACGTAATTAAACGAGATTTAAAATTTACCATAAACCTAAATCGTCCAAGCCATACCAAGTCCCCTCATCTCTGAAATCTAGTAAACTTAAGCGCAGTAAGAGCCTACCATCCAGCTCATTTCTTAATGCATACGGTTATTGAAGGTGAGGGACAACGATTGTGGGGGTAACACTTAGTGAACTATTCCTGGCATCTGGTTCCTACTTCAGGGCCATGGCTTGGTAACATTCCCCATTCTTTCATCTACGCTTGCATAAGTTATTGGTGGAGTACATAAACCTCATTAAGCCACATGCCGAG	NGS-before-no.19:1	0	0	0	0	0	0	0	0	40	0	0	0	0	0	0	0	0	2
TGTCAACATATCATGAAGACTTACATAAAGCATGACAATTATTCTTCAACATCCTAACTACATCACGTAATTAAACGAGATTTAAAATTTACCATAAACCTAAATCGTCCAAGCCATACCAAGTCCCCTCATCTCTGAAATCTAGTAAACTTAAGCGCAGTAAGAGCCTACCATCCAGCTCATTTCTTAATGCATACGGTTATTGAAGGTGAGGGACAACGATTGTGGGGGTAACACTTAGTGAACTATTTCTGGCATCTGGTTCCTACTTCAGGGCCATGGCTTGGTAACATTCCCCATTCTTTCATCGACGCTTGCATAAGTTATTGGTGGAGTACATAAACCTCATTAAGCCACATGCCGAG	NGS-before-no.19:1	0	0	0	0	0	0	0	0	38	0	0	0	0	0	0	0	0	2
TGTCACCATACCATGAAGACTTACATAAAGCATGACAATTATCTTTCAACATTCTATCTACATCATGTAATTAAACGAGATTTAAGATCTAACATAAACCTAAATCGTCCAAGCCATACCAAGTCCCCTCATCTCTGAAATCTGGTAAACTTAAGCGCAGTAAGAGCCTACCATCCAGCTCATTTCTTAATGCATACGGTTATTGAAGGTGAGGGACAACAATTGTGGGGGTAACACTTAGTGAACTATTCCTGGCATTTGGTTCCTACTTCAGGGCCATGGCTTGGTAACATTCCCCATTCTTTCATCGACGCTTGCATAAGTTATTGGTAGAGTACATAAACCTCATTAAGCCACATGCCGAG	NGS-before-no.14:1	0	0	0	0	0	0	0	0	38	0	0	0	0	0	0	0	0	2
TGTCACCATACCATGAAGACTTACATAAAGCATGACAATTATCTTTCAACATTCTATCTACATCATGTAATTAAACGAGATTTAAGATCTAACATAAACCTAAATCGTCCAAGCCATACCAAGTCCCCTCATCTCTGAAATCTGGTAAACTTAAGCGCAGTAAGAGCCTACCATCCAGCTCATTTCTTAATGCATACGGTTATTGAAGGTGAGGGACAACAATTGTGGGGGTAACACTTAGTGAACTATTCCTGGCATTTGGTTCCTACTTCAGGGCCATTGCTTGGTAACATTCCCCATTCTTTCATCGACGCTTGCATAAGTTATTGGTGGAGTACATAAACCTCATTAAGCCACATGCCGAG	NGS-before-no.14:1	0	0	0	0	0	0	0	0	38	0	0	0	0	0	0	0	0	2
TGTCAACATACCATGAAGACTCGCATAAAGCATGACAATTATCTTTCAACACCCTAGCTATATCATGTAATTAAACGAGATTTAAGATCTACCATAAACCTAAATCGTCCAAGCCATACCAAGTCCCCTCATCTCTGAAATCTGGTAAACTTAAGCGCAGTAAGAGCCTACCATCCAGCTCATTTCTTAATGCATACGGTTATTGAAGGTGAGGGACAATGATTGTGGGGGTAACACTTAGTGAACTATTCCTGGCATTTGGTTCCTACTTCAGGGCCATGGCTTGGTAACATTCCCCATTCTTTCATCGACGCTTGCATAAGTTATTGGTGGAGTACATAAACCTCATTAAGCCACATGCCGAG	Sanger-tank6-no.9:1	0	0	0	0	0	2	0	0	37	0	0	0	0	0	0	0	0	2
TGTCAACATATCATGAAGACTTACATAAAGCATGACAATTATTCTTCAACATCCTAACTACATCACGTAATTAAACGAGATTTAAAATTTACCATAAACCTAAATCGTCCAAGCCATACCAAGTCCCCTCATCTCTGAAATCTAGTAAACTTAAGCGCAGTAAGAGCCTACCATCCAGCTCATTTCTTAATGTATACGGTTATTGAAGGTGAGGGACAACGATTGTGGGGGTAACACTTAGTGAACTATTCCTGGCATCTGGTTCCTACTTCAGGGCCATGGCTTGGTAACATTCCCCATTCTTTCATCGACGCTTGCATAAGTTATTGGTGGAGTACATAAACCTCATTAAGCCACATGCCGAG	NGS-before-no.19:1	0	0	0	0	0	0	0	0	37	0	0	0	0	0	0	0	0	2
TGTCAACATACCATGAAGACTTGCATAAAGCATGACAATTATCTTTCAACACCCTAGCTATATAATGTAATTAAACGAGATTTAAGATCTACCATAAACCTAAATCGTCCAAGCCATACCAAGTCCCCTCATCTCTGAAATCTGGTAAACTTAAGCGCAGTAAGAGCCTACCATCCAGCTCATTTCTTAATGCATACGGTTATTGAAGGTGAGGGACAATGATTGTGGGGGTAACACTTAGTGAACTATTCCTGGCATTTGGTTCCTACTTCAGGGCCATGGCTTGGTAACATTCCCCATTCTTTCATCGACGCTTGCATAAGTTATTGGTGGAGTACATAAACCTCATTAAGCCACATGCCGAG	Sanger-tank6-no.9:1	0	0	0	0	0	0	0	0	37	0	0	0	0	0	0	0	0	2
TGTCAACATATCATGAAGACTTACATAAAGCATGACAATTATTCTTCAACATCCTAACTACATCACGTAATTAAACGAGATTTAAAATTTACCATAAACCTAAATCGTCCAAGCCATACCAAGTCCCCTCATCTCTGAAATCTAGTAAACTTAAGCGCAGTAAGAGCCTACCATCCAGCTCATTTCTTAATGCATACGGTTATTGAAGGTGAGGGACAACGATTGTGGGGGTAACACTTAGTGAACTATTCTTGGCATCTGGTTCCTACTTCAGGGCCATGGCTTGGTAACATTCCCCATTCTTTCATCGACGCTTGCATAAGTTATTGGTGGAGTACATAAACCTCATTAAGCCACATGCCGAG	NGS-before-no.19:1	0	0	0	0	0	0	0	0	37	0	0	0	0	0	0	0	0	2
TGTCAACATATCATGAAGACTTACATAAAGCATGACAATTATTCTTCAACATCCTAACTACATCACGTAATTAAACGAGATTTAAAATTTACCATAAACCTAAATCGTCCAAGCCATACCAAGTCCCCTCATCTCTGAAATCTAGTAAACTTAAGCGCAGTAAGAGCCTACCATCCAGCTCATTTCTTAATGCATACGGTTATTGAAGGTGAGGGACAACGATTGTGGGGGTAACACTTAGTGAACTATTCCTGGCATCTGGTTCCTACTTCAGGGCCATGGCTTGGTAACATTCCCCATTCTTTCATCGACGCTTGCATAAGTTATTGGTGGAGTACATAAACCTCATTAAGCTACATGCCGAG	NGS-before-no.19:1	0	0	0	0	0	0	0	0	37	0	0	0	0	0	0	0	0	2
TGTCAACATACTATGAAGACTTGCATAAAGCATGACAATTATCTTTCAACACCCTAGCTATATCATGTAATTAAACGAGATTTAAGATCTACCATAAACCTAAATCGTCCAAGCCATACCAAGTCCCCTCATCTCTGAAATCTGGTAAACTTAAGCGCAGTAAGAGCCTACCATCCAGCTCATTTCTTAATGCATACGGTTATTGAAGGTGAGGGACAATGATTGTGGGGGTAACACTTAGTGAACTATTCCTGGCATTTGGTTCCTACTTCAGGGCCATGGCTTGGTAACATTCCCCATTCTTTCATCGACGCTTGCATAAGTTATTGGTGGAGTACATAAACCTCATTAAGCCACATGCCGAG	Sanger-tank6-no.9:1	0	0	0	0	0	1	0	0	36	0	0	0	0	0	0	0	0	2
TGTCAACATACCATGAAGACTTACATAAAGCATAAAAATTATCTTTCAACATCGCACCTACATCACGTAATTAAACGAGATTTAAGACCTACCATAAATCTAAATCGCCTAAGCCATACCAAGTCCCCTCATCTCTGAAATCTAGTAAACTTAAGCGCAGTAAGAGCCTACCATCCAGCTCATTTCTTAATGCATACGGTTATTGAAGGTGAGGGACAATGATTGTGGGGGTAACACTTAGTGAACTATTCCTGGCATCTGGTTCCTACTTCAGGGCCATGGCTTGGTAACATTCCCCATTCTTTCATCGACGCTTGCATAAGTTATTGGTGGAGTACATAAACCTCATTAAGCCACATGCCGAG	Sanger-tank7-no.6:1	0	0	0	0	0	0	1	0	35	0	0	0	0	0	0	0	0	2
TGTCAACATACCATGAAGACTTGCATAAAGCATGACAATTATCTTTCAACACCCTAGCTATATCATGTAATTAAACGAGATTTAAGATCTACCATAAACCTAAATCGTCCAAGCCATACCAAGTCCCCTCATCTCTGAAATCTGGTAAACTTAAGCGCAGTAAGAGCCTACCATCCAGCTCATTTCTTAATGCATACGGTTATTGAAGGTGAGGGAAAATGATTGTGGGGGTAACACTTAGTGAACTATTCCTGGCATTTGGTTCCTACTTCAGGGCCATGGCTTGGTAACATTCCCCATTCTTTCATCGACGCTTGCATAAGTTATTGGTGGAGTACATAAACCTCATTAAGCCACATGCCGAG	Sanger-tank6-no.9:1	0	0	0	0	0	2	0	0	35	0	0	0	0	0	0	0	0	2
TGTCAACATATCATGAAGACTTACATAAAGCATGACAATTATTCTTCAACATCCTAACTACATCACGTAATTAAACGAGATTTAAAATTTACCATAAACCTAAATCGTCCAAGCCATACCAAGTCCCCTCATCTCTGAAATCTAGTAAACTTAAGCGCAGTAAGAGCCTACCATCCAGCTCATTTCTTAATGCATACGGTTATTGAAGGTGAGGGACAACGATTGTGGGAGTAACACTTAGTGAACTATTCCTGGCATCTGGTTCCTACTTCAGGGCCATGGCTTGGTAACATTCCCCATTCTTTCATCGACGCTTGCATAAGTTATTGGTGGAGTACATAAACCTCATTAAGCCACATGCCGAG	NGS-before-no.19:1	0	0	0	0	0	0	0	0	35	0	0	0	0	0	0	0	0	2
TGTCAACATATCATGAAGACTTACATAAAGCATGACAATTATTCTTCAACATCCTAACTACATCACGTAATTAAACGAGATTTAAAATTTAACATAAACCTAAATCGTCCAAGCCATACCAAGTCCCCTCATCTCTGAAATCTAGTAAACTTAAGCGCAGTAAGAGCCTACCATCCAGCTCATTTCTTAATGCATACGGTTATTGAAGGTGAGGGACAACGATTGTGGGGGTAACACTTAGTGAACTATTCCTGGCATCTGGTTCCTACTTCAGGGCCATGGCTTGGTAACATTCCCCATTCTTTCATCGACGCTTGCATAAGTTATTGGTGGAGTACATAAACCTCATTAAGCCACATGCCGAG	NGS-before-no.19:1	0	0	0	0	0	0	0	0	35	0	0	0	0	0	0	0	0	2
TGTCACCATACCATGAAGACTTACATAAAGCATGACAATTATCTTTCAACATTCTATCTACATCATGTAATTAAACGAGATTTAAGATCTAACATAAACCTAAATCGTCCAAGCCATACCAAGTCCCCTCATCTCTGAAATCTGGTAAACTTAAGCGCAGTAAGAGCCTACCATCCAGCTCATTTCTTAATGCATACGGTTATTGAAGGTTAGGGACAACAATTGTGGGGGTAACACTTAGTGAACTATTCCTGGCATTTGGTTCCTACTTCAGGGCCATGGCTTGGTAACATTCCCCATTCTTTCATCGACGCTTGCATAAGTTATTGGTGGAGTACATAAACCTCATTAAGCCACATGCCGAG	NGS-before-no.14:1	0	0	0	0	0	0	0	0	35	0	0	0	0	0	0	0	0	2
TGTCACCATACCATGAAGACTTACATAAAGCATGACAATTATCTTTCAACATTCTATCTACATCATGTAATTAAACGAGATTTAAGATCTAACATAAACCTAAATCGTCCAAGCCATACCAAGTCCCCTCATCTCTGAAATCTGGTAAACTTAAGCGCAGTAAGAGCCTACCATCCAGCTCATTTCTTAATTCATACGGTTATTGAAGGTGAGGGACAACAATTGTGGGGGTAACACTTAGTGAACTATTCCTGGCATTTGGTTCCTACTTCAGGGCCATGGCTTGGTAACATTCCCCATTCTTTCATCGACGCTTGCATAAGTTATTGGTGGAGTACATAAACCTCATTAAGCCACATGCCGAG	NGS-before-no.14:1	0	0	0	0	0	0	0	0	34	0	0	0	0	0	0	0	0	2
TGTCAACATATCATGAAGACTTACATAAAGCATGACAATTATTCTTCAACATTCTAACTACATCACGTAATTAAACGAGATTTAAAATTTACCATAAACCTAAATCGTCCAAGCCATACCAAGTCCCCTCATCTCTGAAATCTAGTAAACTTAAGCGCAGTAAGAGCCTACCATCCAGCTCATTTCTTAATGCATACGGTTATTGAAGGTGAGGGACAACGATTGTGGGGGTAACACTTAGTGAACTATTCCTGGCATCTGGTTCCTACTTCAGGGCCATGGCTTGGTAACATTCCCCATTCTTTCATCGACGCTTGCATAAGTTATTGGTGGAGTACATAAACCTCATTAAGCCACATGCCGAG	NGS-before-no.19:1	0	0	0	0	0	0	0	0	34	0	0	0	0	0	0	0	0	2
TGTCAACATATCATGAAGACTTACATAAAGCATGACAATTATTCTTCAACATCCTAACTACATCACGTAATTAAACGAGATTTAAAATTTACCATAAACCTAAATCGTCCAAGCCATACCAAGTCCCCTCATCTCTGAAATCTAGTAAACTTAAGCGCAGTAAGAGCCTACCATCCAGCTCATTTCTTAATGCATACGGTTATTGAAGGTGAGGGACAACGATTGTGGGGGTAACACTTAGTGAACTATTCCTGGCATCTGGTTCCTACTTCAGGGCCATGGCTTGGTAACATTCCCCATTCTTTCATCGACGCTTGCATAAGTTATTGGTGGAGTACATAAACATCATTAAGCCACATGCCGAG	NGS-before-no.19:1	0	0	0	0	0	0	0	0	34	0	0	0	0	0	0	0	0	2
TGTCAACATATCATGAAGACTTACATAAAGCATGATAATTATTCTTCAACATCCTAACTACATCACGTAATTAAACGAGATTTAAAATTTACCATAAACCTAAATCGTCCAAGCCATACCAAGTCCCCTCATCTCTGAAATCTAGTAAACTTAAGCGCAGTAAGAGCCTACCATCCAGCTCATTTCTTAATGCATACGGTTATTGAAGGTGAGGGACAACGATTGTGGGGGTAACACTTAGTGAACTATTCCTGGCATCTGGTTCCTACTTCAGGGCCATGGCTTGGTAACATTCCCCATTCTTTCATCGACGCTTGCATAAGTTATTGGTGGAGTACATAAACCTCATTAAGCCACATGCCGAG	NGS-before-no.19:1	0	0	0	0	0	0	0	0	34	0	0	0	0	0	0	0	0	2
TGTCACCATACCATGAAGACTTACATAAAGCATGACAATTATCTTTCAACATTCTATCTACATCATGTAATTAAACGAGATTTAAGATCTAACATAAACCTAAATCGTACAAGCCATACCAAGTCCCCTCATCTCTGAAATCTGGTAAACTTAAGCGCAGTAAGAGCCTACCATCCAGCTCATTTCTTAATGCATACGGTTATTGAAGGTGAGGGACAACAATTGTGGGGGTAACACTTAGTGAACTATTCCTGGCATTTGGTTCCTACTTCAGGGCCATGGCTTGGTAACATTCCCCATTCTTTCATCGACGCTTGCATAAGTTATTGGTGGAGTACATAAACCTCATTAAGCCACATGCCGAG	NGS-before-no.14:1	0	0	0	0	0	0	0	0	33	0	0	0	0	0	0	0	0	2
TGTCAACATATCATGAAGACTTACATAAAGCATGACAATTATTTTTCAACATCCTAACTACATCACGTAATTAAACGAGATTTAAAATTTACCATAAACCTAAATCGTCCAAGCCATACCAAGTCCCCTCATCTCTGAAATCTAGTAAACTTAAGCGCAGTAAGAGCCTACCATCCAGCTCATTTCTTAATGCATACGGTTATTGAAGGTGAGGGACAACGATTGTGGGGGTAACACTTAGTGAACTATTCCTGGCATCTGGTTCCTACTTCAGGGCCATGGCTTGGTAACATTCCCCATTCTTTCATCGACGCTTGCATAAGTTATTGGTGGAGTACATAAACCTCATTAAGCCACATGCCGAG	NGS-before-no.19:1	0	0	0	0	0	0	0	0	32	0	0	0	0	0	0	0	0	2
TGTCAACATATCATGAAGACTTACATAAAGCATGACAATTATTCTTCAACATCCTAACTACATCACGTAATTAAACGAGATTTAAAATTTACCATAAACCTAAATCGTCCAAGCCATACCAAGTTCCCTCATCTCTGAAATCTAGTAAACTTAAGCGCAGTAAGAGCCTACCATCCAGCTCATTTCTTAATGCATACGGTTATTGAAGGTGAGGGACAACGATTGTGGGGGTAACACTTAGTGAACTATTCCTGGCATCTGGTTCCTACTTCAGGGCCATGGCTTGGTAACATTCCCCATTCTTTCATCGACGCTTGCATAAGTTATTGGTGGAGTACATAAACCTCATTAAGCCACATGCCGAG	NGS-before-no.19:1	0	0	0	0	0	0	0	0	32	0	0	0	0	0	0	0	0	2
TGTCACCATACCATGAAGACTTACATAAAGCATGACAATTATCTTTCAACATTCTATCTACATCATGTAATTAAACGAGATTTAAGATCTAACATAAACCTAAATCGTCCAAGCCATACCAAGTCCCCTCATCTCTGAAATCTGGTAAACTTAAGCGCAGTAAGAGCCTACCATCCAGCTCATTTCTTAATGCATACGGTTATTGAAGGTGAAGGACAACAATTGTGGGGGTAACACTTAGTGAACTATTCCTGGCATTTGGTTCCTACTTCAGGGCCATGGCTTGGTAACATTCCCCATTCTTTCATCGACGCTTGCATAAGTTATTGGTGGAGTACATAAACCTCATTAAGCCACATGCCGAG	NGS-before-no.14:1	0	0	0	0	0	0	0	0	32	0	0	0	0	0	0	0	0	2
TGTCACCATACCATGAAGACTTACATAAAGCATGACAATTATCTTTAAACATTCTATCTACATCATGTAATTAAACGAGATTTAAGATCTAACATAAACCTAAATCGTCCAAGCCATACCAAGTCCCCTCATCTCTGAAATCTGGTAAACTTAAGCGCAGTAAGAGCCTACCATCCAGCTCATTTCTTAATGCATACGGTTATTGAAGGTGAGGGACAACAATTGTGGGGGTAACACTTAGTGAACTATTCCTGGCATTTGGTTCCTACTTCAGGGCCATGGCTTGGTAACATTCCCCATTCTTTCATCGACGCTTGCATAAGTTATTGGTGGAGTACATAAACCTCATTAAGCCACATGCCGAG	NGS-before-no.14:1	0	0	0	0	0	0	0	0	31	0	0	0	0	0	0	0	0	2
TGTCACCATACCATGAAGACTTACATAAAGCATGACAATTATCTTTCAACATTCTATCTACATCATGTAATTAAACGAGATTTAAGATCTAACATAAACCTAAATCGTCCAAGCCATACCAAGTCCCCTCATCTCTGAAATCTGGTAAACTTAAGCGCAGTAAGAGCCTACCATCCAGCTCATTTCTTAATGCATACGGTTATTGAAGGTGAGGGACAACAATTGTGGGGGTAACACTTAGTGAACTATTCCTGGCATTTGGTTCCTACTTCAGGGCCATGGCTTGGTAACATTCCCCATTCTTTCATCGACGCTTGAATAAGTTATTGGTGGAGTACATAAACCTCATTAAGCCACATGCCGAG	NGS-before-no.14:1	0	0	0	0	0	0	0	0	30	0	0	0	0	0	0	0	0	2
TGTCACCATACCATGAAGACTTACATAAAGCATGACAATTATCTTTCAACATTCTATCTACATCATGTAATTAAACGAGATTTAAGATCTAACATAAACCTAAATCGTCCAAGTCATACCAAGTCCCCTCATCTCTGAAATCTGGTAAACTTAAGCGCAGTAAGAGCCTACCATCCAGCTCATTTCTTAATGCATACGGTTATTGAAGGTGAGGGACAACAATTGTGGGGGTAACACTTAGTGAACTATTCCTGGCATTTGGTTCCTACTTCAGGGCCATGGCTTGGTAACATTCCCCATTCTTTCATCGACGCTTGCATAAGTTATTGGTGGAGTACATAAACCTCATTAAGCCACATGCCGAG	NGS-before-no.14:1	0	0	0	0	0	0	0	0	29	0	0	0	0	0	0	0	0	2
TGTCAACATACCATGAAGACTTGCATAAAGCATGACAATTATCTTTCAACACCCTAGCTATATCATGTAATTAAACGAGATTTAAGATCTACCATAAACCTAAATCGTCCAAGCCATACCAAGTCCCCTCATCTCTGAAATCTGGTAAACTTAAGCGCAGTAAGAGCCTACCATCCAGCTCATTTCTTAATGCATACGGTTATTGAAGGTGAGGGACAATGATTGTGGGGGTAACACTTAGTGAACTATTCCTGGCATTTGGTTCCTACTTCAGGGCCATGGCTTGGTAACATTCCCCATTCTTTCATCGACGCTTGCATAAGTTATTGGTGTAGTACATAAACCTCATTAAGCCACATGCCGAG	Sanger-tank6-no.9:1	0	0	0	0	0	0	0	0	29	0	0	0	0	0	0	0	0	2
TGTCAACATACCATGAAGACTTGCATAAAGCATGACAATTATCTTTCAACACCCTAGCTATATCATGTAATTAAACGAGATTTAAGATCTACCATAAACCTAAATCGTCCAAGCCATACCAAGTCCCCTCATCTCTGAAATCTGGTAAACTTAAGCGCAGTAAGAGCCTACCATCCAGCTCATTTCTTAATGCATACGGTTATTGAAGGTGAGGGATAATGATTGTGGGGGTAACACTTAGTGAACTATTCCTGGCATTTGGTTCCTACTTCAGGGCCATGGCTTGGTAACATTCCCCATTCTTTCATCGACGCTTGCATAAGTTATTGGTGGAGTACATAAACCTCATTAAGCCACATGCCGAG	Sanger-tank6-no.9:1	0	0	0	0	0	0	0	0	28	0	0	0	0	0	0	0	0	2
TGTCAACATATCATGAAGACTTACATAAAGCATGACAATTATTCTTCAACATCCTAACTACATCACGTAATTAAACGAGATTTAAAATTTACCATAAACCTAAATCGTCCAAGCCATACCAAGTCCCCTCATCTCTGAAGTCTAGTAAACTTAAGCGCAGTAAGAGCCTACCATCCAGCTCATTTCTTAATGCATACGGTTATTGAAGGTGAGGGACAACGATTGTGGGGGTAACACTTAGTGAACTATTCCTGGCATCTGGTTCCTACTTCAGGGCCATGGCTTGGTAACATTCCCCATTCTTTCATCGACGCTTGCATAAGTTATTGGTGGAGTACATAAACCTCATTAAGCCACATGCCGAG	NGS-before-no.19:1	0	0	0	0	0	0	0	0	28	0	0	0	0	0	0	0	0	2
TGTCACCATACCATGAAGACTTACATAAAGCATGACAATTATCTTTCAACATTCTATCTACATCATGTAATTAAACGAGATTTAAGATCTAACATAAACCTAAATCTTCCAAGCCATACCAAGTCCCCTCATCTCTGAAATCTGGTAAACTTAAGCGCAGTAAGAGCCTACCATCCAGCTCATTTCTTAATGCATACGGTTATTGAAGGTGAGGGACAACAATTGTGGGGGTAACACTTAGTGAACTATTCCTGGCATTTGGTTCCTACTTCAGGGCCATGGCTTGGTAACATTCCCCATTCTTTCATCGACGCTTGCATAAGTTATTGGTGGAGTACATAAACCTCATTAAGCCACATGCCGAG	NGS-before-no.14:1	0	0	0	0	0	0	0	0	28	0	0	0	0	0	0	0	0	2
TGTCACCATACCATGAAGACTTACATAAAGCATGACAATTATCTTTCAACATTCTATCTACATCATGTAATTAAACGAGATTTAAGATCTAACATAAACCTAAATCGTCCAAGCCATACCAAGTCCCCTCATCTCTGAAATCTGGTAAACTTAAGCGCAGTAAGAGCCTACCATCCAGCTCATTTCTTAATGCATAAGGTTATTGAAGGTGAGGGACAACAATTGTGGGGGTAACACTTAGTGAACTATTCCTGGCATTTGGTTCCTACTTCAGGGCCATGGCTTGGTAACATTCCCCATTCTTTCATCGACGCTTGCATAAGTTATTGGTGGAGTACATAAACCTCATTAAGCCACATGCCGAG	NGS-before-no.14:1	0	0	0	0	0	0	0	0	26	0	0	0	0	0	0	0	0	2
TGTCAACATATCATGAAGACTTACATAAAGCATGACAATTATTCTTCAACATCCTAACTACATCACGTAATTAAACGAGATTTAAAATTTACCATAAACCTAAATCGTCCAAGCCATACCAAGTCCCCTCATCTCTGAAATCTAGTAAACTTAAGCGCAGTAAGAGCCTACCATCCAGCTCATTTCTTAATGCATACGGTTATTGAAGGTAAGGGACAACGATTGTGGGGGTAACACTTAGTGAACTATTCCTGGCATCTGGTTCCTACTTCAGGGCCATGGCTTGGTAACATTCCCCATTCTTTCATCGACGCTTGCATAAGTTATTGGTGGAGTACATAAACCTCATTAAGCCACATGCCGAG	NGS-before-no.19:1	0	0	0	0	0	0	0	0	26	0	0	0	0	0	0	0	0	2
TGTCACCATACCATGAAGACTTACATAAAGCATGACAATTATCTTTTAACATTCTATCTACATCATGTAATTAAACGAGATTTAAGATCTAACATAAACCTAAATCGTCCAAGCCATACCAAGTCCCCTCATCTCTGAAATCTGGTAAACTTAAGCGCAGTAAGAGCCTACCATCCAGCTCATTTCTTAATGCATACGGTTATTGAAGGTGAGGGACAACAATTGTGGGGGTAACACTTAGTGAACTATTCCTGGCATTTGGTTCCTACTTCAGGGCCATGGCTTGGTAACATTCCCCATTCTTTCATCGACGCTTGCATAAGTTATTGGTGGAGTACATAAACCTCATTAAGCCACATGCCGAG	NGS-before-no.14:1	0	0	0	0	0	0	0	0	25	0	0	0	0	0	0	0	0	2
TGTCAACATACCATGAAGACTTGTATAAAGCATGACAATTATCTTTCAACACCCTAGCTATATCATGTAATTAAACGAGATTTAAGATCTACCATAAACCTAAATCGTCCAAGCCATACCAAGTCCCCTCATCTCTGAAATCTGGTAAACTTAAGCGCAGTAAGAGCCTACCATCCAGCTCATTTCTTAATGCATACGGTTATTGAAGGTGAGGGACAATGATTGTGGGGGTAACACTTAGTGAACTATTCCTGGCATTTGGTTCCTACTTCAGGGCCATGGCTTGGTAACATTCCCCATTCTTTCATCGACGCTTGCATAAGTTATTGGTGGAGTACATAAACCTCATTAAGCCACATGCCGAG	Sanger-tank6-no.9:1	0	0	0	0	0	1	0	0	24	0	0	0	0	0	0	0	0	2
TGTCACCATACCATGAAGACTTACATAAAGCATGACAATTATCTTTCAACATTCTATCTACATCATGTAATTAAACGAGATTTAAGATCTAACATAAACCTAAATCGTCCAAGCCATACCAAGTCCCCTCATCTCTAAAATCTGGTAAACTTAAGCGCAGTAAGAGCCTACCATCCAGCTCATTTCTTAATGCATACGGTTATTGAAGGTGAGGGACAACAATTGTGGGGGTAACACTTAGTGAACTATTCCTGGCATTTGGTTCCTACTTCAGGGCCATGGCTTGGTAACATTCCCCATTCTTTCATCGACGCTTGCATAAGTTATTGGTGGAGTACATAAACCTCATTAAGCCACATGCCGAG	NGS-before-no.14:1	0	0	0	0	0	0	0	0	24	0	0	0	0	0	0	0	0	2
TGTCAACATACCATGAAGACTTGCATAAAGCATGACAATTATCTTTCAACACCCTAGCTATATCATGTAATTAAACGAGATTTAAGATCTACCATAAACCTAAATCGTCCAAGCCATACCAAGTCCCCTCATCTCTGAAATCTGGTAAACTTAAGCGCAGTAAGAGCCTACCATCCAGCTCATTTCTTAATGCATACGGTTATTGAAGGTGAGGGACAATGATTGTGGGGGTAACACTTAGTGAACTATTCCTGGCATTTGGTTCCTACTTCAGGGCCATGGCTTGGTAACATTCCCCATTCTTTCATCGACGCTTACATAAGTTATTGGTGGAGTACATAAACCTCATTAAGCCACATGCCGAG	Sanger-tank6-no.9:1	0	0	0	0	0	7	0	0	23	0	0	0	0	0	0	0	0	2
TGTCAACATACCATGAAGACTTGCATAAAGCATGACAATTATCTTTCAACACCCTAGCTATATCATGTAATTAAACGAGATTTAAGATCTACCATAAACCTAAATCGTCCAAGCCATACCAAGTCCCCTCATCTCTGAAATCTGGTAAACTTAAGAGCAGTAAGAGCCTACCATCCAGCTCATTTCTTAATGCATACGGTTATTGAAGGTGAGGGACAATGATTGTGGGGGTAACACTTAGTGAACTATTCCTGGCATTTGGTTCCTACTTCAGGGCCATGGCTTGGTAACATTCCCCATTCTTTCATCGACGCTTGCATAAGTTATTGGTGGAGTACATAAACCTCATTAAGCCACATGCCGAG	Sanger-tank6-no.9:1	0	0	0	0	0	1	0	0	23	0	0	0	0	0	0	0	0	2
TGTCAACATACCATGAAGACTTGCATAAAGCATGACAATTATCTTTCAACACCCTAGCTATATCATGTAATTAAACGAGATTTAAGATCTACCATAAACCTAAATCGTCCAAGCCATACCAAGTCCCCTCATCTCTGAAATCTGGTAAACTTAAGCGCAGTAAGAGCCTACCATCCAGCTCATTTCTTAATGCATACGGTTATTGAAGGTGAGGGACAATGATTGTGGGGGTAACACTTAGTGAACTATTCCTGGCATTTGGTTCCTACTTCAGGGCCATGGCTTGGTAACATTCCCCATTCTTTCATCGACGCTTGCATAAGTTATTGGTGGATTACATAAACCTCATTAAGCCACATGCCGAG	Sanger-tank6-no.9:1	0	0	0	0	0	0	0	0	23	0	0	0	0	0	0	0	0	2
TGTCACCATACCATGAAGACTTACATAAAGCATGACAATTATCTTTCAACATTCTATCTACATCATGTAATTAAACGAGATTTAAGATCTAACATAAACCTAAATCGTCCAAGCCATACCAAGTCCCCTCATCTCTGAAATCTGGTAAACTTAAGCGCAGTAAGAGCCTACCATCCAGCTCATTTCTTAATGCATACGGTTATTGAAGGTGAGGGACAACAATTGTGGGGGTAACACTTAGTGAACTATTCCTGGCATTTGTTTCCTACTTCAGGGCCATGGCTTGGTAACATTCCCCATTCTTTCATCGACGCTTGCATAAGTTATTGGTGGAGTACATAAACCTCATTAAGCCACATGCCGAG	NGS-before-no.14:1	0	0	0	0	0	0	0	0	21	0	0	0	0	0	0	0	0	2
TGTCAACATATCATGAAGACTTACATAAAGCATGACAATTATTCTTCAACATCCTAACTACATCACGTAATTAAACGAGATTTAAAATTTACCATAAACCTAAATCGTCCAAGCCATACCAAGTCCCCTCATCTCTGAAATCTAGTAAACTTAAGCGCAGTAAGAGCCTACCATCCAGCTCATTTCTTAATGCATACGGTTATTGAAGGTGAGGGACAACGATTGTGGGGGTAACACTTAGTGAACTATTCCTGGCATCTGGTTCCTACTTCAGGGCCATGGCTTGGTAACATTCCCCATTCTTTCATCGACGCTTGCATAAATTATTGGTGGAGTACATAAACCTCATTAAGCCACATGCCGAG	NGS-before-no.19:1	0	0	0	0	0	0	0	0	21	0	0	0	0	0	0	0	0	2
TGTCACCATACCATGAAGACTTACATAAAGCATGACAATTATCTTTCAACATTCTATCTACATCATGTAATTAAACGAGATTTAAGATCTAACATAAACCTAAATCGTCCAAGCCATACCAAGTCCCCTCATCTCTGAAATCTGGTAAACTTAAGCGCAGTAAGAGCCTACCATCCAGCTCATTTCTTAATGCATACGGTTATTGAAGGTGAGGGACAACAATTGTGGGGGTAACACTTAGTGAACTATTCCTGGCATTTGGTTCCTACTTCAGGGCCATGGCTTGGTAACATTCCCCATTCTTTCATCGACGCTTGCATAAGTTATTGGTGGAGTACATAAAACTCATTAAGCCACATGCCGAG	NGS-before-no.14:1	0	0	0	0	0	0	0	0	21	0	0	0	0	0	0	0	0	2
TGTCACCATACCATGAAGACTTACATAAAGCATGACAATTATCTTTCAACATTCTATCTACATCATGTAATTAAACGAGATTTAAGATCTAACATAAACCTAAATCGTCCAAGCCATACCAAGTCCCCTCATCTCTGAAATCTGGTAAACTTAAGCGCAGTAAGAGCCTACCATCCAGCTCATTTCTTAATGCATACGGTTATTAAAGGTGAGGGACAACAATTGTGGGGGTAACACTTAGTGAACTATTCCTGGCATTTGGTTCCTACTTCAGGGCCATGGCTTGGTAACATTCCCCATTCTTTCATCGACGCTTGCATAAGTTATTGGTGGAGTACATAAACCTCATTAAGCCACATGCCGAG	NGS-before-no.14:1	0	0	0	0	0	0	0	0	21	0	0	0	0	0	0	0	0	2
TGTCAACATACCATGAAGACTTGAATAAAGCATGACAATTATCTTTCAACACCCTAGCTATATCATGTAATTAAACGAGATTTAAGATCTACCATAAACCTAAATCGTCCAAGCCATACCAAGTCCCCTCATCTCTGAAATCTGGTAAACTTAAGCGCAGTAAGAGCCTACCATCCAGCTCATTTCTTAATGCATACGGTTATTGAAGGTGAGGGACAATGATTGTGGGGGTAACACTTAGTGAACTATTCCTGGCATTTGGTTCCTACTTCAGGGCCATGGCTTGGTAACATTCCCCATTCTTTCATCGACGCTTGCATAAGTTATTGGTGGAGTACATAAACCTCATTAAGCCACATGCCGAG	Sanger-tank6-no.9:1	0	0	0	0	0	1	0	0	20	0	0	0	0	0	0	0	0	2
TGTCAACATACCATGAAGACTTGCATAAAGCATGACAATTATCTTTCAACACCCTAGCTATATCATGTAATTAAACGAGATTTAAGATCTACCATAAACCTAAATCTTCCAAGCCATACCAAGTCCCCTCATCTCTGAAATCTGGTAAACTTAAGCGCAGTAAGAGCCTACCATCCAGCTCATTTCTTAATGCATACGGTTATTGAAGGTGAGGGACAATGATTGTGGGGGTAACACTTAGTGAACTATTCCTGGCATTTGGTTCCTACTTCAGGGCCATGGCTTGGTAACATTCCCCATTCTTTCATCGACGCTTGCATAAGTTATTGGTGGAGTACATAAACCTCATTAAGCCACATGCCGAG	Sanger-tank6-no.9:1	0	0	0	0	0	1	0	0	20	0	0	0	0	0	0	0	0	2
TGTCAACATACCATGAAGACTTGCATAAAGCATGACAATTATCTTTCAACACCCTAGCTATATCATGTAATTAAACGAGATTTAAGATCTACCATAAACCTAAATCGTCCAAGCCATACCAAGTCCCCTCATCTCTGAAATCTGATAAACTTAAGCGCAGTAAGAGCCTACCATCCAGCTCATTTCTTAATGCATACGGTTATTGAAGGTGAGGGACAATGATTGTGGGGGTAACACTTAGTGAACTATTCCTGGCATTTGGTTCCTACTTCAGGGCCATGGCTTGGTAACATTCCCCATTCTTTCATCGACGCTTGCATAAGTTATTGGTGGAGTACATAAACCTCATTAAGCCACATGCCGAG	Sanger-tank6-no.9:1	0	0	0	0	0	1	0	0	20	0	0	0	0	0	0	0	0	2
TGTCAACATACCATGAAGACTTGCATAAAGCATTACAATTATCTTTCAACACCCTAGCTATATCATGTAATTAAACGAGATTTAAGATCTACCATAAACCTAAATCGTCCAAGCCATACCAAGTCCCCTCATCTCTGAAATCTGGTAAACTTAAGCGCAGTAAGAGCCTACCATCCAGCTCATTTCTTAATGCATACGGTTATTGAAGGTGAGGGACAATGATTGTGGGGGTAACACTTAGTGAACTATTCCTGGCATTTGGTTCCTACTTCAGGGCCATGGCTTGGTAACATTCCCCATTCTTTCATCGACGCTTGCATAAGTTATTGGTGGAGTACATAAACCTCATTAAGCCACATGCCGAG	Sanger-tank6-no.9:1	0	0	0	0	0	0	0	0	20	0	0	0	0	0	0	0	0	2
TGTCAACATACCATGAAGACTTGCATAAAGCATGACAATTATCTTTCAACACCCTAGCTATATCATGTAATTAAACGAGATTTAAGATCTACCATAAACCTAAATCGTCCAAGCCATACCAAGTCCCCTCATCTCTGAAATCTGGTAAACTTAAGCGCAGTAAGAGCCTACCATCCAGCTCATTTCTTAATGCATACGGTTATTGAAGGTGAGGGACAATGATTGTGGGGGTAACACTTAGTGAACTATTCCTGGCATTTGGTTCCTACTTCATGGCCATGGCTTGGTAACATTCCCCATTCTTTCATCGACGCTTGCATAAGTTATTGGTGGAGTACATAAACCTCATTAAGCCACATGCCGAG	Sanger-tank6-no.9:1	0	0	0	0	0	0	0	0	20	0	0	0	0	0	0	0	0	2
TGTCACCATACCATGAAGACTTACATAAAGCATGAAAATTATCTTTCAACATTCTATCTACATCATGTAATTAAACGAGATTTAAGATCTAACATAAACCTAAATCGTCCAAGCCATACCAAGTCCCCTCATCTCTGAAATCTGGTAAACTTAAGCGCAGTAAGAGCCTACCATCCAGCTCATTTCTTAATGCATACGGTTATTGAAGGTGAGGGACAACAATTGTGGGGGTAACACTTAGTGAACTATTCCTGGCATTTGGTTCCTACTTCAGGGCCATGGCTTGGTAACATTCCCCATTCTTTCATCGACGCTTGCATAAGTTATTGGTGGAGTACATAAACCTCATTAAGCCACATGCCGAG	NGS-before-no.14:1	0	0	0	0	0	0	0	0	19	0	0	0	0	0	0	0	0	2
TGTCACCATACCATGAAGACTTACATAAAGCATGACAATTATCTTTCAACATTCTATCTACATCATGTAATTAAACGAGATTTAAGATCTAACATAAACCTAAATCGTCCAAGCCATACCAAGTCCCCTCATCTCTGAAATCTGGTAAACTTAAGCGCAGTAAGAGCCTACCATCCAGCTCATTTCTTAATGCATACGGTTATTGAAGGTGAGGGACAACAATTGTGGGGGTAACACTTAGTGAACTATTCCTGGCATTTGGTTCCTAATTCAGGGCCATGGCTTGGTAACATTCCCCATTCTTTCATCGACGCTTGCATAAGTTATTGGTGGAGTACATAAACCTCATTAAGCCACATGCCGAG	NGS-before-no.14:1	0	0	0	0	0	0	0	0	19	0	0	0	0	0	0	0	0	2
TGTCAACATACCATGAAGACTTGCATAAAGCATGACAATTATCTTTCAACACCCTAGCTATATCATGTAATTAAACGAGATTTAAGATCTACCATAAACCTAAATCGTCCAAGCCATACCAAGTCCCCTCATCTCTGAAATCTGGTAAACTTAAGCGCAGTAAGAGCCTACCATCCAGCTCATTTCTTAATGCATACGGTTATTGAAGGTGAGGGACAATGATTGTGGGGGTAACACTTAGTGAACTATTCCTGGCATTTGGTTCCTACTTCAGGGCCATGGCTTGGTAACATTCACCATTCTTTCATCGACGCTTGCATAAGTTATTGGTGGAGTACATAAACCTCATTAAGCCACATGCCGAG	Sanger-tank6-no.9:1	0	0	0	0	0	0	0	0	19	0	0	0	0	0	0	0	0	2
TGTCAACATATCATGAAGACTTACATAAAGCATGACAATTATTCTTCAACATCCTAGCTATATCACGTAATTAAACGAGATTTAAGACCTACCATAAACCTAAATCGTCCAAGCCATACCAAGTCCCCTCATCCCTGAAATCTAGTAAACTTAAGCGCAGTAAGAGCCTACCATCCAGCTCATTTCTTAATGCATATGGTTATTGAAGGTGAGGGACAACGATTGTGGGGGTAACACTTAGTGAACTATTCCTGGCATTTGGTTCCTACTTCAGGGCCATGGCTTGGTAACATTCCCCATTCTTTCATCGACGCTTGCATAAGTTATTGGTGGAGTACATAAACCTCATTAAGCCACATGCCGAG	Sanger-tank7-no.12:1	0	0	0	0	0	0	2	0	18	0	0	0	0	0	0	0	0	2
TGTCAACATACCATGAAGACTTGCATAAAGCATGACAATTATCTTTCAACACCCTAGCTATATCATGTAATTAAACGAGATTTAAGATCTACCATAAACCTAAATCGTCCAAGCCATACCAAGTCCCCTCATCTCTGAAATCTGGTAAACTTAAGCGCAGTAAGAGCCTACCATCCAGCTCATTTCTTAATGCATACGGTTATTGAAGGTGAGGGACAATGATTGTGGGGGTAACACTTAGTGAACTATTCCTGGCATTTGGTTCCTACTTCAGGGCCATGGCTTGGTAACATTCCCCATTCTTTCATCGACGCTTGCATAAGTTATTGGTGGAGTACATAAACCTCATTAAGCCACATGACGAG	Sanger-tank6-no.9:1	0	0	0	0	0	1	0	0	18	0	0	0	0	0	0	0	0	2
TGTCAACATACCATGAAGACTTGCATAAAGCATGACAATTATCTTTCAACACCCTAGCTATATCATGTAATTAAACGAGATTTAAGATCTACCATAAAACTAAATCGTCCAAGCCATACCAAGTCCCCTCATCTCTGAAATCTGGTAAACTTAAGCGCAGTAAGAGCCTACCATCCAGCTCATTTCTTAATGCATACGGTTATTGAAGGTGAGGGACAATGATTGTGGGGGTAACACTTAGTGAACTATTCCTGGCATTTGGTTCCTACTTCAGGGCCATGGCTTGGTAACATTCCCCATTCTTTCATCGACGCTTGCATAAGTTATTGGTGGAGTACATAAACCTCATTAAGCCACATGCCGAG	Sanger-tank6-no.9:1	0	0	0	0	0	0	0	0	18	0	0	0	0	0	0	0	0	2
TGTCAACATACCATGAAGACTTGCATAAAGCATGACAATTATCTTTCAACACCCTAGCTATATCATGTAATTAAACGAGATTTAAGATCTACCATAAACCTAAATCGTCCAAGCCATACCAAGTCCCCTCATCTCTGAAATCTGGTAAACTTAAGCGCAGTAAGAGCCTACCATCCAGCTCATTTCTTAATGCATACGGTTATTGAAGGTGAGGGACAATGATTGTGGGGGTAACACTTAGTGAACTATTCCTGTCATTTGGTTCCTACTTCAGGGCCATGGCTTGGTAACATTCCCCATTCTTTCATCGACGCTTGCATAAGTTATTGGTGGAGTACATAAACCTCATTAAGCCACATGCCGAG	Sanger-tank6-no.9:1	0	0	0	0	0	0	0	0	18	0	0	0	0	0	0	0	0	2
TGTCAACATACCATGAAGACTTGCATAAAGCATGACAATTATCTTTCAACACCCTAGCTATATCATGTAATTAAACGAGATTTAAGATCTACCATAAACCTAAATCGTCCAAGCCATACCAAGTCCCCTCATCTCTGAAATCTGGTAAACTTAAGCGCAGTAAGAGCCTACCATCCAGCTCATTTCTTAATGCATACGGTTATTGAAGGTGAGGGACAATGATTGTGGGGGTAACACTTAGTGAACTATTCCTGGCATTTGGTTCCTACTTCAGGGCCATGGCTTGGTAACATTCCCCATTATTTCATCGACGCTTGCATAAGTTATTGGTGGAGTACATAAACCTCATTAAGCCACATGCCGAG	Sanger-tank6-no.9:1	0	0	0	0	0	2	0	0	17	0	0	0	0	0	0	0	0	2
TGTCACCATACCATGAAGACTTACATAAAGCATGACAATTATCTTTCAACATTCTATCTACATCATGTAATTAAACGAGATTTAAGATCTAACATAAACCTAAATCGTCCAAGCCATACCAAGTCCCCTCATCTCTGAAATCTGGTAAACTTAAGCGCAGTAAGAGCCTACCATCCAGCTCATTTCTTAATGCATACGGTTATTGAAGGTGAGGGACAACAATTGTGGGGGTAACACTTAGTGAACTATTCCTGGCATTTAGTTCCTACTTCAGGGCCATGGCTTGGTAACATTCCCCATTCTTTCATCGACGCTTGCATAAGTTATTGGTGGAGTACATAAACCTCATTAAGCCACATGCCGAG	NGS-before-no.14:1	0	0	0	0	0	0	0	0	17	0	0	0	0	0	0	0	0	2
TGTCACCATACCATGAAGACTTACATAAAACATGACAATTATCTTTCAACATTCTATCTACATCATGTAATTAAACGAGATTTAAGATCTAACATAAACCTAAATCGTCCAAGCCATACCAAGTCCCCTCATCTCTGAAATCTGGTAAACTTAAGCGCAGTAAGAGCCTACCATCCAGCTCATTTCTTAATGCATACGGTTATTGAAGGTGAGGGACAACAATTGTGGGGGTAACACTTAGTGAACTATTCCTGGCATTTGGTTCCTACTTCAGGGCCATGGCTTGGTAACATTCCCCATTCTTTCATCGACGCTTGCATAAGTTATTGGTGGAGTACATAAACCTCATTAAGCCACATGCCGAG	NGS-before-no.14:1	0	0	0	0	0	0	0	0	17	0	0	0	0	0	0	0	0	2
TGTCAACATACCATGAAGACTTGCATAAAGCATGACAATTATCTTTCAACACCCTAGCTATATCATGTAATTAAACGAAATTTAAGATCTACCATAAACCTAAATCGTCCAAGCCATACCAAGTCCCCTCATCTCTGAAATCTGGTAAACTTAAGCGCAGTAAGAGCCTACCATCCAGCTCATTTCTTAATGCATACGGTTATTGAAGGTGAGGGACAATGATTGTGGGGGTAACACTTAGTGAACTATTCCTGGCATTTGGTTCCTACTTCAGGGCCATGGCTTGGTAACATTCCCCATTCTTTCATCGACGCTTGCATAAGTTATTGGTGGAGTACATAAACCTCATTAAGCCACATGCCGAG	Sanger-tank6-no.9:1	0	0	0	0	0	0	0	0	17	0	0	0	0	0	0	0	0	2
TGTCAACATATCATGAAGACTTACATAAAGCATAACAATTATTCTTCGACATCCTAGTTACATCACGTAATTAAACGAGATTTAAAACCTACCATAAACCTAAATCGTCCAAGCCATACCAAGTCCCCTCATCTCTGAAATCCAGTAAACTTAAGCGCAGTAAGAGCCTACCATCCAGCTCATTTCTTAATGCATACGGTTATTGAAGGTGAGGGACAACGATTGTGAGGGTAACACTTAGTGAACTATTCCTGGCATTGGTTCCTACTTCAGGGCCATGACTTGGTAACATTCCCCATTCTTTCATCGACGCTTGCATAAGTTATTGGTGGAGTACATGAACCTCATTAAGCCACATGCCGAG	Sanger-tank1-no.8:1	0	0	0	0	0	0	0	0	16	0	0	0	0	0	0	0	0	2
TGTCAACATACCATGAAGACTTGCATAAAGCATGACAATTATCTTTCAACACCCTAGCTATATCATGTAATTAAACGAGATTTAAGATCTACCATAAACCTAAATCGTCCAAGCCATACCAAGTCCCCTCATCTCTGAAATCTGGTAAACTTAAGCGCAGTAAGAGCCTATCATCCAGCTCATTTCTTAATGCATACGGTTATTGAAGGTGAGGGACAATGATTGTGGGGGTAACACTTAGTGAACTATTCCTGGCATTTGGTTCCTACTTCAGGGCCATGGCTTGGTAACATTCCCCATTCTTTCATCGACGCTTGCATAAGTTATTGGTGGAGTACATAAACCTCATTAAGCCACATGCCGAG	Sanger-tank6-no.9:1	0	0	0	0	0	1	0	0	15	0	0	0	0	0	0	0	0	2
TGTCACCATACCATGAAGACTTACATAAAGCATGACAATTATCTTTCAACATTCTATCTACATCATGTAATTAAACGAGATTTAAGATCTAACATAAACCTAAATCGTCCAAGCCATACCAAGTCCCCTCATCTCTGAAATCTGGTAAACTTAAGCGCAGTAAGAGCCTACCATCCAGCTCATTTCTTAATGCATACGGTTATTGAAGGTGAGGGACAACAATTGTGGGGGTAACACTTAGTGAACTATTCCTGGCATTTGGTTCCTACTTCAGGGCCATGGCTTGGTAACATTCCCCATTCTTTCATCGACGCTTGCATAATTTATTGGTGGAGTACATAAACCTCATTAAGCCACATGCCGAG	NGS-before-no.14:1	0	0	0	0	0	0	0	0	15	0	0	0	0	0	0	0	0	2
TGTCAACATACCATGAAGACTTGCATAAAGCATGACAATTATCTTTCAACACCCTAGCTATATCATGTAATTAAACGAGATTTAAGATCTACCATAAACCTAAATCGTCCAAGCCATACCAAGTCCCCTCATCTCTGAAATCTGGTAAACTTAAGCGCAGTAAGAGCCTACCATCCAGCTCATTTCTTAATGCATACGGTTATTAAAGGTGAGGGACAATGATTGTGGGGGTAACACTTAGTGAACTATTCCTGGCATTTGGTTCCTACTTCAGGGCCATGGCTTGGTAACATTCCCCATTCTTTCATCGACGCTTGCATAAGTTATTGGTGGAGTACATAAACCTCATTAAGCCACATGCCGAG	Sanger-tank6-no.9:1	0	0	0	0	0	1	0	0	14	0	0	0	0	0	0	0	0	2
TGTCAACATACCATGAAGACTTGCATAAAGCATGACAATTATCTTTCAACACCCTAGCTATATCATGTAATTAAACGAGATTTAAGATCTACCATAAACCTAAATCGTCCAAGCCATACCAAGTCCCCTCATCTCTGAAATCTGGTAAACTTAAGCGCAGTAAGAGCCTACCATCCAGCTCATTTCTTAATGCATACGGTTATTGAAGGTGAGGGACAATGATTGTGGGGGTAACACTTAGTGAACTATTCCTGGCATTTGGTTCCTACTTCAGGGCTATGGCTTGGTAACATTCCCCATTCTTTCATCGACGCTTGCATAAGTTATTGGTGGAGTACATAAACCTCATTAAGCCACATGCCGAG	Sanger-tank6-no.9:1	0	0	0	0	0	1	0	0	14	0	0	0	0	0	0	0	0	2
TGTCAACATACCATGAAGACTTGCATAAAGCATGACAATTATCTTTCAACACCCTAGCTATATCATGTAATTAAACGAGATTTAAGATCTACCATAAACCTAAATCGTCCAAGCCATACCAAGTCCCCTCATCTCTGAAATCTGGTAAACTTAAGCGCAGTAAGAGCCTACCATCCAGCTCATTTCTTAATGCATACGGTTATTGAAGGTGAGGGACAATGATTGTGGGGTTAACACTTAGTGAACTATTCCTGGCATTTGGTTCCTACTTCAGGGCCATGGCTTGGTAACATTCCCCATTCTTTCATCGACGCTTGCATAAGTTATTGGTGGAGTACATAAACCTCATTAAGCCACATGCCGAG	Sanger-tank6-no.9:1	0	0	0	0	0	2	0	0	13	0	0	0	0	0	0	0	0	2
TGTCAACATACCATGAAGACTTGCATAAAGCATGACAATTATCTTTCAGCACCCTAGCTATATCATGTAATTAAACGAGATTTAAGATCTACCATAAACCTAAATCGTCCAAGCCATACCAAGTCCCCTCATCTCTGAAATCTGGTAAACTTAAGCGCAGTAAGAGCCTACCATCCAGCTCATTTCTTAATGCATACGGTTATTGAAGGTGAGGGACAATGATTGTGGGGGTAACACTTAGTGAACTATTCCTGGCATTTGGTTCCTACTTCAGGGCCATGGCTTGGTAACATTCCCCATTCTTTCATCGACGCTTGCATAAGTTATTGGTGGAGTACATAAACCTCATTAAGCCACATGCCGAG	Sanger-tank6-no.9:1	0	0	0	0	0	1	0	0	13	0	0	0	0	0	0	0	0	2
TGTCAACATACCATGAAGACTTGCATAAAGCATGACAATTATCTTTCAACACCCTAGCTATATCATGTAATTAAACGAGATTTAAGATCTACCATAAACCTAAATCGTCCAAGCCATACCAAGTCCCCTCATATCTGAAATCTGGTAAACTTAAGCGCAGTAAGAGCCTACCATCCAGCTCATTTCTTAATGCATACGGTTATTGAAGGTGAGGGACAATGATTGTGGGGGTAACACTTAGTGAACTATTCCTGGCATTTGGTTCCTACTTCAGGGCCATGGCTTGGTAACATTCCCCATTCTTTCATCGACGCTTGCATAAGTTATTGGTGGAGTACATAAACCTCATTAAGCCACATGCCGAG	Sanger-tank6-no.9:1	0	0	0	0	0	1	0	0	13	0	0	0	0	0	0	0	0	2
TGTCAACATACCATGAAGACTTGCATAAAGCATGACAATTATCTTTCAACACCCTAGCTATATCATGTAATTAAACGAGATTTAAGATCTACCATAAACATAAATCGTCCAAGCCATACCAAGTCCCCTCATCTCTGAAATCTGGTAAACTTAAGCGCAGTAAGAGCCTACCATCCAGCTCATTTCTTAATGCATACGGTTATTGAAGGTGAGGGACAATGATTGTGGGGGTAACACTTAGTGAACTATTCCTGGCATTTGGTTCCTACTTCAGGGCCATGGCTTGGTAACATTCCCCATTCTTTCATCGACGCTTGCATAAGTTATTGGTGGAGTACATAAACCTCATTAAGCCACATGCCGAG	Sanger-tank6-no.9:1	0	0	0	0	0	0	0	0	13	0	0	0	0	0	0	0	0	2
TGTCAACATACCATGAAGACTTGCATAAAGCATGACAATTATCTTTCAACACCCTAGCTATATCATGTAATTAAACGAGATTTAAGATCTACCATAAACCTAAATCGTCCAAGCCATACCAAGTCCCCTCATCTCTGAAATCTGGTAAACTTAAGCGCAGTAAGAGCCTACCATCCAGCTCATTTCTTAATGCATACGGTTATTGAAGGTGAGGGACAATGATTGTGGGGGTAACACTTAGTGAACTATTCCTGGCATTTGGTTCCTACTTCAGGGACATGGCTTGGTAACATTCCCCATTCTTTCATCGACGCTTGCATAAGTTATTGGTGGAGTACATAAACCTCATTAAGCCACATGCCGAG	Sanger-tank6-no.9:1	0	0	0	0	0	0	0	0	13	0	0	0	0	0	0	0	0	2
TGTCAACATACCATGAAGACTTGCATAAAGCATGACAATTATCTTTCAACACCCTAGCTATATCATGTAATTAAACGAGATTTAAGATCTACCATAAACCTAAATCGTCCAAGCCATACCAAGTCCCCTCATCTCTGAAATCTGGTAAACTTAAGCGCAGTAAGAGCCTACCATCCAGCTCATTTCTTAATGCATACGGTTATTGAAGGTGAGGGACAATGATTGTGGGGGTAACACTTAGTGAACTATTCCTGGCATTTGGTTCCTACTTCAGGGCCATGGCTTGGTAACATTCCCCATTCTTTCATCGACGCTTGCATAAGTTATTGGTGGAGTACATAAACATCATTAAGCCACATGCCGAG	Sanger-tank6-no.9:1	0	0	0	0	0	0	0	0	13	0	0	0	0	0	0	0	0	2
TGTCAACATATCATGAAGACTTACATAAAGCATGACAATTATTCTTCAACATCCTAGCTATATCACGTAATTAAACGAGATTTAAGACCTACCATAAACCTAAATCGTCCAAGCCATACCAAGTCCCCTCATCCCTGAAATCTAGTAAACTTAAGCGCAGTAAGAGCCTAACATCCAGCTCATTTCTTAATGCATACGGTTATTGAAGGTGAGGGACAACGATTGTGGGGGTAACACTTAGTGAACTATTCCTGGCATTTGGTTCCTACTTCAGGGCCATGGCTTGGTAACATTCCCCATTCTTTCATCGACGCTTGCATAAGTTATTGGTGGAGTACATAAACCTCATTAAGCCACATGCCGAG	Sanger-tank7-no.12:1	0	0	0	0	0	0	0	0	11	0	0	0	0	0	0	0	0	2
TGTCAACATACCATGAAGACTTGCATAAAGCATGACAATTATCTTTCAACACCCTAGCTATATCATGTAATTAAACGAGATTTAAGATCTACCATAAACCTAAATCGTCCAAGCCATACCAAGTCCCCTCATCTCTGAAATCTGGTAAACTTAAGCGCAGTAAGAGCCTACCATCCAGCTCATTTCTTAATGCATACGGTTATTGAAGGTAAGGGACAATGATTGTGGGGGTAACACTTAGTGAACTATTCCTGGCATTTGGTTCCTACTTCAGGGCCATGGCTTGGTAACATTCCCCATTCTTTCATCGACGCTTGCATAAGTTATTGGTGGAGTACATAAACCTCATTAAGCCACATGCCGAG	Sanger-tank6-no.9:1	0	0	0	0	0	0	0	0	10	0	0	0	0	0	0	0	0	2
TGTCACCATACCATGAAGACTTACATAAAGCATGACAATTATCTTTCAACATTTTATCTACATCATGTAATTAAACGAGATTTAAGATCTAACATAAACCTAAATCGTCCAAGCCATACCAAGTCCCCTCATCTCTGAAATCTGGTAAACTTAAGCGCAGTAAGAGCCTACCATCCAGCTCATTTCTTAATGCATACGGTTATTGAAGGTGAGGGACAACAATTGTGGGGGTAACACTTAGTGAACTATTCCTGGCATTTGGTTCCTACTTCAGGGCCATGGCTTGGTAACATTCCCCATTCTTTCATCGACGCTTGCATAAGTTATTGGTGGAGTACATAAACCTCATTAAGCCACATGCCGAG	NGS-before-no.14:1	0	0	0	0	0	0	0	0	10	0	0	0	0	0	0	0	0	2
TGTCAACATACCATGAAGACTTGCATAAAGCATGACAATTATCTTTCAACACCCTAGCTATATCATGTAATTAAACGAGATTTAAGATCTACCATAAACCTAAATCGTCCAAGCCATACCAAGTCCCCTCATCTCTGAAATCTGGTAAACTTAAGCGCAGTAAGAGCCTACCATCCAGCTCATTTCTTAATGCATACGGTTATTGAAGGTGAGAGACAATGATTGTGGGGGTAACACTTAGTGAACTATTCCTGGCATTTGGTTCCTACTTCAGGGCCATGGCTTGGTAACATTCCCCATTCTTTCATCGACGCTTGCATAAGTTATTGGTGGAGTACATAAACCTCATTAAGCCACATGCCGAG	Sanger-tank6-no.9:1	0	0	0	0	0	0	0	0	10	0	0	0	0	0	0	0	0	2
TGTCAACATACCATGAAGACTTGCATAAAGCATGACAATTATCTTTCAACACCCTAACTATATCATGTAATTAAACGAGATTTAAGATCTACCATAAACCTAAATCGTCCAAGCCATACCAAGTCCCCTCATCTCTGAAATCTGGTAAACTTAAGCGCAGTAAGAGCCTACCATCCAGCTCATTTCTTAATGCATACGGTTATTGAAGGTGAGGGACAATGATTGTGGGGGTAACACTTAGTGAACTATTCCTGGCATTTGGTTCCTACTTCAGGGCCATGGCTTGGTAACATTCCCCATTCTTTCATCGACGCTTGCATAAGTTATTGGTGGAGTACATAAACCTCATTAAGCCACATGCCGAG	Sanger-tank6-no.9:1	0	0	0	0	0	2	0	0	9	0	0	0	0	0	0	0	0	2
TGTCAACATACCATGAAGACTTGCATAAAGCATGACAATTATCTTTCAACACCCTAGCTATATCATGTAATTAAACGAGATTTAAGATCTACCATAAACCTAAATCGTCCAAGCCATACCAAGTCCCCTCATCTCTGAAATCTGGTAAACTTAAGCGCAGTAAGAGCCTACCATCCAGCTCATTTCTTAATGCATACGGTTATTGAAGGTGAGGGACAATGATTGTGGGGGTAACACTTAGTGAACTATTCCTGGCATTTGGTTCCTACTTCAGGGCCATGGCTTGGTAACATTCCCCATTCTTTCATCGACGCTTGCATAATTTATTGGTGGAGTACATAAACCTCATTAAGCCACATGCCGAG	Sanger-tank6-no.9:1	0	0	0	0	0	1	0	0	9	0	0	0	0	0	0	0	0	2
TGTCAACATACCATGAAGACTTACATAAAGCATGACAATTATCTTTCAACATTCTACCTACATCACGTAATTGAACGAGATCTAAGACCTACCATAAACCTAAATCGTCTAAGCCATACCAAGTCCCCTCATCTCTGAAATCTAGTAAACTTAAGCGCAGTAAGAGCCTACCATCCAGCTCATTTCTTAATGCATACGGTTATTGAAGGTGAGGGACAATAATTGTGGGGGTAACACTTAGTGAACTATTCCTGGCATCTGGTTCCTACTTCAGGGCCATGGCTTGGTAACATTCCCCATTCTTTCATCGACGCTTGCATAAGTTATTGGTGGAGTACATAAATCTCATTAAGCCACATGCCGAG	Sanger-tank1-no.2:1	26	0	0	0	0	0	0	0	9	0	0	0	0	0	0	0	0	2
TGTCAACATATCATGAAGACTTACATAAAGCATGACAATTATTCTTCAACATCCTAGCTATATCACGTAATTAAACGAGATTTAAGACCTACCATAAACCTAAATCGTCCAAGCAATACCAAGTCCCCTCATCCCTGAAATCTAGTAAACTTAAGCGCAGTAAGAGCCTACCATCCAGCTCATTTCTTAATGCATACGGTTATTGAAGGTGAGGGACAACGATTGTGGGGGTAACACTTAGTGAACTATTCCTGGCATTTGGTTCCTACTTCAGGGCCATGGCTTGGTAACATTCCCCATTCTTTCATCGACGCTTGCATAAGTTATTGGTGGAGTACATAAACCTCATTAAGCCACATGCCGAG	Sanger-tank7-no.12:1	0	0	0	0	0	0	1	0	8	0	0	0	0	0	0	0	0	2
TGTCAACATACCATGAAGACTTACATAAAGCATGACAATTATCTTTCAACATCCTACTTATATCACGTAACTAAACGAGATTTAAGATCTACCATAAACCTAAATCGTCCAAGCCATACCAAGTCCCCCCATCTCTGAAATCTGGTAAACTTAAGCACAGTAAGAGCCTACCATCCAGCTCATTTCTTAATGCATACGGTTATTGAAGGTGAGGGACAATGATTGTGGGGGTAACACTTAGTGAACTATTCCTGGCATTTGGTTCCTACTTCAGGGCCATGACTTGGTAACATTCCCCACTCTTTCATCGACGCTTGCATAAGTTGTTGGTGGAGTACATAAACCTCATTAAGCCACATGCCGAG	NGS-before-no.31:1,Sanger-tank4-no.8:1	0	0	0	2	0	0	0	0	8	0	0	0	0	0	0	0	0	2
TGTCAACATATCATGAAGATTTACATAAAGCATGACAATTATTCTTCAACATCCCAATTACATCACGTAATTAAACGAGATTTAAGATCTACCATAAACCTAAATCGTCTAAGCCATACCAAGTCCCCTCATCTCTGAAATCTAGTAAATTTAAGCGCAGTAAGAGCCTACCATCCAGCTCATTTCTTAATGCATACGGTTATTGAAGGTGAGGGACAACGATTGTGGGGGTAACACTTAGTGAACTATTCCTGGCATTTGGTTCCTACTTCAGGGCCATGGCTTGGTAACATTCCCCATTCTTTCATCGACGCTTGCATAAGTTATTGGTGGAGTACATAAACCTCATTAAGCCACATGCCGAG	NGS-before-no.12:1	0	0	0	0	0	0	0	0	8	0	0	0	0	0	0	0	0	2
TGTCAACATATCATAAAGATTTACATAAAGCATGACAATTATTCTTCAACATCCTAATTACATCACGTAATTAAACGAGATTTAAGATCTACCATAAACCTAAATCGTCTAAGCCATACCAAGTCCCCTCATCTCTGAAATCTAGTAAATTTAAGCGCAGTAAGAGCCTACCATCCAGCTCATTTCTTAATGCATACGGTTATTGAAGGTGAGGGACAACGATTGTGGGGGTAACACTTAGTGAACTATTCCTGGCATTTGGTTCCTACTTCAGGGCCATGGCTTGGTAACATTCCCCATTCTTTCATCGACGCTTGCATAAGTTATTGGTGGAGTACATAAACCTCATTAAGCCACATGCCGAG	NGS-before-no.12:1	0	0	0	0	0	0	0	0	8	0	0	0	0	0	0	0	0	2
TGTCAACATACCATGAAGACTTACATAAAGCATGACAATTATCTTTCAACATCCTACTTATATCACGTAACTAAACGAGATTTAAGATCTACCATAAACCTAAATCGTCCAAGCCATACCAAGTCCCCCCATCTCTGAAATCTGGTAAACTTAAGCGCAGTAAGAGCCTACCATCCAGCTCATTTCTTAATGCATACGGTTATTGAAGGTGAGGGACAATGATTGTGGGGGTAACACTTAGTGAACTATTCCTGGCATTTGGTTCCTACTTCAGGGCCATGACTTGGTAACATTCCCCACTCTTTCATCGACGCTTGCATAAGTTGTTGGTGGAGTGCATAAACCTCATTAAGCCACATGCCGAG	NGS-before-no.31:1,Sanger-tank4-no.8:1	0	0	0	1	0	0	0	0	7	0	0	0	0	0	0	0	0	2
TGTCAACATACCATGAAGACTTGCATAAAGCATGACAATTATCTTTCAACACCCTAGCTATATCATGTAACTAAACGAGATTTAAGATCTACCATAAACCTAAATCGTCCAAGCCATACCAAGTCCCCTCATCTCTGAAATCTGGTAAACTTAAGCGCAGTAAGAGCCTACCATCCAGCTCATTTCTTAATGCATACGGTTATTGAAGGTGAGGGACAATGATTGTGGGGGTAACACTTAGTGAACTATTCCTGGCATTTGGTTCCTACTTCAGGGCCATGGCTTGGTAACATTCCCCATTCTTTCATCGACGCTTGCATAAGTTATTGGTGGAGTACATAAACCTCATTAAGCCACATGCCGAG	Sanger-tank6-no.9:1	0	0	0	0	0	0	0	0	7	0	0	0	0	0	0	0	0	2
TGTCAACATATCATGAAGACTTACATAAAGCATGACAATTATTCTTCAACATCCTAACTACATGACGTAATTAAACGAGATTTAAAATTTACCATAAACCTAAATCGTCCAAGCCATACCAAGTCCCCTCATCTCTGAAATCTAGTAAACTTAAGCGCAGTAAGAGCCTACCATCCAGCTCATTTCTTAATGCATACGGTTATTGAAGGTGAGGGACAACGATTGTGGGGGTAACACTTAGTGAACTATTCCTGGCATCTGGTTCCTACTTCAGGGCCATGGCTTGGTAACATTCCCCATTCTTTCATCGACGCTTGCATAAGTTATTGGTGGAGTACATAAACCTCATTAAGCCACATGCCGAG	NGS-before-no.19:1	0	0	0	0	0	0	0	0	7	0	0	0	0	0	0	0	0	2
TGTCAACATATCATGAAGATTTACATAAAGCATGACAATTATTCTTCAACATCCTAATTACATCACGTAATTAAACGAGATTTAAGATCTACCATAAACCTAAATCGTCTAAGCCATACCAAGTCCCCTCATCTCTGAAATCTAGTAAATTTAAGCGCAGTAAGAGCCTACCATCCAGCTCATTTCTTAATGCATACGGTTATTGAAGGTGAGGGACAACGATTGTGGGGGTAACACTTAGTGAACTATTCCTGGCATTTGGTTCCTACTTCAGGGCCATGGCTTGATAACATTCCCCATTCTTTCATCGACGCTTGCATAAGTTATTGGTGGAGTACATAAACCTCATTAAGCCACATGCCGAG	NGS-before-no.12:1	0	0	0	0	0	0	0	0	7	0	0	0	0	0	0	0	0	2
TGTCAACATACCATGAAGACTTACATAAAGCATGACAATTATCTTTCAACATCCTACTTATATCACGTAACTAAACGAGATTTAAGATCTACCATAAACCTAAATCGTCCAAGCCATACCAAGTCCCCCCATCTCTGAAATCTGGTAAACTTAAGCGCAGTAAGAGCCTACCATCCAGCTCATTTCTTAATGCATACGGTTATTGAAGGTGAGGGACAATGATTGTGGGGGTAACACTTAGTGAACTATTCCTGGCATTTGGTTCCTACTTCAGGGCCATGACTTGGTAACATTCCCCACTCTTTCATCGACGCTTGCATAAGTTGTTGATGGAGTACATAAACCTCATTAAGCCACATGCCGAG	NGS-before-no.31:1,Sanger-tank4-no.8:1	0	0	0	0	0	0	0	0	7	0	0	0	0	0	0	0	0	2
TGTCAACATATCATGAAGACTTACATAAAGCATGACAATTATTCTTCAACATCCTAACTACATCACGTAATTAAACGAGATTTAAAATTTACCATAAACCTAAATCGTCCAAGCCATACCAAGTCCCCTCATCTCTGAAATCTAGTAAACTTAAGCGCAGTAAGAGCCTACCATCCAGCTCATTTCTTAATGCATACGGTTATTCAAGGTGAGGGACAACGATTGTGGGGGTAACACTTAGTGAACTATTCCTGGCATCTGGTTCCTACTTCAGGGCCATGGCTTGGTAACATTCCCCATTCTTTCATCGACGCTTGCATAAGTTATTGGTGGAGTACATAAACCTCATTAAGCCACATGCCGAG	NGS-before-no.19:1	0	0	0	0	0	0	0	0	6	0	0	0	0	0	0	0	0	2
TGTCAACATACCATGAAGACTTACATAAAGCATAACAATTATTTTTCAACATCTTACCTACATCACGTAATTAAACGATATTTAAGACCTACCATAAACCTAAATCGTCCAAGCCATACCAAGTCCCCTCATCTCTGAAGTCTAGTAAACTTAAGCGCAGTAAGAGCCTACCATCCAGCTCATTTCTTAATGCATACGGTTATTGAAGGTGAGGGACAATGATTGTGGGGGTAACACTTAGTGAACTATTCCTGGCATTTGGTTCCTACTTCAGGGCCATGGCTTGGTAACATTCCCCATTCTTTCATCGACGCTTGCATAAGTTATTGGTGGAGTACATAAACTTCATTAAGCCACATGCCGGG	NGS-before-no.11:1,Sanger-tank6-no.5:1	0	0	0	0	0	0	0	0	6	0	0	0	0	0	0	0	0	2
TGTCAACATATCATGAAGACTTACATAAAGCATGACAATTATTCTTCAACATCCTAGCTATATCACGTAATTAAACGAGATTTAAGACCTACCATAAACCTAAATCGTCCAAGCCATACCAAGTCCCCTCATCCCTGAAATCTAGTAAACTTAAGCGCAGTAAGAGCCTACCATCCAGCTCATTTCTTAATGCATACGGTTATTGAAGGTGAGGGAAAACGATTGTGGGGGTAACACTTAGTGAACTATTCCTGGCATTTGGTTCCTACTTCAGGGCCATGGCTTGGTAACATTCCCCATTCTTTCATCGACGCTTGCATAAGTTATTGGTGGAGTACATAAACCTCATTAAGCCACATGCCGAG	Sanger-tank7-no.12:1	0	0	0	0	0	0	0	0	5	0	0	0	0	0	0	0	0	2
TGTCAACATATCATGAAGACTTACATAAAGCATGACAATTATTCTTCAACATCCTGGTTACATCACGTAATTAAACGAGATTTAAGATCTACCATAAACCTAAATTGTCTAAGCCATACCAAGTCCCCTCATCTCTGAAATCTAGTAAACTTAAGCGCAGTAAGAGCCTACCATCCAGCTCATTTCTTAATGCATACGGTTATTGAAGGTGAGGGACAACGATTGTGGGGGTAACACTTAGTGAACTATTCCTGGCATTTGGTTCCTACTTCAGGGCCATGGCTTGGTAACATTCCCCATTCTTTCATCGACGCTTGCATAAGTTATTGGTGGAGTACATAAACCTCATTAAGCCACATGCCGAG	NGS-before-no.17:1	0	0	0	0	0	0	0	0	5	0	0	0	0	0	0	0	0	2
TGTCAACATATCATGAAGACTTACATAAAGCATGACAATTATTCTTCAACATCCTGGTTACATCACGTAATTAAACGAGATTTAAGATCTACCATAAACCTAAATCGTCTAAGCCATACCAAGTCCCCTCATCTCTGAAATCTAGTAAACTTAAGCGCAGTAAGAGCCTACCATCCAGCCCATTTCTTAATGCATACGGTTATTGAAGGTGAGGGACAACGATTGTGGGGGTAACACTTAGTGAACTATTCCTGGCATTTGGTTCCTACTTCAGGGCCATGGCTTGGTAACATTCCCCATTCTTTCATCGACGCTTGCATAAGTTATTGGTGGAGTACATAAACCTCATTAAGCCACATGCCGAG	NGS-before-no.17:1	0	0	0	0	0	0	0	0	5	0	0	0	0	0	0	0	0	2
TGTCAACATATCATGAAGACTTACATAAAGCATGACAATTATTCTTCAACATCCTAGCTACATCGCGTAATTAAACGAGATTTAAGATCTACCATAAACCTAAATCGTCTAAGCCATACCAAGTCCCCTCATCTCTGAAATCTGGCAAACTTAAACGCAGTAAGAGCCTACCATCCAGCTCATTTCTTAATGCATACGGTTATTGAAGGTGAGGGACAACGATTGTGGGGGTAACACTTAGTGAATTATTCCTGGCATCTGGTTCCTACTTCAGGGCCATGGCTTGGTAACATTCCCCATTCTTTCATCGACGCTTGCATAAGTTATTGGTGGAGTACATAAACCTCATTAAGCCACATGCCGAG	NGS-before-no.18:1	0	0	0	0	0	0	0	0	5	0	0	0	0	0	0	0	0	2
TGTCACCATACCATGAAGACTTACATAAAGCATGACAATTATCTTTCAACATTCTATCTACATCACGTAATTAAACGAGATTTAAGATCTAACATAAACCTAAATCGTCAAAGCCATACCAAGTCCCCTCATCTCTGAAATCTGGTAAACTTAAGCGCAGTAAGAGCCTACCATCCAGCTCATTTCTTAATGCATACGGTTATTGAAGGTGAGGGACAACAATTGTGGGGGTAACACTTAGTGAACTATTCCTGGCATTTGGTTCCTACTTCAGGGCCATGGCTTGGTAACATTCCCCATTCTTTCATCGACGCTTGCATAAGTTATTGGTGGAGTACATAAACCTCATTAAGCCACATGCCGAG	Sanger-tank7-no.5:1,Sanger-tank6-no.1:1	0	0	0	0	0	1	1	0	4	0	0	0	0	0	0	0	0	2
TGTCAACATATCATGAAGACTTACATAAAGCATGACAATTATTCTTCAACATCCTGGTTACATCACGTAATTAAACGAGATTTAAGATCTACCATAAACCTAAATCGTCTAAGCCATACCAAGTCCCCTCATCTCTGAAATCTAGTAAACTTAAGCGCAGTAAGAGCCTACCATCCAGCTCATTTCTTAATGCATACGGTTATTGAAGGTGAGGGACAACGATTGTGGGGGTAACACTTAGTGAACTATTCCTGTCATTTGGTTCCTACTTCAGGGCCATGGCTTGGTAACATTCCCCATTCTTTCATCGACGCTTGCATAAGTTATTGGTGGAGTACATAAACCTCATTAAGCCACATGCCGAG	NGS-before-no.17:1	1	0	0	0	0	0	0	0	4	0	0	0	0	0	0	0	0	2
TGTCAACATATCATGAAGACTTACATAAAGCACGACAATTATTCTTCAACATCCTGGTTACATCACGTAATTAAACGAGATTTAAGATCTACCATAAACCTAAATCGTCTAAGCCATACCAAGTCCCCTCATCTCTGAAATCTAGTAAACTTAAGCGCAGTAAGAGCCTACCATCCAGCTCATTTCTTAATGCATACGGTTATTGAAGGTGAGGGACAACGATTGTGGGGGTAACACTTAGTGAACTATTCCTGGCATTTGGTTCCTACTTCAGGGCCATGGCTTGGTAACATTCCCCATTCTTTCATCGACGCTTGCATAAGTTATTGGTGGAGTACATAAACCTCATTAAGCCACATGCCGAG	NGS-before-no.17:1	0	0	0	0	0	0	0	0	4	0	0	0	0	0	0	0	0	2
TGTCAACATATCATGAAGACTTACATAAAGCATGACAATTATTCTTTAACATCCTAGCTACATCACGTAATTAAACGAGATTTAAGATCTACCATAAACCTAAATCGTCTAAGCCATACCAAGTCCCCTCATCCCTGAAATCTGGCAAACTTAAGCGCAGTAAGAGCCTACCATCCAGCTCATTTCTTAATGCATACGGTTATTGAAGGTGAGGGACAACGATTGTGGGGGTAACACTTAGTGAATTATTCCTGGCATCTGGTTCCTACTTCAGGGCCATGGCTTGGTAACATTCCCCATTCTTTCATCGACGCTTGCATAAGTTGTTGGTGGAGTACATAAACCTCATTAAGCCACATGCCGAG	NGS-before-no.10:1	0	0	0	0	0	0	0	0	4	0	0	0	0	0	0	0	0	2
TGTCAACATATCATGAAGACTTACATAAAGCATGACAATTATTCTTCAACATCCTAACTACATCACGTAATTAAACGAGATTTAAAATTTACCATAAACCTAAATCGTCCAAGCCATACCAAGTCCCCTCATCTCTGAAATCTAGTAAACTTAAGCGCAGTAAGAGCCTACCATCCAGCTCATTTCTTAATGCATACGGTTATTGAAGGTGAGGGACAACGATAGTGGGGGTAACACTTAGTGAACTATTCCTGGCATCTGGTTCCTACTTCAGGGCCATGGCTTGGTAACATTCCCCATTCTTTCATCGACGCTTGCATAAGTTATTGGTGGAGTACATAAACCTCATTAAGCCACATGCCGAG	NGS-before-no.19:1	0	0	0	0	0	0	0	0	4	0	0	0	0	0	0	0	0	2
TGTCAACATACCATGAAGACTTACATAAAGCATAACAATTATCTCTTAACATCTTACCTACATCACGTAATTAAACGAGATTTAAGACCTACCATAAACCTAAATCGTCCAAGCCATACCAAGTCCCCTCATCTCTGAAATCTAGTAAACTTAAGCGCAGTAAGAGCCTACCATCCAGCTCATTTCTTAATGCATACGGTTATTGAAGGTGAGGGACAATGATTGTGGGGGTAACACTTAGTGAACTATTCCTGGCATTTGGTTCCTACTTCAGGGCCATGGCTTGGTAACACTCCCCATTCTTTCATCGACACTTGCATAAGTTGTTGGTGGAGTACATGAACCTCATTAAGCCACATGCCGAG	Sanger-tank5-no.1:1	0	0	0	0	5	0	0	0	3	0	0	0	0	0	0	0	0	2
TGTCAACATACCATGAAGACTTGCATAAAGCATGACAATTATCTTTCAACACCCTAGCTATATCATGTAATTAAACGAGATTTAAGATCTACCATAAACCTAAATCGTCCAAGCCATACCAAGTCCCCTCATCTCTGAAATCTGGTAAACTTAAACGCAGTAAGAGCCTACCATCCAGCTCATTTCTTAATGCATACGGTTATTGAAGGTGAGGGACAATGATTGTGGGGGTAACACTTAGTGAACTATTCCTGGCATTTGGTTCCTACTTCAGGGCCATGGCTTGGTAACATTCCCCATTCTTTCATCGACGCTTGCATAAGTTATTGGTGGAGTACATAAACCTCATTAAGCCACATGCCGAG	Sanger-tank6-no.9:1	0	0	0	0	0	0	0	0	3	0	0	0	0	0	0	0	0	2
TGTCAACATATCATGAAGACTTACATAAAGCATGACAATTATTCTTCAACATCCTAGCTATATCACGTAATTAAACGAGATTTAAGACCTACCATAAACCTAAATCGTCCAAGCCATACCAAGTCCCCTCATCCCTGAAATCTAGTAAACTTAAGCGCAGTAAGAGCCTACCATCCAGCTCATTTCTTAATGCATACGGTTATTGAAGGTGAAGGACAACGATTGTGGGGGTAACACTTAGTGAACTATTCCTGGCATTTGGTTCCTACTTCAGGGCCATGGCTTGGTAACATTCCCCATTCTTTCATCGACGCTTGCATAAGTTATTGGTGGAGTACATAAACCTCATTAAGCCACATGCCGAG	Sanger-tank7-no.12:1	0	0	0	0	0	0	0	0	2	0	0	0	0	0	0	0	0	2
TGTCAACATATCATGAAGACTTACATAAAGCATAACAATTATTCTTCAACATCCTAGCTACATCACGTGATTAAACGAGATTTAAAACCTACCATGAACCTAAATCGTCCAAGCCATACCAAGTCCCCTCATCTCTGAAATCTAGTAAACTTAAGCGCAGTAAGAGCCTACCATCCAGCTCATTTCTTAATGCATACGGTTATTGAAGGTGAGGGACAACGATTGTGGGGGTAACACTTAGTGAACTATTCCTGGCATTTGGTTCCTACTTCAGGGCCATGTCTTGGTAACATTCCCCATTCTTTCATCGACGCTTGCATAAGTTATTGGTGGAGTACATAAACCTCATTAAGCCACATGCCGAG	NGS-before-no.7:1	0	0	0	0	0	0	0	0	2	0	0	0	0	0	0	0	0	2
TGTCAACATACCATGAAGACTTACATAAAGCATAACAATTATTTTTCAACATCTTACCTACATCACGTAATTAAACGAGATTTAAGACCTACCATAAACCTAAATCGTCCAAGCCATACCAAGTCCCCTCATCTCTGAAGTCTAGTAAACTTAAGCGCAGTAAGAGCCTACCATCCAGCTCATTTCTTAATGCATACGGTTATTGAAGGTGAGGGACAATGATTGTGAGGGTAACACTTAGTGAACTATTCCTGGCATTTGGTTCCTACTTCAGGGCCATGGCTTGGTAACATTCCCCATTCTTTCATCGACGCTTGCATAAGTTATTGGTGGAGTACATAAACTTCATTAAGCCACATGCCGGG	NGS-before-no.11:1,Sanger-tank6-no.5:1	0	0	0	0	0	0	0	0	2	0	0	0	0	0	0	0	0	2
TGTCACCATACCATGAAGACTTACATAAAGCATGACAATTATCTTTCAACATTCTATCTACATCATGTAATTAAACGAGATTTAAGATCTAACATAAACCTAAATCGTCCAAGCCATACCAAGTCCCTCATCTCTGAAATCTGGTAAACTTAAGCGCAGTAAGAGCCTACCATCCAGCTCATTTCTTAATGCATACGGTTATTGAAGGTGAGGGACAACAATTGTGGGGGTAACACTTAGTGAACTATTCCTGGCATTTGGTTCCTACTTCAGGGCCATGGCTTGGTAACATTCCCCATTCTTTCATCGACGCTTGCATAAGTTATTGGTGGAGTACATAAACCTCATTAAGCCACATGCCGAG	NGS-before-no.14:1	0	0	0	0	0	0	0	0	2	0	0	0	0	0	0	0	0	2
TGTCAACATACCATGAAGACTTACATAAAGCATAACAATTATCTCTCAACATCTTACCTACATCACGTAATTAAACGAGATTTAAGACCTACCATGAACCTAAATCGTCTAAGCCATACCAAGTCCCCTCATCTCTGAAATCTAGTAAACTTAAGCGCAGTAAGAGCCTACCATCCAGCTCATTTCTTAATGAATACGGTTATTGAAGGTGAGGGACAATGATTGTGGGGGTAACACCTAGTGAACTATTCCTGGCATCTGGTTCCTACTTCAGGGCCATGGCTTGGTAACATTCCCCACTCTTTCATCGACGCTTGCATAAGTTGTTGGTGGAGTACATAAACCTCATTAAGCCACATGCCGAG	NGS-before-no.13:1,Sanger-tank2-no.1:1	0	12	0	0	0	0	0	0	1	0	0	0	0	0	0	0	0	2
TGTCAACATACCATGAAGACTTACATAAAGCATAACAATTATCTCTCAACATCTTACCTATATCACGTAATTAAACGAGATTTAAGACCTACCATGAACCTAAATCGTCTAAGCCATACCAAGTCCCCTCATCTCTGAAATCTAGTAAACTTAAGCGCAGTAAGAGCCTACCATCCAGCTCATTTCTTAATGCATACGGTTATTGAAGGTGAGGGACAATGATTGTGGGGGTAACACCTAGTGAACTATTCCTGGCATCTGGTTCCTACTTCAGGGCCATGGCTTGGTAACATTCCCCACTCTTTCATCGACGCTTGCATAAGTTGTTGGTGGAGTACATAAACCTCATTAAGCCACATGCCGAG	NGS-before-no.13:1,Sanger-tank2-no.1:1	0	2	0	0	0	0	0	0	1	0	0	0	0	0	0	0	0	2
TGTCAACATATCATGAAGACTTACATAAAGCATGACAATTATTCTTCAACATCCTAGCTACATCGCGTAATTAAACGAGATTTAAGATCTACCACAAACCTAAATCGTCTAAGCCATACCAAGTCCCCTCATCTCTGAAATCTGGCAAACTTAAGCGCAGTAAGAGCCTACCATCCAGCTCATTTCTTAATGCATACGGTTATTGAAGGTGAGGGACAACGATTGTGGGGGTAACACTTAGTGAATTATTCCTGGCATCTGGTTCCTACTTCAGGGCCATGGCTTGGTAACATTCCCCATTCTTTCATCGACGCTTGCATAAGTTATTGGTGGAGTACATAAACCTCATTAAGCCACATGCCGAG	NGS-before-no.18:1	0	0	0	0	0	0	0	0	1	0	0	0	0	0	0	0	0	2
TGTCAACATATCATGAAGACTTACATAAAGCATAACAATTATTCTTCAACATCCTACCTACATCACGTGATTAAACGAGATTTAAAATCTACCATAAACCTAAATCGTCTAAGCCATACCAAGTCCTCTCATCTCTGAAATCCAGTAAACTTAAGCGCAGTAAGAGCCTACCATCCAGCTCATTTCTTAATGCATACGGTTATTGAAGGTGAGGGACAACAATTGTGGGGGTAACACTTAGTGAACTATTCCTGGCATCTGGTTCCTACTTCAGGGCCATGACTTGGTAACATTCCCCATTCTTTCATCGACGCTTGCATAAGTTATTTGTGGAGTACATAAACCTCATTAAGCCACATGCCGAG	NGS-before-no.8:1	0	0	0	0	0	0	0	0	1	0	0	0	0	0	0	0	0	2
TGTCAACATACCATGAAGACTTACATAAAGCATGATAATTATCTTTCAACATTGCACCTACATCACGTAATTAAACGAGATTTAAGACCTACCATAAATCTAAATCGTCTAAGCCATACCAAGTCCCCTCATCTCTGAGATCTAGTAAACTTAAGCGCAGTAAGAGCCTACCATCCAGCTCATTTCTTAATGCATACGGTTATTGAAGGTGAGGGACAATGATTGTGGGGGTAACACTTAGTGAACTATTCCTGGCATCTGGTTACTACTTCAGGGCCATGGCTTGGTAACATTCCCCATTCTTTCATCGACGCTTGCATAAGTTATTGGTGGAGTACATAAACCTCATTAAGCCACATGCCGGG	Sanger-tank5-no.4:1	0	0	0	0	0	0	0	0	1	0	0	0	0	0	0	0	0	2
TGTCAACATACCATGAAGAATTACATAAAGCATAACAATTATTTTTCAACATCTTACCTACATCACGTAATTAAACGAGATTTAAGACCTACCATAAACCTAAATCGTCCAAGCCATACCAAGTCCCCTCATCTCTGAAGTCTGGTAAACTTAAGCGCAGTAAGAGCCTACCATCCAGCTCATTTCTTAATGCATACGGTTATTGAAGGTGAGGGACAATGATTGTGGGGGTAACACTTAGTGAACTATTCCTGGCATTTGGTTCCTACTTCAGGGCCATGGCTTGGTAACATTCCCCATTCTTTCATCGACGCTTGCATAAGTTATTGGTGGAGTACATGAACTTCATTAAGCCACATGCCGGG	Sanger-tank5-no.5:1	0	0	0	0	0	0	0	0	1	0	0	0	0	0	0	0	0	2
TGTCACCATACCATGAAGACTTACATAAAGCATGACAATTATCTTTCAACATCTTATCTACATCACGTAATTAAACGAGATTTAAGATTTAACATAAACCTAAATCGTCCAAGCCATACCAAGTCCCCTCATCTCTGAAATCTGGTAAACTTAAGCGCAGTAAGAGCCTACCATCCAGCCCATTTCTTAATGCATACGGTTATTGAAGGTGAGGGACAATAATTATGGGGGTAACACTTAGTGAACTATTCCTGGCATTTGGTTCCTACTTCAGGGCCATGGCTTGGTAACATTCCCCATTCTTTCATCGACGCTTGCATAAGTTATTGGTGGAGTACATAAACCTCATTAAGCCACATGCCGGG	NGS-before-no.24:1	0	0	0	0	0	0	0	0	1	0	0	0	0	0	0	0	0	2
TGTCAACATATCATGAAGACTTACATAAAGCATGACAATTATTCTTCAACATCCTAACTACATCACGTAATTAAACGAGATTTAAAATTTACCATAAACCTAAATCGTCCAAGCCATACCAAGTCCCCTCATCTCTGAAATCTAGTAAACTTAAGCGCAGTAAGAGCCTACCATCCAGCTCATTTCTTAATGCATACGGTTATTGAAGGTGAGGGACAACGATTGTGGGGGTAACACTTAGTGAACTATTCCTGGCATCTGGTTCCTACTTCAGGGCGATGGCTTGGTAACATTCCCCATTCTTTCATCGACGCTTGCATAAGTTATTGGTGGAGTACATAAACCTCATTAAGCCACATGCCGAG	NGS-before-no.19:1	0	0	0	0	0	0	0	0	1	0	0	0	0	0	0	0	0	2
TGCCAACATATCATGAAGACTTACATAAAGCATGACAATTATTCCTCAACATCCTAGCTACATCACGTAATTAAACGAGATTTAAGATCTACCATAAACCTAAATCGTCTAAGCCATACCAAGTCCCCTCATCTCTGAAATCTGGTAAACTTAAGCGCAGTAAGAGCCTACCATCCAGCTCATTTCTTAATGCATACGGTTATTGAAGGTGAGGGACAACAATTGTGGGGGTAACACTTAGTGAACTATTCCTGGCATTTGGTTCCTACTTCAGGGCCATGGCTTGGTAACATTCCCCATTCTTTCATCGACGCTTGCATAAGTTGTTTGTGGAGTACATAAACCTCATTAAGCCACATGCCGAG	NGS-before-no.21:1	0	0	0	0	0	0	0	0	1	0	0	0	0	0	0	0	0	2
TGTCAACATACCATGAAGACTTACATAAAGCATGACGGTTATCTTTCAACATCTTACTTACATCACGTAATTAAACGAGATTTAAGACCTACCATAAACCTAAATCGTCTAAGCCATACCAAGTCCCCTCATCTCTGAAATCTAGTAAACTTAAGCGCAGTAAGAGACTACCATCCAGCTCATTTCTTAATGCATACGGTTATTGAAGGTGAGGGACAATGATTGTGGGGGTAACACTTAGTGAACTATTCCTGGCATCTGGTTCCTACTTCAGGGCCATGACTTGGTAACATTCCCCATTCTTTCATCGACGCTTGCATAAGTTGTTGGTGGAGTACATAAACCTCATTAAGCCACATGCCGAG	NGS-before-no.22:1	0	0	0	0	0	0	0	0	1	0	0	0	0	0	0	0	0	2
TGTCAACATACCATGAAGACTTACATAAAGCATGACAATTATCTTTCAACATCCTACCTACATCACGTAATTAAACGAGATTTAAGACCTATCATAAACCTAAATCGTCTAAGCCATACCAAGTCCCCTCATCTCTGAAATCTAGTAAACTTAAGCGCAGTAAGAGCCTACCATCCAGCTCATTTCTTAATGCATACGGTTATTGAAGGTGAGGGACAATAATTGTGGTGGTAACACTTAGTGAACTATTCCTGGCATTTGGTTCCTACTTCAGGGCCATGACTTGGTAACATTCCCCATTCTTTCATCGACGCTTGCATAAGTTATTGGTGGAGTACATAAACCTCATTAAGCCACATGCCGAG	Sanger-tank2-no.3:1	0	0	0	0	0	0	0	0	1	0	0	0	0	0	0	0	0	2
TGTCAACATATCATGAAGACTTACATAAAGCATAACAATTATTCTTCAACATCCTAGCTACATCACGTAATTAAACGAGATTTAAGACCTACCATAAACCTAAATCGTCCAAGCAATACCAAGTCCCCTCATCTCTGAAATCTAGTAAACTTAAGCGCAGTAAGAGCCTACCATCCAGCTCATTTCTTAATGCATACGGTTATTGAAGGTGAGGGACAACGATTGTGAGGGTAGCACTTAGTGAACTATTCCTGGCATTTGGTTCCTACTTCAGGGCCATGGCTTGGTAACATTCCCCATTCTTTCATCGACGCTTGCATAAGTTATTGGTGGAGTACATAAACCTCATTAAGCCACATGCCGAG	NGS-before-no.16:1	0	0	0	0	0	0	0	0	1	0	0	0	0	0	0	0	0	2
TGTCAACATATCATGAAGACTTACATAAAGCATGACAATTATTCTTCAACATCCTAGTTACATCACGTAATTAAACGAGATTTAAGACCTATCATAAACCTAAATCGTCCAAGCCATACCAAGTCCCCTCATCTCTGAAATCTAGTAAACTTAAGCGCAGTAAGAGCCTACCATCCAGCTCATTTCTTAATGCATACGGTTATTGAAGGTGAGGGACAACAATTGTGGGGGTAACACTTAGTGAACTATTCCTGGCATTTGGTTCCTACTTCAGGGCCATGGCTTGGTAACATTCCCCATTCTTTCATCGACGCTTGCATAAGTTATTGGTGGAGTACATAAATCTCATTAAGCCACATGCCGAG	Sanger-tank7-no.7:1	0	0	0	0	0	0	2	0	0	0	0	0	0	0	0	0	0	2
TGTCACCATACCATGAAGACTTACATAAAGCATGACAATTATCTTTCAACATTCTATCTACATCACGTAATTAAACGAGATTTAAGATCTAACATAAACCTAAATCGTCCAAGCCATACCAAGTCCCCTCATCTCTGAAATCTGGTAAACTTAAGCGCAGTAAGAGCCTACCATCCAGCTCATTTCTTAATGCATACGGTTATTGAAGGTGAGGGACAACAATTGTGGGGGTAACACTTAGTGAACTATTCCTGGCATTTGGTTCCTACTTCAGGGCCATGGCTTGGTAACATTCCCCATCCTTTCATCGACGCTTGCATAAGTTATTGGTGGAGTACATAAACCTCATTAAGCCACATGCCGAG	Sanger-tank7-no.5:1,Sanger-tank6-no.1:1	0	0	0	0	0	0	2	0	0	0	0	0	0	0	0	0	0	2
TGTCACCATACCATGAAGACTTACATAAAGCATGACAATTATCTTTCAACATTCTATCTACATCACGTAATTAAACGAGATTTAAGATCTAACATAAACCTAAATCGTCCAAGCCATACCAAGTCCCCTCATCTCTGAAATCTGGTAAACTTAAGCGCAGTAAGAGCCTACCATCCAGCTCACTTCTTAATGCATACGGTTATTGAAGGTGAGGGACAACAATTGTGGGGGTAACACTTAGTGAACTATTCCTGGCATTTGGTTCCTACTTCAGGGCCATGGCTTGGTAACATTCCCCATTCTTTCATCGACGCTTGCATAAGTTATTGGTGGAGTACATAAACCTCATTAAGCCACATGCCGAG	Sanger-tank7-no.5:1,Sanger-tank6-no.1:1	0	0	0	0	0	3	1	0	0	0	0	0	0	0	0	0	0	2
TGTCAACATACCATGAAGACTTACATAAAGCATGATAATTATCTTTCAACATCCTAGTTACATCACGTAATTAAACGAGATTTAAGATCTACCATAAACCTAAATCGTCTAAGCCATACCAAGTCCCCTCATCTCTGAAATCTGGTAAACTTAAGCGCAGTAAGAGCCTACCATCCAGCTCATTTCTTAATGCATACGGTTATTGAAGGTGAGGGACAATGATTGTGGGGGTAACACTTAGTGAACTATTCCTGGCATTTGGTTCCTACTTCAGGGCCATGGCTTGGTAACATTCCCCATTCTTTCATCGACGCTTGCATAAGTTATTGGTGGAGTACATAAACCTCATTAAGCCACATGCCGAG	Sanger-tank6-no.6:1	0	0	0	0	0	26	0	0	0	0	0	0	0	0	0	0	0	2
TGTCAACATACCATGAAAATTTGCATAAACCATGATAATTATCTTTCAACATCCTATTTACATCACGTAATTAAACGAGATTTAAGATCTACCATAAACCTAAATCGTCTAAGCCACACCAAGTCCCCTCATCTCTGAAATCTGGTAAACTTAAGCGCAGTAAGAGCCTACCATCCAGCTCATTTCTTAACGCATACGGTTATTGAAGGTGAGGGACAATGATTGTGGGGGTAACACTTAGTGAACTATTCCTGGCATTTGGTTCCTACTTCAGGGCCATGACTTGGCAACATTCCCCATTCTTTCATCGACGCTTGCATAAGTTATTGGTGGAGTACATAAACCTCATTAAGCCACATGCCGAG	Sanger-tank6-no.4:1	0	0	0	0	0	3	0	0	0	0	0	0	0	0	0	0	0	2
TGTCAACATACCATGAAGATTTGCATAAACCATGATAATTATCTTTCAACATCCTATTTACATCACGTAATTAAACGAGATTTAAGATCTACCATAAACCTAAATCGTCTAAGCCACACCAAGTCCCCTCATCTCTGAAATCTGGTAAACTTAAGCGCAGTAAGAGCCTACCATCAAGCTCATTTCTTAACGCATACGGTTATTGAAGGTGAGGGACAATGATTGTGGGGGTAACACTTAGTGAACTATTCCTGGCATTTGGTTCCTACTTCAGGGCCATGACTTGGCAACATTCCCCATTCTTTCATCGACGCTTGCATAAGTTATTGGTGGAGTACATAAACCTCATTAAGCCACATGCCGAG	Sanger-tank6-no.4:1	0	0	0	0	0	1	0	0	0	0	0	0	0	0	0	0	0	2
TGTCAACATACCGTGAAGACTTACATAAAGCATAACAATTATCTCTTAACATCTTACCTACATCACGTAATTAAACGAGATTTAAGACCTACCATAAACCTAAATCGTCCAAGCCATACCAAGTCCCCTCATCTCTGAAATCTAGTAAACTTAAGCGCAGTAAGAGCCTACCATCCAGCTCATTTCTTAATGCATACGGTTATTGAAGGTGAGGGACAATGATTGTGGGGGTAACACTTAGTGAACTATTCCTGGCATTTGGTTCCTACTTCAGGGCCATGGCTTGGTAACACTCCCCATTCTTTCATCGACGCTTGCATAAGTTGTTGGTGGAGTACATGAACCTCATTAAGCCACATGCCGAG	Sanger-tank5-no.1:1	0	0	0	0	2	0	0	0	0	0	0	0	0	0	0	0	0	2
TGTCAACATACCATGAAGACTTACATAAAGCATGACAATTATCTCTCAACATCCTACCTACATCACGTAATTAAACGAGATTTAAGACCTAGCATAAACCTAAATCGTCTAAGCCATACCAAGTCCCCTCATCTCTGAAATCTAGTAAACTTAAGCGCAGTAAGAGCCTACCATCCAGCTCATTTCTTAATGCATACGGTTATTGAAGGTGAGGGACAATGATTGTGGGGGTAACACTTAGTGAATTATTCCTGGCATCTGGTTCCTACTTCAGGGCCATGACTTGGTAACATTCCCCATTCTTTCATCGACGCTTGCATAAGTTATTGGTGGAGTACATAAACCTCATTAAGCCACATGCCGAG	Sanger-tank5-no.3:1	0	0	0	0	1	0	0	0	0	0	0	0	0	0	0	0	0	2
TGTCAACATACCATGAAGACTTACATAAAGCATGACAATTATCTTTCAACATCCTACCTACATCACGTAATTAAACGAGATTTAAGACCTACCATAAACCTAAATCGTCTAAGCCATACCAATTCCCCCCATCTCTGAAATCTAGTAAACTTAAGCGCAGTAAGAACCTACCATCCAGCTCATTTCTTAATGCATACGGTTATTGAAGGTGAGGGACAATAATTGTGGGGGTAACACTTAGTGAACTATTCCTGGCATTTGGTTCCTACTTCAGGGCCATGACTTGGTAACATTCCCCATTCTTTCATCGACGCTTGCATAAGTTATTGGTGGAGTACATAAACCTCATTAAGCCACATGCCGAG	Sanger-tank4-no.1:1	0	0	0	4	0	0	0	0	0	0	0	0	0	0	0	0	0	2
TGTCAACATACCATGAAGACTTACATAAAGCATGACAATTATCTCTCAACATTCTACCTACATCACGTAATTGAAAGAGATTTAAGACCTACCACAAACCTAAATCGTCTAAGCCATACCAAGTCCCCCCATCTCTGAAATCTAGTAAACCTAAGCGCAGTAAGAGCCTACCATCCAGCTCATTTCTTAATGCATACGGTTATTGAAGGTGAGGGACAATAATTGTGGGGGTAACACTTAGTGAACTATTCCTGGCATTTGGTTCCTACTTCAGGGCCATGGCTTGGTAACATTCCCCATTCTTTCATCGACGCTTGCATAAGTTGTTGGTGGAGTACATAAACCTCATTAAGCCACATGCCGAG	Sanger-tank3-no.3:1	0	0	3	0	0	0	0	0	0	0	0	0	0	0	0	0	0	2
TGTCAACATACCATGAAGACTTACATAAAGCATAACAATTATTTTTCAACATATTGCCTACATCACGTAATTAAACGAGATTTAAGACCTACCATAAACCTAAATCGTCCAAGCCATACCAAGTCCCCTCATCTCTGAAGTCTAGTAAACTTAAGCGCAGTAAGAGCCTACCATCCAGCTCATCTCTTAATGCATACGGTTATTGAAGGTGAGGGACAATGATTGTGGGGGTAACACTTAGTGAACTATTCCTGGCATTTGGTTCCTACTTCAGGGCCATGGCTTGGTAACATTCCCCATTCTTTCATCGACGCTTGCATAAGTTATTGGTGGAGTACATAAACTTCATTAAGCCACATGCCGGG	Sanger-tank2-no.2:1	0	2	0	0	0	0	0	0	0	0	0	0	0	0	0	0	0	2
TGTCAACATACCATGAAGACTTACATAAAGCATGACAATTATCTTTCAACATCCCAATTACATCACGTAATTAAACGAGATTTAAGATCTACCATAAACCTAAATCGTCTAAGCCATACCAAGTCCCCTCATCTCTGAAATCTAGTAAACTTAAGCGCAGTAAGAGCCTACCATCCAGCTCATTTCTTAATGCATACGGTTATTGAAGGTGAGGGACAACGATTGTGGGTGTAACACTTAGTGAACTATTCCTGGCATCTGGTTCCTACTTCAGGGCCATGGCTTGGTAACATTCCCCATTCTTTCATCGACGCTTGCATAAGTTATTGGTGGAGTACATAGACCTCATTAAGCCACATGCCGAG	Sanger-tank4-no.5:1	0	0	0	0	0	0	0	0	0	0	0	0	0	0	0	0	0	2
TGTCAACATACCATGAAGACTTACATAAAGCATGACAATTATCTTTCAACATCCTACTTACATCATGTAATTAAACGAGATTTAAGATCTACCATAAACCTAAATCGTCTAAGCCATACCAAGTTCCCTCATCCCTGAAATCTGATAAACTTAAGCGCAGTAAGAGCCTACCATCCAGCTCATTTCTTAATGCATACGGTTATTGAAGGTGAGGGACAATGATTGTGGGGGTAACACTTAGTGAACTATTCCTGGCATCTGGTTCCTACTTCAGGGCCATGACTTGGTAACATTCCCCATTCTTTCATCGACGCTTGCATAAGTTGTTGGTGGAGTACATAAACCTCATTAAGACACATGCCGGG	NGS-before-no.25:1	0	0	0	0	0	0	0	0	0	0	0	0	0	0	0	0	0	2
TGTCAACATACCATGAAGACTTACATAAAGCATGATAATTATCTCTCAACATCCTACCTACATCACGTGATTAAACGAGATTTAAGACCTAACATGAACCTAAATCGTCTAAGCCATACCAAGTCCCCTCATCTCTGAAATCTAGTAAACTTAAGCGCAGTAAGAGCCTACCATCCAGCTCATTTCTTAATGCATACGGTTATTGAAGGTGAGGGACAATAATTTTGGGGGTAACACTTAGTGAACTATTCCTGGCATCTGGTTCCTACTTCAGGGCCATGACTTGGTAACATTCCCCATTCTTTCATCGACGCTTGCATAAGTTGTTGGTGGAGTACATAAACCTCATTAAGCCACATGCCGAG	Sanger-tank6-no.3:1	0	0	0	0	0	0	0	0	0	0	0	0	0	0	0	0	0	2
TGTCAACATAACATGAAGACTTACATAAAGCATGACAATTATCTTTCAACATCCCAATTACATCACGTAATTAAACGAGATTTAAGATCTACCATAAACCTAAATCGTCTAAGCCATACCAAGTCCCCTCATCTCTGAAATCTAGTAAACTTAAGCGCAGTAAGAGCCTACCATCCAGCTCATTTCTTAATGCATACGGTTATTGAAGGTGAGGGACAACGATTGTGGGGGTAACACTTAGTGAACTATTCCTGGCATCTGGTTCCTACTTCAGGGCCATGGCTTGGTAACATTCCCCATTCTTTCATCGACGCTTGCATAAGTTATTGGTGGAGTACATAGACCTCATTAAGCCACATGCCGAG	Sanger-tank4-no.5:1	0	0	0	0	0	0	0	0	0	0	0	0	0	0	0	0	0	2
TGTCAACATATCATGAAGACTTACATAAAGCATGACAATTATTCTTCAACATCCTAACTACATCACGTAATTAAACGAGATTTAAAATTTACCATAAACCTAAATCGTCCAAGCCATACCAAGTCCCCTCATCTCTGAAATCTAGTAAACTTAAGCGCAGTAAGAGCCTACCATCCAGCTCATTTCTTAATGCATACGGTTATTGAAGGTGAGGGACAACGATTGTGGGGGTAACACTTAGTGAACTATTTTTGGCATCTGGTTCCTACTTCAGGGCCATGGCTTGGTAACATTCCCCATTCTTTCATCGACGCTTGCATAAGTTATTGGTGGAGTACATAAACCTCATTAAGCCACATGCCGAG	NGS-before-no.19:2	0	0	0	0	0	0	0	0	0	0	0	0	0	0	0	0	0	2
TCTCAACATATCATGAAGACTTACATAAAGCATGACAATTATTCTTCAACATCCTAGCTACATCACGTAATTAAACGAGATTTAAGACCTACCATAAACCTAAATCGTCCAAGCCATACCAAGTCCCCTCATCTCTGAAATCTAGTAAACTTAAGCGCAGTAAGAGCCTACCATCCAGCTCATTTCTTAATGCATACGGTTATTGAAGGTGAGGGACAACAATTGTGGGGGTAACACTTAGTGAACTATTCCTGGCATTTGGTTCCTACTTCAGGGCCATGGCTTGGTAACATTCCCCATTCTTTCATCGACGCTTGCATAAGTTATTGGTGGAGTACATAAACCTCATTAAGCCACATGCCGAG	NGS-before-no.15:2	0	0	0	0	0	0	0	0	0	0	0	0	0	0	0	0	0	2
TGTCAACATATCATGAAGACTTACATAAAGCATGACAATTATTCTTCAACATCCTAACTACATCACGTAATTAAACGAGATTTAAGATCTACCATAAACCTAAATCGTCTAAGCCACACCAAGTCCCCTCATCTCTGAAGTCTGGTAAACTTAAGCGCAGTAAGAGCCTACCATCCAGCCCATTTCTTAATGCATACGGTTATTGAAGGTGAGGGACAACGATTGTGCGGGTAACACTTAGTGAACTATTCCTGGCATTTGGTTCCTACTTCAGGGCCATAGCTTGGTAACATTCCCCATTCTTTCATCGACGCTTGCATAAGTTATTGGTGGAGTACATAAACCTCATTAAGCCACATGCCGAG	NGS-before-no.28:1	0	0	0	0	0	0	0	0	0	0	0	0	0	0	0	0	0	2
TGTCAACATATCATGAAGACTTACATAAAGCATGACAATTATTCTTCAACATCGTAGCTACATCACGTAATTAAACGAGATTTAAGATCTACCATAAACCTAAATCGTCTAAGCCATACCAAGTCCCCTCATCCCTGAAATCTGGCAAACTTAAGCGCAGTAAGAGCCTACCATCCAGCTCATTTCTTAATGCATACGGTTATTGAAGGTGAGGGACAACGATTGTGGGGGTAACACTTAGTGAATTATTCCTGGCATCTGGTTCCTACTTCAGGGCCATGGCTTGGTAACATTCCCCATTCTTTCATCGACGCTTGCATAAGTTGTTGGTGGAGTACATAAACCTCATTAAGCCACATGCCGAG	NGS-before-no.10:1	0	0	0	0	0	0	0	0	0	0	0	0	0	0	0	0	0	2
TGTCAACATATCATGAAGACTTACATAAAGCATGACAATTATTCTTCAACATCCTAACTACATCACATAATTAAACGAGATTTAAAATTTACCATAAACCTAAATCGTCCAAGCCATACCAAGTCCCCTCATCTCTAAAATCTAATAAACTTAAACACAATAAAAACCTACCATCCAACTCATTTCTTAATGCATACGGTTATTGAAGGTGAGGGACAACGATTGTGGGGGTAACACTTAGTGAACTATTCCTGGCATCTGGTTCCTACTTCAGGGCCATGGCTTGGTAACATTCCCCATTCTTTCATCGACGCTTGCATAAGTTATTGGTGGAGTACATAAACCTCATTAAGCCACATGCCGAG	NGS-before-no.19:9	0	0	0	0	0	0	0	0	0	0	0	0	0	0	0	0	0	2
TGTCAACATATCATGAAGACTTACATAAAGCATGACAATTATTCTTCAACATCCTAACTACATCACGTAATTAAACGAGATTTAAAGTTTACCATAAACCTAAATCGTCCAAGCCATACCAAGTCCCCTCATCTCTGAAATCTAGTAAACTTAAGCGCAGTAAGAGCCTACCATCCAGCTCATTTCTTAATGCATACGGTTATTGAAGGTGAGGGACAACGACTGTGGGGGTAACACTTAGTGAACTATTCCTGGCTTCTGGTTCCTACTTCAGGGCCATGGCTTGGTAACATTCCCCATTCTTTCATCGACGCTTGCATAAGTTATTGGTGGAGTACATAAACCTCATTAAGCCACATGCCGAG	NGS-before-no.19:3	0	0	0	0	0	0	0	0	0	0	0	0	0	0	0	0	0	2
TGTCAACATACCATGAAGACTTACATAAAGCATGATAATTATCTCTCAACATCTTACCTACATCACGTAATTAAACGAGATTTAAGACCTACCATGAACCTAAATCGTCTAAGCCATACCAAGTCCCCTCATCTCTGAAATCTCGTAAACTTAAGCGCAGTAAGAGCCTACCATCCATCTCATTTCTTAATGCATACGGTTATTGAAGGTGAGGGACAATGATTGTGGGGGTAACACTTAGTGAACTATTCCTGGCATCTGGTTCCTACTTCAGGGCCATGACTTGGTAACACTCCCCATTCTTTCATCGACGCTTGCATAAGTTATTGGTGGAGTACATAAACCTCATTAAGCCACATGCCGAG	Sanger-tank5-no.7:1	0	0	0	0	0	0	0	0	0	0	0	0	0	0	0	0	0	2
TGTCAACATACCATGAAGACTTACATAAAGCATGACAATTATCTTTCAACATCCTACTTACATCATGTAATTAAACGAGATTTAAGATCTACCATAAACCTAAATCGTCTAAGCCATACCAAGTTCCCTCATCCCTGAAATCTGATAAACTTAAGCGCAGTAAGAGCCTACCATCCAGCTCATTTCTTAATGCATACGGTTATTGAAGGTGAGGGACAATGATTGTGAGGGTAACACTTAGTGAACTATTCCTGGCATCTGGTTCCTACTTCAGGGCCATGACTTGGTAACATTCCCCATTCTTTCATCGACGCTTGCATAAGTTGTTGGTGGAGTACATAAACCTCATTAAGCCACATGCCGGG	NGS-before-no.25:1	0	0	0	0	0	0	0	0	0	0	0	0	0	0	0	0	0	2
TGTCAGCATATCATGAAGACTTACATAAAGCATGACAATTATTCTTCAACATCCTAGCTATATCACGTAATTAAACGAGATTTAAGACCTACCATAAACCTAAATCGTCCAAGCCATACCAAGTCCCCTCATCCCTGAAATCCAGTAAACTTAAGCGCAGTAAGAGCCTACCATCCAGCTCATTTCTTAATGCATACGGTTATTGAAGGTGAGGGACAACGATTGTGGGGTTAACACTTAGTGAACTATTCCTGGCATTTGGTTCCTACTTCAGGGCCATGGCTTGGTAACATTCCCCATTCTTTCATCGACGCTTGCATAAGTTATTGGTGGAGTACATAAACCTCATTAAGCCACATGCCGAG	Sanger-tank7-no.8:1	0	0	0	0	0	0	0	0	0	0	0	0	0	0	0	0	0	2
TGTCAACATACCACGAAGACTTACATGAAGCATGATAATTATCTTTCAACATCCTACCTACATCACGTAATTAAACGAGATTTAAGATCTACCATAAACCTAAATCGTCTAAGCCATACCAAGTCCCCTCATCTCTGAAATCTAGTAAACTTAAGCGCAGTAAGAGCCTACCATCCAGCTCATTTCTTAATGCATACGGTTATTGAAGGTGAGGGACAACGATTGTGGGGGTAACACTTAGTGAACTATTCCTGGCATTTGGTTCCTACTTCAGGGCCATGACTTGGTAACACCCCCCATTCTTTCATCGACGCTTGCATAAGTTATTGGTGGAGTAAATGAACCTCATTAAGCCACATGCCGAG	NGS-before-no.32:1	0	0	0	0	0	0	0	0	0	0	0	0	0	0	0	0	0	2
TGTCAACATACCATGAAGACTTACATAAAGCATGATAATTATCTTTCAACATCCTATCTACATCACGTAATTAAACGAGATTTAAGACCTACCATAAACCTAAATCGTCTAAGCCATACCAAGTCCCCTCATCTCTGAAATCTGGTAAACTTAAGTGTAGTAAGAGCCTACCATCCAGCTCATTTCTTAATGCATACGGTTATTGAAGGTGAGGGACAACAATTGTGGGGGTAACACTTAGTGAACTATTCCTGGCATTTGGTTCCTACTTCAGGGCCATGACTTGGTAACACTCCCCATTCTTTCATCGACGCTTGCATAAGTTATTGGTGGAGTACATAAACCTCATTAAGCCACATGCCGAG	Sanger-tank7-no.14:2	0	0	0	0	0	0	0	0	0	0	0	0	0	0	0	0	0	2
TGTCAACATATCATGAATACTTACATAAAGCATGACAATTATTCTTCAACATCCTAGCTACATCACGTAATTAAACGAGATTTAAGATCTACCATAAACCTAAATCGTCTAAGCCATACCAAGTCCCCTCATCCCTGAAATCTGGCAAACTTAAGCGCAGTAAGAGCCTACCATCCAGCTCATTTCTTAATGCATACGGTTATTGAAGGTGAGGGACAACGATTGTGGGGGTAACACTTAGTGAATTATTCCTGGCATCTGGTTCCTACTTCAGGGCCATGGCTTGGTAACATTCCCCATTCTTTCATCGACGCTTGCATAAGTTGTTGGTGGAGTACATAAACCTCATTAAGCCACATGCCGAG	NGS-before-no.10:1	0	0	0	0	0	0	0	0	0	0	0	0	0	0	0	0	0	2
TGTCAACATATCATGAAGACTTACATAAAGCATGACAGTTATTCTTCAACATCCTAGCTACATCACGTAATTAAACGAGATTTAAGACCTACCATAAACCTAAATCGTCTAAGCCACACCAAGTCCCCTCATCTCTGAAATCTAGTAAACTTAAGCGCAGTAAGAGCCTACCATCCAGCTCATTTCTTAATGCATACGGTTATTGAAGGTGAGGGAAAATGATTGTGGGGGTAACACTTAGTGAACTATTCCTGGCATTTGGTTCCTACTTCAGGGCCATGGCTTGGTAACATTCCCCATTCTTTCATCGACGCTTGCATAAGTTGTTGGTGGAGTACATAAACCTCATTAAGCCACATGCCGAG	Sanger-tank7-no.11:1	0	0	0	0	0	0	0	0	0	0	0	0	0	0	0	0	0	2
TGTCAACATACCATGAAGACTTACATAAAGCATGACAATTATCTTTCAACATCCCAATTACATCACGTAATTAAACGAGATTTAAGATCTACCATAAACCTAAATCGTCCAAGCCATACCAAGTCCCCTCATCTCTGAAATCTAGTAAACTTAAGCGCAGTAAGAGCCTACCATCCAGCTCATTTCTTAATGCATACGGTTATTGAAGGTGAGGGACAACGATTGTGGGGGTAACACTTAGTGAACTATTCCTGGCATCTGGTTCCTACTTCAGGGCCATGGCTTGGTAACATTCCCCACTCTTTCATCGACGCTTGCATAAGTTATTGGTGGAGTACATAGACCTCATTAAGCCACATGCCGAG	Sanger-tank3-no.6:1	0	0	0	0	0	0	0	0	0	0	0	0	0	0	0	0	0	2
TGTCAACATACCATGAAGACTTACATAAAGCATGACAATTATCTTTCAACATCCTACTTATATCACGTAATTAAACGAGATTTAAGATCTACCATAAACCTAAATCGTCTAAGCCATACCAAGTCCCCCCATCTCTGAAATCTGGTAAACTTAAGCGCAGTAAGAGCCTACCATCCAGCTCATTTCTTAATGCATACGGTTATTGAAGGTGAGGGACAATGATTGTGGGGGTAACACTTAGTGAACTATTCATGGCATTTGGTTCCTACTTCAGGGCCATGACTTGGTAACATTCCCCACTCTTTCATCGACGCTTGCATAAGTTGTTGGTGGAGTACATAAACCTCATTAAGCCACATGCCGAG	Sanger-tank7-no.10:1	0	0	0	0	0	0	0	0	0	0	0	0	0	0	0	0	0	2
TGTCAACATATCATGAAGACTTACATAAAGCATGACAATTATTTTTCAACATCCTAGCTACATCACGTAATTAAACGAGATTTAAGACCTACCATAAACCTAAATCGTCCAAGCCACACCAAGTCCCCCCATCTCTGAAATCTAGTAAACTTAAGCGCAGTAAGAGCCTACCATCCAGCTCATTTCTTAATGCATACGGTTATTGAAGGTGAGGGACAACGATTGTGGGGGTAACACTCAGTGAACTATTCCTGGCATTTGGTTCCTACTTCAGGGCCATGGCTTGGTAACGTTCCCCATTCTTTCATCGACGCTTGCATAAGTTATTGGTGGAGTACATAAATCTCATTAAGCCACATGCCGAG	NGS-before-no.35:1	0	0	0	0	0	0	0	0	0	0	0	0	0	0	0	0	0	2
TGTCAACATATCATGAAGACTTACATAAAGCATGACAATTATTCTTCAACATCCTAACTACATCACGTAATTAAACGAGATTTAAGATCTACCATAAACCTAAATCGTCTAAGCCACACCAAGTCCCCTCATCTCTGAAGTCTGGTAAACTTAAGCGCAGTAAGAGCCTACCATCCAGCCCATTTCTTAATGCATACGGTTATTGAAGGTGAGGGACAACGATTGTGGGGGTAACACTTAGTGAACTATTCCTGGCATTTGGTTCCTACTTCAGGGCCATAGCTTGGTGACATTCCCCATTCTTTCATCGACGCTTGCATAAGTTATTGGTGGAGTACATAAACCTCATTAAGCCACATGCCGAG	NGS-before-no.28:1	0	0	0	0	0	0	0	0	0	0	0	0	0	0	0	0	0	2
TGTCAACATACCATGAAGACTTACATAAAGCATAACAATTATCTCTCAACACTCTACCTACATCACGTAATTAAACGAGATTTAAGACCTACCATGAACCTAAATCGTCTAAGCCATACCAAGTCCCCTCATCTCTGAAATCTAGTAAACTTAAACGCAGTAAGAGCCTACCATCCAGCTCATTTCTTAATGCATACGGTTATTGAAGGTGAGGGACAATGATTGTGGGGGTAACACCTAGTGAACTATTCCTGGCATTTGGTTCCTACTTCAGGGCCATGGCTTGGTAACATTCCCCACTCTTTCATCGACGCTTGCATAAGTTATTGGTGGATTACATAAATCTCATTAAGCCACATGCCGAG	Sanger-tank1-no.3:1	0	0	0	0	0	0	0	0	0	0	0	0	0	0	0	0	0	2
TGTCAACATATCATGAAGACTTACATAAAGCATAACAATTATTCTTCAACATCCTAGTTACATCACGTAATTAAACGAGATTTAAAATCTACCATAAACCTAAATCGTCTAAGCCATACCAAGCCCCCTCATCTCTGAAATCCAGTAAACTTAAGCGCAGTAAGAGCCTACCATCCAGCTCATTTCTTAATGCATACGGTTATTGAAGGTGAGGGACAACGATTGTGGGGGTAACACTTAGTGAACTATTCCTGGCATTTGGTTCCTACTTCAGGGCCATGGCTTGGTAACATTCCCCATTCTTTCATCGACGCTTGCATAAGTTATTGGTGGAGTACATAAACCTCATTAAGCCACATGCCGAG	NGS-before-no.36:1	0	0	0	0	0	0	0	0	0	0	0	0	0	0	0	0	0	2
TGTCAACATATCATGAAGATTTACATAAAGCATGACAATTATTTCTCAATATCCTAGCTACATCACGTAATTAAACGAGATTTAAGACCTACCATAAACCTAAATCGTCTAAGCCATACCAAGTCCCCTCATCTCTGAAATCTAGTAAACTTAAGCGCAGTAAGAGCCTACCATCCAGCTCATTTCTTAATGCATACGGTTATTGAAGGTGAGGGACAATGATTGTGGGGGTAACACTTAGTGAATTATTCCTGGCATTTGGTTCCTACTTCAGGGCCATGGCTTGGTAACATTCCCCATTCTTTCATCGACGCTTGCATAATTTATTGGTGGAGTACATAAATCTCATTAAGCCACATGCCGAG	Sanger-tank7-no.9:1	0	0	0	0	0	0	0	0	0	0	0	0	0	0	0	0	0	2
TGTCAACATATCATGAAGACTTACATAAAGCATAACAATTATTCTTCAACATCCTAGCTACATCACGTGATTAAACGAGATTTAAAACCTACCATGAACCTAAATCGTCCAAGCCATACCAAGTCCCCTCATCTCTGAAATCTAGTAAACTTAAGCGCAGTAAGAGACTACCATCCAGCTCATTTCTTAATGCATACGGTTATTGAAGGTGAGGGACAACGATTGTGGGGGTAACACTTAGTGAACTATTCCTGGCATTTGGTTCCTACTTCAGGGCCATGGCTTGGTAACATTCCCCATTCTTTCATCGACGCTTGCATAAGTTATTGGTGGAGTACATAAACCTCATTAAGCCACATGCCGAG	NGS-before-no.7:1	0	0	0	0	0	0	0	0	0	0	0	0	0	0	0	0	0	2
TGTCACCATACCATGAAGACTTACATAAAGCATGACAATTATCTTTCAACATTCTATCTAAATCATGTAATTAAACGAGATTTAAGATCTAACATAAACCTAAATCGTCCAAGCCATACCAAGTCCCCTCATCTCTGAAATCTGGTAAACTTAAGCGCAGTAAGAGCCTACCATCCAGCTCATTTCTTAATGCATACGGTTATTGAAGGTGAGGGACAACAATTGTGGGGGTAACACTTAGTGAACTATTCCTGGCATTTGGTTCCTACTTCAGGGCCATGGCTTGGTAACATTCCCCATTCTTTCATCGAAGCTTGCATAAGTTATTGGTGGAGTACATAAACCTCATTAAGCCACATGCCGAG	NGS-before-no.14:2	0	0	0	0	0	0	0	0	0	0	0	0	0	0	0	0	0	2
TGTCAACATATCATGAAAACTTACATAAAGCATGACAATTATTCTTCAACATCCTAGCTACATCACGTAATTAAACGAGATTTAAGACCTACCATAAACCTAAATCGTCTAAGCCACACCAAGTCCCCTCATCTCTGAAATCTAGTAAACTTAAGCGCAGTAAGAGCCTACCATCCAGCTCATTTCTTAATGCATACGGTTATTGAAGGTGAGGGACAACGATTGTGGGGGTAACACTTAGTGAACTATTCCTGGCATTTGGTTCCTACTTCAGGGCCATGGCTTGGTAACATTCCCCATTCTTTCATCGACGCTTGCATAAGTTGTTGGTGGAGTACATAAACCTCATTAAGCCACATGCCGAG	Sanger-tank6-no.7:1	0	0	0	0	0	0	0	0	0	0	0	0	0	0	0	0	0	2
TGTCAACATATCATGAAGACTTACATAAAGCATGACAATTATTCTTCAACATCCTAGCTATATCACGTAATTAAACGAGATTTAAGACCTACCATAAACCTAAATCGTCCAAGCCATACCAAGTCCCCTCATCCCTGAAATCTAGTAAACTTAAGCGCAGTAAGAGCCTACCATCCAGCTCATTTCTTAATGCATACGGTTATTGAAGGTGAGGGACAACGATTGTGGGGGTAACACTTAGTGAACTATTCCTGGCATTTGGTTCCTACTTCAGGGCCATGGCTTGGTAACATTCCCCATTCTTTCATCGACGCTTGCATAAATTATTGGTGGAGTACATAAACCTCATTAAGCCACATGCCGAG	Sanger-tank7-no.12:1	0	0	0	0	0	0	0	0	0	0	0	0	0	0	0	0	0	2
TGTCAACATATCATGAAGACTTACATAAAGCATGACAATTATTCTTCAACATCCTAACTACATCACGTAATTAAACGAGATTTAAGATCTACCATGAACCTAAATCGTCTAAGCCATACCAAGTCCCTTCATCTCTGAAATCTGGTAAACTTAAGCGCAGTAAGAGCCTACCATCCAGCTCATTTCTTAATGCATACGGTTATTGAAGGTGAGGGACAATGATTGTGGGGGTAACACTTAGTGAACTATTCCTGGCATCTGGTTCCTACTTCAGGGCCATGGCTTGGTAACATTCCCCATTCTTTCATCGACGCTTGCATAAGTTATTGGTGGAGTACATAAATCTCATTAAGCCACATGCCGAG		0	0	0	0	0	0	0	0	0	0	0	0	0	0	0	0	0	2
TGTCAACATATCATGAAGACTTACATAAAGCATGACAGTTATTCTTCAACATCCTAGCTACATCACGTAATTAAACGAGATTTAAGACCTACCATAAACCTAAATCGTCTAAGCCACACCAAGTCCCCTCATCTCTGAAATCTAGTAAACTTAAGCGCAGTAAGAGCCTACCATCCAGCTCATTTCTTAATGCATACGGTTATTGAAGGTGAGGGACAATGATTGTGGGGGTAACACTTAGTGAACTATTCCTGGCATTTGGTTCCTACTTCAGGGCCATGGCTTGGTAACATTCCCCATTCTTTCATCGACGCTTGCATAAGTTGTTTGTGGAGTACATAAACCTCATTAAGCCACATGCCGAG		0	0	0	0	0	0	0	0	0	0	0	0	0	0	0	0	0	2
TGTCAACATACCATGAAGACTTACATAAAGCATGACAATTATCTTTCAACATCCTACTTATATCACTTAATTAAACGAGATTTAAGATCTACCATAAACCTAAATCGTCTAAGCCATACCAAGTCCCCCCATCTCTGAAATCTGGTAAACTTAAGCGCAGTAAGAGCCTACCATCCAGCTCATTTCTTAATGCATACGGTTATTGAAGGTGAGGGACAATGATTGTGGGGGTAACACTTAGTGAACTATTCCTGGCATTTGGTTCCTACTTCAGGGCCATGACTTGGTAACATTCCCCACTCTTTCATCGACGCTTGCATAAGTTGTTGGTGGAGTACATAAACCTCATTAAGCCACATGCCGAG		0	0	0	0	0	0	0	0	0	0	0	0	0	0	0	0	0	2
TGTCAACATACCATGAAGACTTACATAAAGCATGACAATTATCTTTCAACATCCTATCTACATCACGTAATTAAACGAGATTTAAGATCTACCATGAACCTAAATCGTCTAAGCCATACCAAGTCCCCTCATCTCTGAAATCTGGTAAACTTAAGCGCAGTAAGAGCCTACCATCCAGCTCATTTCTTAATGCATACGGTTATTGAAGGTGAGGGACAATGATTGTGGGGGTAACACTTAGTGAACTATTCCTGGCATCTGGTTCCTACTTCAGGGCCATGACTTGGTAACATTCCCCACTCTTTCATCGACGCTTGCATAAGTTGTTGGTGGAGTACATAAGCCTCATTAAGCCACATGCCGAG		0	0	0	0	0	0	0	0	0	0	0	0	0	0	0	0	0	2
TGTCACCATACCATGAAGACTTACATAAATCATGACAATTATCTTTCAACATCTTATCTACATCACGTAATTAAACGAGATTTAAGATTTAACATAAACCTAAATCGTCCAAGCCATACCAAGTCCCCTCATCTCTGAAATCTGGTAAACTTAAGCGCAGTAAGAGCCTACCATCCAGCCCATTTCTTAATGCATACGGTTATTGAAGGTGAGGGACAATAATTGTGGGGGTAACACTTAGTGAACTATTCCTGGCATTTGGTTCCTACTTCAGGGCCATGGCTTGGTAACATTCCCCATTCTTTCATCGACGCTTGCATAAGTTATTGGTGGAGTACATAAACCTCATTAAGCCACATGCCGGG		0	0	0	0	0	0	0	0	0	0	0	0	0	0	0	0	0	2
TGTCAACATACCATGAAGACTTACATAAAGCATGACAATTATCTTTCAACATCCTATCTACATCACGTAATTAAACGAGATTTAAGATCTACCATAAACCTAAATCGTCTAAGCCATACCAAGTCCCCCCATCTCTGAAATCTAGTAAACTTAAGCGCAGTAAGAGCCTACCATCCAGCTCATTTCTTAATGCATACGGTTATTGAAGGTGAGGGACAACGATTGTGGGGGTAACACTTAGTGAACTATTCCTGGCATTTGGTTCCTACTTCAGGGCCATGACTTGGTAACATTCCCCATTCTTTCATCGACGCTTGCATAAGTTGTTGGTGGAGTACATAAACCTCATTAAGCCACATGCCGAG	NGS-before-no.1:1	0	0	0	0	0	0	0	79	1	0	0	0	0	0	0	0	6	1
TGTCAACATACCATGAAGACTTACATAAAGCATGACAATTATCTTTCAACATCCTATCTACATCACGTAATTAAACGAGATTTAAGATCTACCATAAACCTAAATCGTCTAAGCCATACCAAGTCCCCCCATCTCTGAAATCTGGTAAACTTAAGCGCAGTAAGAGCCTACCATCCAGCTCATTTCTTAATGCATACGGTTATTGAAGGTGAGGGACAACGATTGTGGGGGTAACACTTAGTGAACTATTACTGGCATTTGGTTCCTACTTCAGGGCCATGACTTGGTAACATTCCCCATTCTTTCATCGACGCTTGCATAAGTTGTTGGTGGAGTACATAAACCTCATTAAGCCACATGCCGAG	NGS-before-no.1:1	0	0	0	0	0	0	0	54	0	0	0	0	0	0	0	0	5	1
TGTCAACATACCATGAAGACTTACATAAAGCATGATAATTATCTTTCAACATCCTATCTACATCACGTAATTAAACGAGATTTAAGATCTACCATAAACCTAAATCGTCTAAGCCATACCAAGTCCCCCCATCTCTGAAATCTGGTAAACTTAAGCGCAGTAAGAGCCTACCATCCAGCTCATTTCTTAATGCATACGGTTATTGAAGGTGAGGGACAACGATTGTGGGGGTAACACTTAGTGAACTATTCCTGGCATTTGGTTCCTACTTCAGGGCCATGACTTGGTAACATTCCCCATTCTTTCATCGACGCTTGCATAAGTTGTTGGTGGAGTACATAAACCTCATTAAGCCACATGCCGAG	NGS-before-no.1:1	0	0	0	0	0	0	0	70	2	0	0	0	0	0	0	0	1	1
TGTCAACATACCATGAAGACTTACATAAAGAATGACAATTATCTTTCAACATCCTATCTACATCACGTAATTAAACGAGATTTAAGATCTACCATAAACCTAAATCGTCTAAGCCATACCAAGTCCCCCCATCTCTGAAATCTGGTAAACTTAAGCGCAGTAAGAGCCTACCATCCAGCTCATTTCTTAATGCATACGGTTATTGAAGGTGAGGGACAACGATTGTGGGGGTAACACTTAGTGAACTATTCCTGGCATTTGGTTCCTACTTCAGGGCCATGACTTGGTAACATTCCCCATTCTTTCATCGACGCTTGCATAAGTTGTTGGTGGAGTACATAAACCTCATTAAGCCACATGCCGAG	NGS-before-no.1:1	0	0	0	0	0	0	0	35	0	0	0	0	0	0	0	0	1	1
TGTCAACATATCATGAAGACTTACATAAAGCATGACAATTATTCTTCAACATCCTAGTTACATCACGTAATTAAACGAGATTTAAGATCTACCATAAACCTAAATCGTCTAAGACATACCAAGTCCCCTCATCTCTGAAATCTAGTAAACTTAAGCGCAGTAAGAGCCTACCATCCAGCTCATTTCTTAATGCATACGGTTATTGAAGGTGAGGGACAACAATTGTGGGGGTAACACTTAGTGAACTATTCCTGGCATTTGGTTCCTACTTCAGGGCCATGGCTTGGTAACATTCCCCATTCTTTCATCGACGCTTGCATAAGTTATTGGTGGAGTACATAAATCTCATTAAGCCACATGCCGAG	NGS-before-no.5:1	0	0	0	0	0	0	0	3	1	0	0	0	0	0	0	0	1	1
TGTCAACATATCATGAAGATTTACATAAAGCATGACAATTATTCTTCAACATCCTAATTACATCACGTAATTAAACGAGATTTAAGATCTACCATAAACCTAAATCGTCTAAGCCATACCAAGTCCCCTCATCTCTGAAATCTAGTAAATTTAAGCGCAGTAAGAGCCTACCATCCAGCTCATTTCTTAATGCATACGGTTATTGAAGGTGAGGGACAACGATTGTGGGGGTAACACTTAGTGAACTATTCCTGGCATTTGGTTCCTACTTCAGGGCCATGGCTTGGTAACATTCCCCATTCTTTCATAGACGCTTGCATAAGTTATTGGTGGAGTACATAAACCTCATTAAGCCACATGCCGAG	NGS-before-no.12:1	0	0	0	0	0	0	0	1	13	0	0	0	0	0	0	0	1	1
TGTCAACATACCATGAAGACTTACATAAAGCATGATAATTATCTTTCAACATCTTACCTACATCACGTAATTAAACGAGATTTAAGATCTACCATGAACCTAAATCGTCTAAGCCATACCAAGTCCCCTCATCTCTGAAATCTCGTAAACTTAAGTGCAGTAAGAACCTACCATCCAGCTCATTTCTTAATGCATACGGTTATTGAAGGTGAGGGACAACGATTGTGGGGGTAACACCTAGTGAACTATTCCTGGCATCTGGTTCCTACTTCAGGGCCATGACTTGGTAACACTCCCCATTCTTTCATCGACGCTTGCATAAGTTATTGGTGGAGTACATAAACCTCATTAAGCCACATGCCGAG	NGS-before-no.9:1	0	0	0	0	0	0	0	1	5	0	0	0	0	0	0	0	1	1
TGTCAACATATCATGAAGACTTACATAAAGCATGACAATTATTCTTCAACATCCTAGCTACATCGCGTAATTAAACGAGATTTAAGATCTACCATAAACCTAAATCGTCTAAGCCATACCAAGTCCCCTCATCTCTGAAATCTGGCAAACTTAAGCGCAGTAAGAGCCTACCATCCAGCTCATTTCTTAATGCATAAGGTTATTGAAGGTGAGGGACAACGATTGTGGGGGTAACACTTAGTGAATTATTCCTGGCATCTGGTTCCTACTTCAGGGCCATGGCTTGGTAACATTCCCCATTCTTTCATCGACGCTTGCATAAGTTATTGGTGGAGTACATAAACCTCATTAAGCCACATGCCGAG	NGS-before-no.18:1	0	0	0	0	0	0	0	1	2	0	0	0	0	0	0	0	1	1
TGTCAACATATCATGAAGACTTACATAAAGCATGACAATTATTCTTCAACATCCTAGTTACATCACGTAATTAAACGAGATTTAAGATCTACCATAAACCTAAATCGTCTAAGCCATACCAAGTCCCCTCATCTCTGAAATCTAGTAAACTTAAGCGCAGTAAGAGCCTACCATCCAGCTCATTTCTTAATGCATACGGTTATTGAAGGTGAGTGACAACAATTGTGGGGGTAACACTTAGTGAACTATTCCTGGCATTTGGTTCCTACTTCAGGGCCATGGCTTGGTAACATTCCCCATTCTTTCATCGACGCTTGCATAAGTTATTGGTGGAGTACATAAATCTCATTAAGCCACATGCCGAG	NGS-before-no.5:1	0	0	0	0	0	0	0	1	2	0	0	0	0	0	0	0	1	1
TGTCAACATATCATGAAGACTTACATAAAGCATGACAATTATTCTTCAACATCCTAACTACATCACGTAATTAAACGAGATTTAAAATTTACCATAAACCTAAATCGTCCAAGCCATACCAAGTCCCCTCATCTCTGAAATCTAGTAAACTTAAGCGCAGTAAGAGCCTACCATCCAGCTCATTTCTTAATGCATACGGTTATTGAAGGTGAGGGACAACGATTGTGGGGGTAACACTTAGTGAACTATTCCTGGCATCTGGTTCCTACTTCAGGGCCATGGCTTGGTAACATTCCCCATTCTTTCATAGACGCTTGCATAAGTTATTGGTGGAGTACATAAACCTCATTAAGCCACATGCCGAG	NGS-before-no.19:1	0	0	0	0	0	0	0	0	177	0	0	0	0	0	0	0	1	1
TGTCACCATACCATGAAGACTTACATAAAGCATGACAATTATCTTTCAACATTCTATCTACATCATGTAATTAAACGAGATTTAAGATCTAACATAAACCTAAATCGTCCAAGCCATACCAAGTCCCCTCATCTCTGAAATCTGGTAAAATTAAGCGCAGTAAGAGCCTACCATCCAGCTCATTTCTTAATGCATACGGTTATTGAAGGTGAGGGACAACAATTGTGGGGGTAACACTTAGTGAACTATTCCTGGCATTTGGTTCCTACTTCAGGGCCATGGCTTGGTAACATTCCCCATTCTTTCATCGACGCTTGCATAAGTTATTGGTGGAGTACATAAACCTCATTAAGCCACATGCCGAG	NGS-before-no.14:1	0	0	0	0	0	0	0	0	19	0	0	0	0	0	0	0	1	1
TGTCAACATACCATGAAGACTTACATAAAGCATAACAATTATCTCTCAACATCTTACCTACATCACGTAATTAAACGAGATTTAAGACCTACCATGAACCTAAATCGTCTAAGCCATACCAAGTCCCCTCATCTCTGAAATCTAGTAAACTTAAGTGCAGTAAGAGCCTACCATCCAGCTCATTTCTTAATGCATACGGTTATTGAAGGTGAGGGACAATGATTGTGGGGGTAACACCTAGTGAACTATTCCTGGCATCTGGTTCCTACTTCAGGGCCATGGCTTGGTAACATTCCCCACTCTTTCATCGACGCTTGCATAAGTTGTTGGTGGAGTACATAAACCTCATTAAGCCACATGCCGAG	NGS-before-no.13:1,Sanger-tank2-no.1:1	0	5	0	0	0	0	0	0	6	0	0	0	0	0	0	0	1	1
TGTCAACATACCATGAAGACTTACATAAAGCATAACAATTATCTCTCAACATCTTACCTACATCACGTAATTAAACGAGATTTAAGACCTACCATGAACCTAAATCGTCTAAGCCATACCAAGTCCCCTCATCTCTGAAATCTAGTAAACTTAAGCGCAGTAAGAGCCTACCATCCAGCTCATTTCTTAATGCATACGGTTATTGAAGGTGAGGGACAATGATTGTGGTGGTAACACCTAGTGAACTATTCCTGGCATCTGGTTCCTACTTCAGGGCCATGGCTTGGTAACATTCCCCACTCTTTCATCGACGCTTGCATAAGTTGTTGGTGGAGTACATAAACCTCATTAAGCCACATGCCGAG	NGS-before-no.13:1,Sanger-tank2-no.1:1	0	2	0	0	0	0	0	0	4	0	0	0	0	0	0	0	1	1
TGTCAACATATCATGAAGACTTACATAAAGCATGACAATTATTCTTCAACATCCTAGTTACATCACGTAATTAAACGAGATTTAAGATCTACCATAAACCTAAATCGTCTAAGCCATACCAAGTCCCCTCATCTCTGAAATCTAGTAAACTTAAGCGCAGTAAGAGCCTACCATCCAGCTCATTTCTTAATGCATACGGTTATTGAAGGTGAGGGACAACAATTGTGGGGGTAACACTTAGTGAACTATTCCTGGCATTTGGTTCCTACTTCAGGGCCATGGCTTGGTAACATTCCCCATTCTTTCATCGACGCTTGCATAAGTTATTGGTAGAGTACATAAATCTCATTAAGCCACATGCCGAG	NGS-before-no.5:1	0	0	0	0	0	0	0	0	4	0	0	0	0	0	0	0	1	1
TGTCAACATATCATGAAGACTTACATAAAGCATGACAATTATTCTTCAACATCCTAGTTACATCACGTAATTAAACGAGATTTAAGATCTACCATAAACCTAAATCGTCTAAGCCATACCAAGTCCCCTCATCTCTGAAATCTAGTAAACTTAAGCGCAGTAAGATCCTACCATCCAGCTCATTTCTTAATGCATACGGTTATTGAAGGTGAGGGACAACAATTGTGGGGGTAACACTTAGTGAACTATTCCTGGCATTTGGTTCCTACTTCAGGGCCATGGCTTGGTAACATTCCCCATTCTTTCATCGACGCTTGCATAAGTTATTGGTGGAGTACATAAATCTCATTAAGCCACATGCCGAG	NGS-before-no.5:1	0	0	0	0	0	0	0	0	3	0	0	0	0	0	0	0	1	1
TGTCAACATATCATGAAGACTTACATAAAGCATAACAATTATTCTTCAACATCCTAGCTACATCACGTAATTAAACGAGATTTAAGACCTACCATAAACCTAAATCGTCCAAGCCATACCAAGTCCCCTCATCTCTGAAATCTAGTAAACTTAAGCGCAGTAAGATCCTACCATCCAGCTCATTTCTTAATGCATACGGTTATTGAAGGTGAGGGACAACGATTGTGAGGGTAGCACTTAGTGAACTATTCCTGGCATTTGGTTCCTACTTCAGGGCCATGGCTTGGTAACATTCCCCATTCTTTCATCGACGCTTGCATAAGTTATTGGTGGAGTACATAAACCTCATTAAGCCACATGCCGAG	NGS-before-no.16:1	0	0	0	0	0	0	0	0	3	0	0	0	0	0	0	0	1	1
TGTCAACATATCATGAAGACTTACATAAAGCATGACAATTATTCTTCAACATCCTGATTACATCACGTAATTAAACGAGATTTAAGATCTACCATAAACCTAAATCGTCTAAGCCATACCAAGTCCCCTCATCTCTGAAATCTAGTAAACTTAAGCGCAGTAAGAGCCTACCATCCAGCTCATTTCTTAATGCATACGGTTATTGAAGGTGAGGGACAACGATTGTGGGGGTAACACTTAGTGAACTATTCCTGGCATTTGGTTCCTACTTCAGGGCCATGGCTTGGTAACATTCCCCATTCTTTCATCGACGCTTGCATAAGTTATTGGTGGAGTACATAAACCTCATTAAGCCACATGCCGAG	NGS-before-no.17:1	0	0	0	0	0	0	0	0	0	0	0	0	0	0	0	0	1	1
TGTCAACATACCATGAAGACTTACATAAAGCATAACAATTATCTCTCAACATCTTACCTACATCACGTAATTAAACGAGATTTAAGACCTACCATGAACCTAAATCGTCTAAGCCATACCAAGTCCCCTCATCTCTGAAATCTAGTAAACTTAAGCGCAGTAAGAGCCTACCATCCAGCTCATTTCTTAATGCATACGGTTATTGAAGGTGAGGGACAATGATTGTGGGGGTAACACCTAGTGAACTATTCCTGGCATCTTGTTCCTACTTCAGGGCCATGACTTGGTAACATTCCCCACTCTTTCATCGACGCTTGCATAAGTTGTTGGTGGAGTACATAAATCTCATTAAGCCACATGCCGAG	Sanger-tank7-no.2:1	0	0	0	0	0	0	0	0	0	0	0	0	0	0	0	1	0	1
TGTCAGCATATCATGAAGACTTACATAAAGCATGACAATTATTCTTCAACATCCTGGTTACATCACGTAATTAAACGAGATTTAAGATCTACCATAAACCTAAATCGTCTAAGCCATACCAAGTCCCCTCATCTCTGAAATCTAGTAAACTTAAGCGCAGTAAGAGCCTACCATCCAGCTCATTTCTTAATGCATACGGTTATTGAAGGTGAGGGACAACGATTGTGGGGGTAACACTTAGTGAACTATTCCTGGCATTTGGTTCCTACTTCAGGGCCATGGCTTGGTAACATTCCCCATTCTTTCATTGACGCTTGCATAAGTTATTGGTGGAGTACATAAACCTCATTAAGCCACATGCCGAG	Sanger-tank5-no.6:1,Sanger-tank4-no.4:1,Sanger-tank1-no.6:1	2	0	0	3	30	0	0	0	0	0	0	0	0	3	0	0	0	1
TGTCAACATACCATGAAAACTTACATAAAGCATGATAATTATCTTTCAACATTGCACCTACATCACGTAATTAAACGAGATTTAAGACCTACCATAAATCTAAATCGTCTAAGCCATACCAAGTCCCCTCATCTCTGAGATCTAGTAAACTTAAGCGCAGTAAGAGCCTACCATCCAGCTCATTTCTTAATGCATACGGTTATTGAAGGTGAGGGACAATGATTGTGGGGGTAACACTTAGTGAACTATTCCTGGCATCTGGTTCCTACTTCAGGGCCATGGCTTGGTAACATTCCCCATTCTTTCATCGACGCTTGCATAAGTTATTGGTGGAGTACATAAACCTCATTAAGCCACATGCCGGG	Sanger-tank5-no.4:1	0	0	0	0	1	0	0	0	1	0	0	0	0	1	0	0	0	1
TGTCAACATACCATGAAGACTTACATAAAGCATGACAATTATCTCTCAACATTCTACCTACATCACGTAATTGAACGAGATTTAAGACCTACCACAAACCTAAATCGTCTAAGCCATACCAAGTCCCCCCATCTCTGAAATCTAGTAAACCTAAGCGCAGTAAGAGCCTACCATCCAGCTCATTTCTTAATGCATACGGTTATTGAAGGTGAGGGACAATAATTGTGGGGGTAACACTTAGTGAACTATTCCTGGCATTTGGTTCCTACTTCAGGGCCATGGCTTGGTAACATTCCCCATTCTTTCATCGACGCTTGCATAAGTTGTTGGTGGAGTACATAAACCTCATTAAGTCACATGCCGAG	Sanger-tank3-no.3:1	0	0	0	0	0	0	0	0	0	0	0	1	0	0	0	0	0	1
TGTCAACATATCATGAAGACTTACATAAAGCATAACAATTATTCTTCAACATCCTAGCTACATCACGTAATTAAACGAGATTTAAGATCTACCATAAACCTAAATCGTCTAAGCCATACCAAGTCCCCTCATCTCTGAAATCTGGCAAACTTAAGCGCAGTAAGAGCCTACCATCCAGCTCATTTCTTAATGCATACGGTTATTGAAGGTGAGGGACAACGATTGTGGGGGTAACACTTAGTGAACTATTCCTGGCATTTGGTTCCTACTTCAGGGCCATGGCTTGGTAACATTCCCCATTCTTTCATCGACGCTTGCATAATTTATTGGTGGAGTACATAAACCTCATTAAGCCACATGCCGAG	Sanger-tank1-no.5:1	0	0	0	0	0	0	0	0	1	1	0	0	0	0	0	0	0	1
TATCAACATACCATGAAGACTTACATAAAGCATGACAATTATCTTTCAACATTCTACCTACATCACGTAATTGAACGAGATCTAAGACCTACCATAAACCTAAATCGTCTAAGCCATACCAAGTCCCCTCATCTCTGAAATCTAGTAAACTTAAGCGCAGTAAGAGCCTACCATCCAGCTCATTTCTTAATGCATACGGTTATTGAAGGTGAGGGACAATAATTGTGGGGGTAACACTTAGTGAACTATTCCTGGCATCTGGTTCCTACTTCAGGGCCATGGCTTGGTAACATTCCCCATTCTTTCATCGACGCTTGCATAAGTTATTGGTGGAGTACATAAACCTCATTAAGCCACATGCCGAG	Sanger-tank1-no.2:2	6	0	0	0	0	0	0	0	0	1	0	0	0	0	0	0	0	1
TGTCACCATACCATGAAGACTTACATAAAGCATGACAATTATCTTTCAACATTCTATCTACATCACGTAATTAAACGAGATTTAAGATCTAACATAAACCTAAATCGTCCAAGCCATACCAAGTCCCCTCATCTCTGAAATCTGGTAAACTTAAGCGCAGTAAGAGCCTACCATCCAGCTCATTTCTTAATGCATACGGTTATTGAAGGTGAGGGACAACAATTGTGGGGGTAACACTTAGTGAACTATTCCTGGCATTTGGTTCCTACTTCAGGGCCATGGCTTGGTAACATTCCCCATTCTTTCATCGACGCTTGCATAAGTTATTGGTGGAGTACATAAATCTCATTAAGCCACATGCCGAG	Sanger-tank7-no.5:1,Sanger-tank6-no.1:1	0	0	0	0	0	0	244	96	58	0	0	0	0	0	0	0	0	1
TGTCACCATACCATGAAGACTTACATAAAGCATGACAATTATCTTTCAACATTCTATCTACATCATGTAATTAAACGAGATTTAAGATCTAACATAAACCTAAATCGTCCAAGCCATACCAAGTCCCCTCATCTCTGAAATCTGGTAAACTTAAGCGCAGTAAGAGCCTACCATCCAGCTCATTTCTTAATGCATACGGTTATTGAAGGTGAGGGACAACAATTGTGGGGGTAACACTTAGTGAACTATTCCTGGCATTTGGTTCCTACTTCATGGCCATGGCTTGGTAACATTCCCCATTCTTTCATCGACGCTTGCATAAGTTATTGGTGGAGTACATAAACCTCATTAAGCCACATGCCGAG	NGS-before-no.14:1	0	0	0	0	0	0	0	62	40	0	0	0	0	0	0	0	0	1
TGTCAACATATCATGAAGACTTACATAAAGCATGACAATTATTCTTCAACATCCTAACTACATCACGTAATTAAACGAGATTTAAAATTTACCATAAACCTAAATCGTCCAAGCCATACCAAGTCCCCTCATCTCTGAAATCTAGTAAACTTAAGCGCAGTAAGAGCCTACCATCCAGCTCATTTCTTAATACATACGGTTATTGAAGGTGAGGGACAACGATTGTGGGGGTAACACTTAGTGAACTATTCCTGGCATCTGGTTCCTACTTCAGGGCCATGGCTTGGTAACATTCCCCATTCTTTCATCGACGCTTGCATAAGTTATTGGTGGAGTACATAAACCTCATTAAGCCACATGCCGAG	NGS-before-no.19:1	0	0	0	0	0	0	0	10	53	0	0	0	0	0	0	0	0	1
TGTCAACATATCATGAAGACTTACATAAAGCATAACAATTATTCTTCAACATCCTAGCTACATCACGTAATTAAACGAGATTTAAGACCTACCATAAACCTAAATCGTCCAAGCCATACCAAGTCCCCTCATCTCTGAAATCTAGTAAACTTAAGCGCAGTAAGAGCCTACCATCCATCTCATTTCTTAATGCATACGGTTATTGAAGGTGAGGGACAACGATTGTGAGGGTAGCACTTAGTGAACTATTCCTGGCATTTGGTTCCTACTTCAGGGCCATGGCTTGGTAACATTCCCCATTCTTTCATCGACGCTTGCATAAGTTATTGGTGGAGTACATAAACCTCATTAAGCCACATGCCGAG	NGS-before-no.16:1	0	0	0	0	0	0	0	9	0	0	0	0	0	0	0	0	0	1
TGTCACCATACCATGAAGACTTACATAAAGCATGACAATTATCTTTCAACATTCTATCTACATCACGTAATTAAACGAGATTTAAGATCTAACATAAACCTAAATCGTCCAAGCCATACCAAGTCCCCTCATCTCTGAAATCTGGTAAACTTAAGCGCGGTAAGAGCCTACCATCCAGCTCATTTCTTAATGCATACGGTTATTGAAGGTGAGGGACAACAATTGTGGGGGTAACACTTAGTGAACTATTCCTGGCATTTGGTTCCTACTTCAGGGCCATGGCTTGGTAACATTCCCCATTCTTTCATCGACGCTTGCATAAGTTATTGGTGGAGTACATAAACCTCATTAAGCCACATGCCGGG	NGS-before-no.2:1,Sanger-tank7-no.3:1	0	0	0	0	0	0	5	7	5	0	0	0	0	0	0	0	0	1
TGTCACCATACCATGAAGACTTACATAAAGCATAACAATTATCTTTCAACATTCTATCTACATCACGTAATTAAACGAGATTTAAGATCTAACATAAACCTAAATCGTCCAAGCCATACCAAGTCCCCTCATCTCTGAAATCTGGTAAACTTAAGCGCAGTAAGAGCCTACCATCCAGCTCATTTCTTAATGCATACGGTTATTGAAGGTGAGGGACAACAATTGTGGGGGTAACACTTAGTGAACTATTCCTGGCATTTGGTTCCTACTTCAGGGCCATGGCTTGGTAACATTCCCCATTCTTTCATCGACGCTTGCATAAGTTATTGGTGGAGTACATAAACCTCATTAAGCCACATGCCGGG	NGS-before-no.2:1,Sanger-tank7-no.3:1	0	0	0	0	0	0	6	7	0	0	0	0	0	0	0	0	0	1
TGTCACCATACCATGAAGACTTACATAAAGCATGACAATTATCTTTCAACATTCTATCTACATCACGTAATTAAACGAGATTTAAGATCTAACATAAACCTAAATCGTCCAAGCCATACCAAGTCCCCTCATCTCTGAAATCTGGTAAACTTAAGCGCAGTAAGAGCCTACCATCCAGCTCATTTCTTAATGCATAAGGTTATTGAAGGTGAGGGACAACAATTGTGGGGGTAACACTTAGTGAACTATTCCTGGCATTTGGTTCCTACTTCAGGGCCATGGCTTGGTAACATTCCCCATTCTTTCATCGACGCTTGCATAAGTTATTGGTGGAGTACATAAACCTCATTAAGCCACATGCCGGG	NGS-before-no.2:1,Sanger-tank7-no.3:1	0	0	0	0	0	0	1	6	1	0	0	0	0	0	0	0	0	1
TGTCAACATATCATGAAGACTTACATAAAGCATGACAATTATTCTTCAACATCCTAACTACATCACGTAATTAAACGAGATTTAAGATCTACCATGAACCTAAATCGTCTAAGCCATACCAAGTCCCCTCATCTCTGAAATCTGGTAAACTTAAGCGCAGTAAGAGCCTACCATCCAGCTCATTTCTTAATGCATACGGTTATTGAAGGTGAGGGACAATGATTGTGGGGGTAACACTTAGTGAACTATTCCTGGCATCTGGTTCCCACTTCAGGGCCATGGCTTGGTAACATTCCCCATTCTTTCATCGACGCTTGCATAAGTTATTGGTGGAGTACATAAATCTCATTAAGCCACATGCCGAG	NGS-before-no.6:1	0	0	0	0	0	0	0	6	1	0	0	0	0	0	0	0	0	1
TGTCAACATATCATGAAGACTTACATAAAGCATGACAATTATTCTTCAACATCCTAGTTACATCACGTAATTAAACTAGATTTAAGATCTACCATAAACCTAAATCGTCTAAGCCATACCAAGTCCCCTCATCTCTGAAATCTAGTAAACTTAAGCGCAGTAAGAGCCTACCATCCAGCTCATTTCTTAATGCATACGGTTATTGAAGGTGAGGGACAACAATTGTGGGGGTAACACTTAGTGAACTATTCCTGGCATTTGGTTCCTACTTCAGGGCCATGGCTTGGTAACATTCCCCATTCTTTCATCGACGCTTGCATAAGTTATTGGTGGAGTACATAAATCTCATTAAGCCACATGCCGAG	NGS-before-no.5:1	0	0	0	0	0	0	0	5	4	0	0	0	0	0	0	0	0	1
TGTCACCATACCATGAAGACTTACATAAAGCATGACAATTATCTTTCAACATTCTATCTACATCACGTAATTAAACGAGATTTAAGATCTAACATAAACCTAAATCGTCCAAGCCATACCAAGTCCCCTCATCTCTGAAATCTGGTAAACTTAAGCGCAGTAAGAGCCTACCATCCAGCTCATTTCTTAATGCATACGGTTATTGAAGGTGAGGGACAACAATTGTTGGGGTAACACTTAGTGAACTATTCCTGGCATTTGGTTCCTACTTCAGGGCCATGGCTTGGTAACATTCCCCATTCTTTCATCGACGCTTGCATAAGTTATTGGTGGAGTACATAAACCTCATTAAGCCACATGCCGGG	NGS-before-no.2:1,Sanger-tank7-no.3:1	0	0	0	0	0	0	0	5	4	0	0	0	0	0	0	0	0	1
TGTTACCATACCATGAAGACTTACATAAAGCATGACAATTATCTTTCAACATTCTATCTACATCACGTAATTAAACGAGATTTAAGATCTAACATAAACCTAAATCGTCCAAGCCATACCAAGTCCCCTCATCTCTGAAATCTGGTAAACTTAAGCGCAGTAAGAGCCTACCATCCAGCTCATTTCTTAATGCATACGGTTATTGAAGGTGAGGGACAACAATTGTGGGGGTAACACTTAGTGAACTATTCCTGGCATTTGGTTCCTACTTCAGGGCCATGGCTTGGTAACATTCCCCATTCTTTCATCGACGCTTGCATAAGTTATTGGTGGAGTACATAAACCTCATTAAGCCACATGCCGGG	NGS-before-no.2:1,Sanger-tank7-no.3:1	0	0	0	0	0	0	1	5	3	0	0	0	0	0	0	0	0	1
TGTCAACATACCATGAAGACTTACATAAAGCATGACAATTATCTTTCAACATCCTAGCTACATCACGTAATTAAACGAGATTTAAGATCTACCATAAACCTAAATCGTCTAAGCCATACAAAGTCCCCTCATCTCTGAAATCTGGTAAACTTAAGCGCAGTAAGAGCCTACCATCCAGCTCATTTCTTAATGCATACGGTTATTGAAGGTGAGGGACAATGATTGTGGGGGTAACACTTAGTGAACTATTCCTGGCATCTGGTTCCTACTTCAGGGCCATGGCTTGGTAACATTCCCCATTCTTTCATCGACGCTTGCATAAGTTATTGGTGGAGTACATAAACCTCATTAAGCCACATGCCGAG	NGS-before-no.4:1	0	0	0	0	0	0	0	5	1	0	0	0	0	0	0	0	0	1
TGTCAACATATCATGAAGACTTACATAAAGCATGACAATTATTCTTCAACATCCTAACTACATCACGTAATTAAACGAGATTTAAAATTTACCATAAACCTAAATCGTCCAAGCCATACCAAGTCCCCTCATCTCTGAAATCTAGTAAACTTAAGCGCAGTAAGAGCCTACCATCCAGCTCATTTCTTAATGCATACGGTTATTGAAGGTGAGGGACAACGATTGTGGGGGTAACACTTAGTGAACTATTCCTGGCATCTGGTTCCTACTTCAGGGCCATGGCTTGGTAACATTCCCCATTCTTTCATCGACGCTTGCATAAGTTATTGGTGGGGTACATAAACCTCATTAAGCCACATGCCGAG	NGS-before-no.19:1	0	0	0	0	0	0	0	4	109	0	0	0	0	0	0	0	0	1
TGTCACCATACCATGAAGACTTACATAAAGCATGACAATTATCTTTCAACATTCTATCTACATCACGTAATTAAACGAGATTTAAGATCTAACATAAACCTAAATCGTCCAAGCCATACCAAGTCCCCTCATCTCTGAAATCTGGTAAACTTAAGCGCAGTAAGAGCCTACCATCCAGCTCATTTCTTAATGCATACGGTTATTGAAGGTGAGGGACAACAATTGTGGGGGTAACACTTAGTGAACTATTCCTGACATTTGGTTCCTACTTCAGGGCCATGGCTTGGTAACATTCCCCATTCTTTCATCGACGCTTGCATAAGTTATTGGTGGAGTACATAAACCTCATTAAGCCACATGCCGGG	NGS-before-no.2:1,Sanger-tank7-no.3:1	0	0	0	0	0	0	2	4	3	0	0	0	0	0	0	0	0	1
TGTCAACATATCATGAAGACTTACATAAAGCATGACAATTATTCTTCAACATCCTAACTACATCACGTAATTAAACGAGATTTAAAATTTACCATAAACCTAAATCGTCCAAGCCATACCAAGTCCCCTCATCTCTGAAATCTAGTAAACTTAAGCACAGTAAGAGCCTACCATCCAGCTCATTTCTTAATGCATACGGTTATTGAAGGTGAGGGACAACGATTGTGGGGGTAACACTTAGTGAACTATTCCTGGCATCTGGTTCCTACTTCAGGGCCATGGCTTGGTAACATTCCCCATTCTTTCATCGACGCTTGCATAAGTTATTGGTGGAGTACATAAACCTCATTAAGCCACATGCCGAG	NGS-before-no.19:1	0	0	0	0	0	0	0	3	123	0	0	0	0	0	0	0	0	1
TGTCAACATATCATGAAGACTTACATAAAGCATGACAATTATTCTTCAACATCCTGGTTACATCACGTAATTAAACGAGATTTAAGATCTACCATAAACCTAAATCGTCTAAGCCATACCAAGTCCCCTCATCTCTGAAATCTAGTAAACTTAAGCGCAGTAAGAGCCTACCATCCAGCTCATTTCTTAATGCATACGGTTATTGAAGGTGAGGGACAACGATTGTGGGGGTAACACTTAGTGAACTATTCCTGGCATTTGGTTCCCACTTCAGGGCCATGGCTTGGTAACATTCCCCATTCTTTCATCGACGCTTGCATAAGTTATTGGTGGAGTACATAAACCTCATTAAGCCACATGCCGAG	NGS-before-no.17:1	0	0	0	1	0	0	0	3	7	0	0	0	0	0	0	0	0	1
TGTCAACATATCATGAAGACTTACATAAAGCATGACAATTATTCTTCAACATCCTAGTTACATCACGTAATTAAACGAGATTTAAGATCTACCATAAACCTAAATCGTCTAAGCCATACCAAGTCCCCTCATCTCTGAAATCTAGTAAACTTAAGCGCAGTAAGAGCCTACCATCCAGCTCATTTCTTAATGCATACGGTTATTGAAGGTGAGGTACAACAATTGTGGGGGTAACACTTAGTGAACTATTCCTGGCATTTGGTTCCTACTTCAGGGCCATGGCTTGGTAACATTCCCCATTCTTTCATCGACGCTTGCATAAGTTATTGGTGGAGTACATAAATCTCATTAAGCCACATGCCGAG	NGS-before-no.5:1	0	0	0	0	0	0	0	3	6	0	0	0	0	0	0	0	0	1
TGTCACCATACCATGAAGACTTACATAAAGCATGACAATTATCTTTCAACATTCTATCTACATCACGTAATTAAACGAGATTTAAGATCTAACATAAACCTAAATCGTCCAAGCCATACCAAGTCCCCTCATCTCTGAAATCTGGTAAACTTAAGCGCAGTAAGAGCCTACCATCCAGCTCATTTCTTAATGCATACGGTTATTGAAGGTGAGGGACAACAATTGTGGGGGTAACACTTAGTGAACTATTCCTGGCATTTGGTTCCTACTTCAGGGCCATGGCTTTGTAACATTCCCCATTCTTTCATCGACGCTTGCATAAGTTATTGGTGGAGTACATAAACCTCATTAAGCCACATGCCGGG	NGS-before-no.2:1,Sanger-tank7-no.3:1	0	0	0	0	0	0	2	3	5	0	0	0	0	0	0	0	0	1
TGTCAACATATCATGAAGACTTACATAAAGCATGACAATTATTCTTCAACATCCTAGTTACATCACGTAATTAAACGAGATTTAAGATCTACCATAAACCTAAATCGTCTAAGTCATACCAAGTCCCCTCATCTCTGAAATCTAGTAAACTTAAGCGCAGTAAGAGCCTACCATCCAGCTCATTTCTTAATGCATACGGTTATTGAAGGTGAGGGACAACAATTGTGGGGGTAACACTTAGTGAACTATTCCTGGCATTTGGTTCCTACTTCAGGGCCATGGCTTGGTAACATTCCCCATTCTTTCATCGACGCTTGCATAAGTTATTGGTGGAGTACATAAATCTCATTAAGCCACATGCCGAG	NGS-before-no.5:1	0	0	0	0	0	0	0	3	3	0	0	0	0	0	0	0	0	1
TGTCAACATATCATGAAGACTTACATAAAGCATGACAATTATTCTTCAACATCCTAGTTACATCACGTAATTAAACGAGATTTAAGATCTACCATAAACCTAAATCGTCTAAGCCATACCAAGTCCCCTCATCTCTGAAATCTAGTAAACTTAAGCGCAGTAAGAGCCTACCATCCAGCTCATTTCTTAATGCATACGGTTATTGAAGGTGAGGGATAACAATTGTGGGGGTAACACTTAGTGAACTATTCCTGGCATTTGGTTCCTACTTCAGGGCCATGGCTTGGTAACATTCCCCATTCTTTCATCGACGCTTGCATAAGTTATTGGTGGAGTACATAAATCTCATTAAGCCACATGCCGAG	NGS-before-no.5:1	0	0	0	0	0	0	0	3	2	0	0	0	0	0	0	0	0	1
TGTCAACATATCATGAAGACTTACATAAAGCATGACAATTATTCTTCAACATCCTAGTTACATCACGTAATTAAACGAGATTTAAGATCTACCATAAACCTAAATCGTCTAAGCCATACCAAGTCCCCTCATATCTGAAATCTAGTAAACTTAAGCGCAGTAAGAGCCTACCATCCAGCTCATTTCTTAATGCATACGGTTATTGAAGGTGAGGGACAACAATTGTGGGGGTAACACTTAGTGAACTATTCCTGGCATTTGGTTCCTACTTCAGGGCCATGGCTTGGTAACATTCCCCATTCTTTCATCGACGCTTGCATAAGTTATTGGTGGAGTACATAAATCTCATTAAGCCACATGCCGAG	NGS-before-no.5:1	0	0	0	0	0	0	0	3	2	0	0	0	0	0	0	0	0	1
TGTCACCATACCATGAAGACTTACATAAAGCATGACAATTATCTTTCAACATTCTATCTACATCACGTAATTAAACGAGATTTAAGATCTAACATAAACCTAAATCGTCCAAGCCATACCAAGTCCCCTCATCTCTGAAATCTGGTAAACTTAAGCGCAGTAAGAGCCTACCATCCAGCTCATTTCTTAATGCATACAGTTATTGAAGGTGAGGGACAACAATTGTGGGGGTAACACTTAGTGAACTATTCCTGGCATTTGGTTCCTACTTCAGGGCCATGGCTTGGTAACATTCCCCATTCTTTCATCGACGCTTGCATAAGTTATTGGTGGAGTACATAAACCTCATTAAGCCACATGCCGGG	NGS-before-no.2:1,Sanger-tank7-no.3:1	0	0	0	0	0	0	1	3	1	0	0	0	0	0	0	0	0	1
TGTCACCATACCATGAAGACTTACATAAAGCATGACAATTATCTTTCAACATTCTATCTACATCACGTAATTAAACGAGATTTAAGATCTAACATAAATCTAAATCGTCCAAGCCATACCAAGTCCCCTCATCTCTGAAATCTGGTAAACTTAAGCGCAGTAAGAGCCTACCATCCAGCTCATTTCTTAATGCATACGGTTATTGAAGGTGAGGGACAACAATTGTGGGGGTAACACTTAGTGAACTATTCCTGGCATTTGGTTCCTACTTCAGGGCCATGGCTTGGTAACATTCCCCATTCTTTCATCGACGCTTGCATAAGTTATTGGTGGAGTACATAAACCTCATTAAGCCACATGCCGGG	NGS-before-no.2:1,Sanger-tank7-no.3:1	0	0	0	0	0	0	1	3	1	0	0	0	0	0	0	0	0	1
TGTCACCATACCATGAAGACTTACATAAAGCATGACAATTATCTTTCAACATTCTATCTACATCACGTAATTAAACGAGATTTAAGATCTAACATAAACCTAAATCGTCCAAGCCATACCAAGTACCCTCATCTCTGAAATCTGGTAAACTTAAGCGCAGTAAGAGCCTACCATCCAGCTCATTTCTTAATGCATACGGTTATTGAAGGTGAGGGACAACAATTGTGGGGGTAACACTTAGTGAACTATTCCTGGCATTTGGTTCCTACTTCAGGGCCATGGCTTGGTAACATTCCCCATTCTTTCATCGACGCTTGCATAAGTTATTGGTGGAGTACATAAACCTCATTAAGCCACATGCCGGG	NGS-before-no.2:1,Sanger-tank7-no.3:1	0	0	0	0	0	0	0	3	1	0	0	0	0	0	0	0	0	1
TGTCAACATATCATGAAGACTTACATAAAGCATGACAATTATTCTTCAACATCCTAGCTACATCACGTAATTAAACGAGATTTAAGATCTACCATAAACCTAAATCGTCCAAGCCATACCAAGTCCCCTCATCTCTGAAATCTAGTAAACTTAAGCGCAGTAAGAGCCTACCATCCAGCTCATTTCTTAATGCATACGGTTATTGAAGGTGAGGGACAACAATTGTGGGGGTAACACTTAGTGAACTATTCCTGGCATTTGGTTCCTACTTCAGGGCCATGGCTTGGTAACATTCCCCATTCTTTCATCGACGCTTGCATAAGTTATTGGTGGAGTACATAAACCTCATTAAGCCACATGCCGAG	NGS-before-no.15:1	0	0	0	0	0	0	0	3	0	0	0	0	0	0	0	0	0	1
TGTCAACATATCATGAAGACTTACATAAAGCATGACAATTATTCTTCAACATCCTAACTACATCACGTAATTAAACGAGATTTAAAATTTACCATAAACCTAAATCGTCCAAGCCATACCAAGTCCCCTCATCTCTGAAATCTAGTAAACTTAAGCGCAGTAAGAGCCTACCATCCAGCTCATTTCTTAATGCATACGGTTATTGAAGGTGAGGGACAATGATTGTGGGGGTAACACTTAGTGAACTATTCCTGGCATCTGGTTCCTACTTCAGGGCCATGGCTTGGTAACATTCCCCATTCTTTCATCGACGCTTGCATAAGTTATTGGTGGAGTACATAAACCTCATTAAGCCACATGCCGAG	NGS-before-no.19:1	0	0	0	0	0	0	0	2	467	0	0	0	0	0	0	0	0	1
TGTCAACATATCATGAAGACTTACATAAAGCATGACAATTATTCTTCAACATCCTAACTACATCACGTAATTAAACGAGATTTAAAATTTACCATAAACCTAAATCGTCCAAGCCATACCAAGTCCCCTCATCTCTGAAATCTAGTAAACTTAAGCGCAGTAAGAGCCTACCATCCAGCTCATTTCTTAATGCATATGGTTATTGAAGGTGAGGGACAACGATTGTGGGGGTAACACTTAGTGAACTATTCCTGGCATCTGGTTCCTACTTCAGGGCCATGGCTTGGTAACATTCCCCATTCTTTCATCGACGCTTGCATAAGTTATTGGTGGAGTACATAAACCTCATTAAGCCACATGCCGAG	NGS-before-no.19:1	0	0	0	0	0	0	0	2	183	0	0	0	0	0	0	0	0	1
TGTCAACATATCATGAAGACTTACATAAAGCATGACAATTATTCTTCAACATCCTAGCTACATCACGTAATTAAACGAGATTTAAAATTTACCATAAACCTAAATCGTCCAAGCCATACCAAGTCCCCTCATCTCTGAAATCTAGTAAACTTAAGCGCAGTAAGAGCCTACCATCCAGCTCATTTCTTAATGCATACGGTTATTGAAGGTGAGGGACAACGATTGTGGGGGTAACACTTAGTGAACTATTCCTGGCATCTGGTTCCTACTTCAGGGCCATGGCTTGGTAACATTCCCCATTCTTTCATCGACGCTTGCATAAGTTATTGGTGGAGTACATAAACCTCATTAAGCCACATGCCGAG	NGS-before-no.19:1	0	0	0	0	0	0	0	2	115	0	0	0	0	0	0	0	0	1
TGTCAACATATCATGAATACTTACATAAAGCATGACAATTATTCTTCAACATCCTAGTTACATCACGTAATTAAACGAGATTTAAGATCTACCATAAACCTAAATCGTCTAAGCCATACCAAGTCCCCTCATCTCTGAAATCTAGTAAACTTAAGCGCAGTAAGAGCCTACCATCCAGCTCATTTCTTAATGCATACGGTTATTGAAGGTGAGGGACAACAATTGTGGGGGTAACACTTAGTGAACTATTCCTGGCATTTGGTTCCTACTTCAGGGCCATGGCTTGGTAACATTCCCCATTCTTTCATCGACGCTTGCATAAGTTATTGGTGGAGTACATAAATCTCATTAAGCCACATGCCGAG	NGS-before-no.5:1	0	0	0	0	0	0	0	2	74	0	0	0	0	0	0	0	0	1
TGTCAACATATCATGAAGACTTACATAAAGCATGACAATTATTCTTCAACATCCTAACTACATCACGTAATTAAACGAGATTTAAAATTTACCATAAACCTAAATCGTCCAAGCCATACCAAGTCCCCTCATCTCTGAAATCTAGTAAACTTAAGCGCAGTAAGAGACTACCATCCAGCTCATTTCTTAATGCATACGGTTATTGAAGGTGAGGGACAACGATTGTGGGGGTAACACTTAGTGAACTATTCCTGGCATCTGGTTCCTACTTCAGGGCCATGGCTTGGTAACATTCCCCATTCTTTCATCGACGCTTGCATAAGTTATTGGTGGAGTACATAAACCTCATTAAGCCACATGCCGAG	NGS-before-no.19:1	0	0	0	0	0	0	0	2	51	0	0	0	0	0	0	0	0	1
TGTCACCATACCATGAAGACTTACATAAAGCATGACAATTATCTTTCAACATTCTATCTACATCATGTAATTAAACGAGATTTAAGATCTAACATAAACCTAAATCGTCCAAGCCATACCAAGTCCCCTCATCTCTGAAATCTGGTAAACTTAAGCGCAGTAAGAGCCTACCACCCAGCTCATTTCTTAATGCATACGGTTATTGAAGGTGAGGGACAACAATTGTGGGGGTAACACTTAGTGAACTATTCCTGGCATTTGGTTCCTACTTCAGGGCCATGGCTTGGTAACATTCCCCATTCTTTCATCGACGCTTGCATAAGTTATTGGTGGAGTACATAAACCTCATTAAGCCACATGCCGAG	NGS-before-no.14:1	0	0	0	0	0	0	0	2	51	0	0	0	0	0	0	0	0	1
TGTCAACATATCATGAAGACTTACATAAAGCATGACAATTATTCTTCAACATCCTGGTTACATCACGTAATTAAACGAGATTTAAGATCTACCATAAACCTAAATCGTCTAAGCCATACCAAGTCCCCTCATCTCTGAAATCTAGTAAACTTAAGCGCAGTAAGAGCCTACCATCCAGCTCATTTCTTAATGCATATGGTTATTGAAGGTGAGGGACAACGATTGTGGGGGTAACACTTAGTGAACTATTCCTGGCATTTGGTTCCTACTTCAGGGCCATGGCTTGGTAACATTCCCCATTCTTTCATCGACGCTTGCATAAGTTATTGGTGGAGTACATAAACCTCATTAAGCCACATGCCGAG	NGS-before-no.17:1	0	0	0	0	0	0	0	2	13	0	0	0	0	0	0	0	0	1
TGTCACCATACCATGAAGACTTACATAAAGCATGACAATTATCTTTCAACATTCTATCTACATCACGTAATTAAACGAGATTTAAGATCTAACATAAACCTAAATAGTCCAAGCCATACCAAGTCCCCTCATCTCTGAAATCTGGTAAACTTAAGCGCAGTAAGAGCCTACCATCCAGCTCATTTCTTAATGCATACGGTTATTGAAGGTGAGGGACAACAATTGTGGGGGTAACACTTAGTGAACTATTCCTGGCATTTGGTTCCTACTTCAGGGCCATGGCTTGGTAACATTCCCCATTCTTTCATCGACGCTTGCATAAGTTATTGGTGGAGTACATAAACCTCATTAAGCCACATGCCGGG	NGS-before-no.2:1,Sanger-tank7-no.3:1	0	0	0	0	0	0	2	2	5	0	0	0	0	0	0	0	0	1
TGTCAACATATCATGAAGACTTACATAAAGCATGACAATTATTCTTCAACATCCTAGTTACATCACGTAATTAAACGAGATTTAAAATCTACCATAAACCTAAATCGTCTAAGCCATACCAAGTCCCCTCATCTCTGAAATCTAGTAAACTTAAGCGCAGTAAGAGCCTACCATCCAGCTCATTTCTTAATGCATACGGTTATTGAAGGTGAGGGACAACAATTGTGGGGGTAACACTTAGTGAACTATTCCTGGCATTTGGTTCCTACTTCAGGGCCATGGCTTGGTAACATTCCCCATTCTTTCATCGACGCTTGCATAAGTTATTGGTGGAGTACATAAATCTCATTAAGCCACATGCCGAG	NGS-before-no.5:1	0	0	0	0	0	0	0	2	5	0	0	0	0	0	0	0	0	1
TGTCAACATATCATGAAGACTTACATAAAGCATGACAATTATTCTTCAACATCCTGGTTACATCACGTAATTAAACGAGATTTAAGATCTACCATAAACCTAAATCGTCTAAGCCATACCAAGTCCCCTCATCTCTGAAATCTAGTAAACTTAAGCGCAGTAAGAGCCTACCATCCAGCTCATTTCTTAATGCATACGGTTATTGAAGGTGAGGGACAACGATTGTGGGGGTAACACTTAGTGAACTATTCCTGGCATTTGGTTCCTACTTCAGGGCCATGTCTTGGTAACATTCCCCATTCTTTCATCGACGCTTGCATAAGTTATTGGTGGAGTACATAAACCTCATTAAGCCACATGCCGAG	NGS-before-no.17:1	0	0	0	0	0	0	0	2	5	0	0	0	0	0	0	0	0	1
TGTCAACATATCATGAAGACTTACATAAAGCATAACAATTATTCTTCAACATCCTACCTACATCACGTGATTAAACGAGATTTAAAATCTACCATAAACCTAAATCGTCTAAGCCATACCAAGTCCTCTCATCTCTGAAATCCAGTAAACTTAAGCGCAGTAAGAGCCTACCATCCAGCTCATTTCTTAATGCATACGGTTATTGAAGGTGAGGGACAACAATTGTGGGGGTAACACTTAGTGAACTATTCCTGGCATCTGGTTCCTACTTCAGGGCCATGACTTGGTAACATTCCCCATTATTTCATCGACGCTTGCATAAGTTATTGGTGGAGTACATAAACCTCATTAAGCCACATGCCGAG	NGS-before-no.8:1	0	0	0	0	0	0	0	2	4	0	0	0	0	0	0	0	0	1
TGTCACCATACCATGAAGACTTACATAAAGCATGACAATTATCTTTCAACATTCTATCTACATCACGTAATTAAATGAGATTTAAGATCTAACATAAACCTAAATCGTCCAAGCCATACCAAGTCCCCTCATCTCTGAAATCTGGTAAACTTAAGCGCAGTAAGAGCCTACCATCCAGCTCATTTCTTAATGCATACGGTTATTGAAGGTGAGGGACAACAATTGTGGGGGTAACACTTAGTGAACTATTCCTGGCATTTGGTTCCTACTTCAGGGCCATGGCTTGGTAACATTCCCCATTCTTTCATCGACGCTTGCATAAGTTATTGGTGGAGTACATAAACCTCATTAAGCCACATGCCGGG	NGS-before-no.2:1,Sanger-tank7-no.3:1	0	0	0	0	0	0	2	2	3	0	0	0	0	0	0	0	0	1
TGTCAACATATCATGAAGACTTACATAAATCATGACAATTATTCTTCAACATCCTAGTTACATCACGTAATTAAACGAGATTTAAGATCTACCATAAACCTAAATCGTCTAAGCCATACCAAGTCCCCTCATCTCTGAAATCTAGTAAACTTAAGCGCAGTAAGAGCCTACCATCCAGCTCATTTCTTAATGCATACGGTTATTGAAGGTGAGGGACAACAATTGTGGGGGTAACACTTAGTGAACTATTCCTGGCATTTGGTTCCTACTTCAGGGCCATGGCTTGGTAACATTCCCCATTCTTTCATCGACGCTTGCATAAGTTATTGGTGGAGTACATAAATCTCATTAAGCCACATGCCGAG	NGS-before-no.5:1	0	0	0	0	0	0	0	2	3	0	0	0	0	0	0	0	0	1
TGTCGACATATCATGAAGACTTACATAAAGCATGACAATTATTCTTCAACATCCTAGTTACATCACGTAATTAAACGAGATTTAAGATCTACCATAAACCTAAATCGTCTAAGCCATACCAAGTCCCCTCATCTCTGAAATCTAGTAAACTTAAGCGCAGTAAGAGCCTACCATCCAGCTCATTTCTTAATGCATACGGTTATTGAAGGTGAGGGACAACAATTGTGGGGGTAACACTTAGTGAACTATTCCTGGCATTTGGTTCCTACTTCAGGGCCATGGCTTGGTAACATTCCCCATTCTTTCATCGACGCTTGCATAAGTTATTGGTGGAGTACATAAATCTCATTAAGCCACATGCCGAG	NGS-before-no.5:1	0	0	0	0	0	0	0	2	3	0	0	0	0	0	0	0	0	1
TGTCACCATACCATGAAGACTTACATAAAGCATGACAATTATCTTTCAACATTCTATCTACATCACGTAATTAAACGAGATTTAAGATCTAACATAAACCTAAATCGTCCAAGCCATACCAAGTCCCCTCATCTCTGAAATCTGGTAAACTTAAGCGCAGTAAGAGCCTACCATCCAGCTCATTTCTTAATGCATACGGTTATTGAAGGTGAGGGACAACAATTGTGGGGGTAACACTTAGTGAACTATTCCTGGCATTTGGTTCCTACTTCAGGGCCATGGCTTGGTAACATTCCCCATTCTTTCATCGACGCTTGCATAAGTTATTGGTGGAGTACATAAAACTCATTAAGCCACATGCCGGG	NGS-before-no.2:1,Sanger-tank7-no.3:1	0	0	0	0	0	0	0	2	3	0	0	0	0	0	0	0	0	1
TGTCACCATACCATGAAGACTTACATAAAGCATGACAATTATCTTTCAACATTCTATCTACATCACGTAATTAAACGAGATTTAAGATCTAACATAAACCTAAATCGTCCAAGCCATACCAAGTCCCCTCATCTCTGAAATCTGGTAAACTTAAGCGCAGTAAGAGCCTACCATCCAGCTCATTTCTTAATGCATACGGTTATTGAAGATGAGGGACAACAATTGTGGGGGTAACACTTAGTGAACTATTCCTGGCATTTGGTTCCTACTTCAGGGCCATGGCTTGGTAACATTCCCCATTCTTTCATCGACGCTTGCATAAGTTATTGGTGGAGTACATAAACCTCATTAAGCCACATGCCGGG	NGS-before-no.2:1,Sanger-tank7-no.3:1	0	0	0	0	0	0	0	2	3	0	0	0	0	0	0	0	0	1
TGTCAACATATCATGAAGACTTACATAAAGCATGACAATTATTCTTCAACATCCTAGTTACATCACGTAATTAAACGAGATTTAAGATCTACCATAAACCTAAATCGTCTAAGCCATACCAAGTCCCCTCATCTCTGAAATCTAGTAAACTTAAGCGCAGTAAGAGCCTACCATCCAGCTCATTTCTTAATGCATACGGTTATTGAAGGTGAGGGACAACAATTGTGGGGGTAACACTTAGTGAACTATTCCTTGCATTTGGTTCCTACTTCAGGGCCATGGCTTGGTAACATTCCCCATTCTTTCATCGACGCTTGCATAAGTTATTGGTGGAGTACATAAATCTCATTAAGCCACATGCCGAG	NGS-before-no.5:1	0	0	0	0	0	0	0	2	2	0	0	0	0	0	0	0	0	1
TGTCAACATACCATGAAGACTTACATAAAGCATAACAATTATTTTTCAACATATTACCTACATCACGTAATTAAACGAGATTTAAGACCTACCATAAACCTAAATCGTCCAAGCCATACCAAGTCCCCTCATCTCTGAAGTCTAGTAAACTTAAGCGCAGTAAGAGCCTACCATCCAGCTCATTTCTTAATGCATACGGTTATTGAAGGTGAGGGACAATGATTGTGGGGGTAACACTTAGTGAACTATTCCTGGCATTTGGTTCCTACTTCAGGGCCATGGCTTGGTAACATTCCCCATTCTTTCATCGACGCTTGCATAAGTTATTGGTGGAGTACATAAACTTCATTAAGCCACATGCCGGG	NGS-before-no.11:1,Sanger-tank6-no.5:1	0	0	0	0	0	0	0	2	1	0	0	0	0	0	0	0	0	1
TGTCACCATACAATGAAGACTTACATAAAGCATGACAATTATCTTTCAACATTCTATCTACATCATGTAATTAAACGAGATTTAAGATCTAACATAAACCTAAATCGTCCAAGCCATACCAAGTCCCCTCATCTCTGAAATCTGGTAAACTTAAGCGCAGTAAGAGCCTACCATCCAGCTCATTTCTTAATGCATACGGTTATTGAAGGTGAGGGACAACAATTGTGGGGGTAACACTTAGTGAACTATTCCTGGCATTTGGTTCCTACTTCAGGGCCATGGCTTGGTAACATTCCCCATTCTTTCATCGACGCTTGCATAAGTTATTGGTGGAGTACATAAACCTCATTAAGCCACATGCCGAG	NGS-before-no.14:1	0	0	0	0	0	0	0	1	167	0	0	0	0	0	0	0	0	1
TGTCAACATATCATGAAGACTTACATAAAGCATAACAATTATTCTTCAACATCCTAACTACATCACGTAATTAAACGAGATTTAAAATTTACCATAAACCTAAATCGTCCAAGCCATACCAAGTCCCCTCATCTCTGAAATCTAGTAAACTTAAGCGCAGTAAGAGCCTACCATCCAGCTCATTTCTTAATGCATACGGTTATTGAAGGTGAGGGACAACGATTGTGGGGGTAACACTTAGTGAACTATTCCTGGCATCTGGTTCCTACTTCAGGGCCATGGCTTGGTAACATTCCCCATTCTTTCATCGACGCTTGCATAAGTTATTGGTGGAGTACATAAACCTCATTAAGCCACATGCCGAG	NGS-before-no.19:1	0	0	0	0	0	0	0	1	139	0	0	0	0	0	0	0	0	1
TGTCACCATACCATGAAGACTTACATAAAGCATGACAATTATCTTTCAACATTCTATCTACATCATGTAATTAAACGAGATTTAAGATCTAACATAAACCTAAATCGTCCAAGCCATACCAAGTCCCCTCATCTCTGAAATCTGGTAAACTTAAGCGCAGTAAGAGCCTACCATCCAGCTCATTTCTTAATGCATACGGTTATTGAAGGTGAGGGACAACAATTGTGGGGGTAACACTTAGTGAACTATTCCTGGCATTTGGTTCCTACTTCAGGGCCATGACTTGGTAACATTCCCCATTCTTTCATCGACGCTTGCATAAGTTATTGGTGGAGTACATAAACCTCATTAAGCCACATGCCGAG	NGS-before-no.14:1	0	0	0	0	0	0	0	1	136	0	0	0	0	0	0	0	0	1
TGTCAACATATCATGAAGACTTACATAAAGCATGACAATTATTCTTCAACATCCTAACTACATCACGTAATTAAACGAGATTTAAAATTTACCATAAACCTAAATCGTCCAAGCCATACCAAGTCCCCTCATCTCTGAAATCTAGTAAACTTAAGCGCAGTAAGAGCCTACCATCCAGCTCATTTCTTAATGCATACGGTTATTGAAGGTGAGGGACAACGATTGTGGGGGTAACACTTAGTGAACTATTCCTGGCATCTGGTTCCTACTTCAGGGCCATGGCTTGGTAACATTCCCCATTCTTTCATCGACACTTGCATAAGTTATTGGTGGAGTACATAAACCTCATTAAGCCACATGCCGAG	NGS-before-no.19:1	0	0	0	0	0	0	0	1	106	0	0	0	0	0	0	0	0	1
TGTCAACATATCATGAAGACTTACATAAAGCATGACAATTATTCTTCAACATCCTAACTACATCACATAATTAAACGAGATTTAAAATTTACCATAAACCTAAATCGTCCAAGCCATACCAAGTCCCCTCATCTCTGAAATCTAGTAAACTTAAGCGCAGTAAGAGCCTACCATCCAGCTCATTTCTTAATGCATACGGTTATTGAAGGTGAGGGACAACGATTGTGGGGGTAACACTTAGTGAACTATTCCTGGCATCTGGTTCCTACTTCAGGGCCATGGCTTGGTAACATTCCCCATTCTTTCATCGACGCTTGCATAAGTTATTGGTGGAGTACATAAACCTCATTAAGCCACATGCCGAG	NGS-before-no.19:1	0	0	0	0	0	0	0	1	97	0	0	0	0	0	0	0	0	1
TGTCAACATATCATGAAGACTTACATAAAGCATGACAATTATTCTTCAACATCCTAACTACATCACGTAATTAAACGAGATTTAAAATTTACCATAAACCTAAATCGTCCAAGCCATACCAAGTCCCCTCATCTCTGAAATCTAGTAAACTTAAGCGCAGTAAGAGCCTACCATCCAGCTCATTTCTTAATGCATACGGTTATTGAAGGTGAGGGACGACGATTGTGGGGGTAACACTTAGTGAACTATTCCTGGCATCTGGTTCCTACTTCAGGGCCATGGCTTGGTAACATTCCCCATTCTTTCATCGACGCTTGCATAAGTTATTGGTGGAGTACATAAACCTCATTAAGCCACATGCCGAG	NGS-before-no.19:1	0	0	0	0	0	0	0	1	85	0	0	0	0	0	0	0	0	1
TGTCAACATATCATGAAGACTTACATAAAGCATGACAATTATTCTTCAACATCCTAACTACATCACGTAATTAAACGAGATTTAAAATTTACCATAAACCTAAATCGTCCAAGCCATACCAAGTCCCCTCATCTCTGAAATCTAGTAAACTTAAGCGCAGTAAGAGCCTACCATCCAGCTCATTTCTTAATGCATACGGTTATTGAAGGTGAGGGACAACGATTGTGGGGGTAACACTTAGTGAACTATTCCTGGCATCTGGTTCCTACTTCAGGGCCATGGCTTGGTAACACTCCCCATTCTTTCATCGACGCTTGCATAAGTTATTGGTGGAGTACATAAACCTCATTAAGCCACATGCCGAG	NGS-before-no.19:1	0	0	0	0	0	0	0	1	71	0	0	0	0	0	0	0	0	1
TGTCACCATACCATGAAGACTTACATAAAGCATGACAATTATCTTTCAACATTCTATCTACATCATGTAATTAAACGAGATTTAAGATCTAACATAAACCTAAATCGTCCAAGCCATACCAAGTCCCCTCATCTCTGAAATCTGGTAAACTTAAGCACAGTAAGAGCCTACCATCCAGCTCATTTCTTAATGCATACGGTTATTGAAGGTGAGGGACAACAATTGTGGGGGTAACACTTAGTGAACTATTCCTGGCATTTGGTTCCTACTTCAGGGCCATGGCTTGGTAACATTCCCCATTCTTTCATCGACGCTTGCATAAGTTATTGGTGGAGTACATAAACCTCATTAAGCCACATGCCGAG	NGS-before-no.14:1	0	0	0	0	0	0	0	1	62	0	0	0	0	0	0	0	0	1
TGTCAACATATCATGAAGACTTACATAAAGCATGACAATTATTCTTCAACATCCTAACTACATCACGTAATTAAACGAGATTTAAAATTTACCATAAACCTAAATCGTCCAAGCCATACCAAGTCCCCTCATCTCTGAAATCTAGTAAACTTAAGCGCAGTAAGAGCCTACCATCCAGCTCATTTCTTAATGCATACGGTTATTAAAGGTGAGGGACAACGATTGTGGGGGTAACACTTAGTGAACTATTCCTGGCATCTGGTTCCTACTTCAGGGCCATGGCTTGGTAACATTCCCCATTCTTTCATCGACGCTTGCATAAGTTATTGGTGGAGTACATAAACCTCATTAAGCCACATGCCGAG	NGS-before-no.19:1	0	0	0	0	0	0	0	1	56	0	0	0	0	0	0	0	0	1
TGTCAACATATCATGAAGACTTACATAAAGCATGACAATTATTCTTCAACATCCTAACTACATCACGTAATTAAACGAGATTTAAAATTTACCATAAACCTAAATCGTCCAAGCCATACCAAGTCCCCTCATCTCTGAAATCTAGTAAACTTAAGCGCAGTAAGAGCCTACCATCCAGCTCATTTCTTAATGCATACGGTTATTGAAGGTGAGGGACAGCGATTGTGGGGGTAACACTTAGTGAACTATTCCTGGCATCTGGTTCCTACTTCAGGGCCATGGCTTGGTAACATTCCCCATTCTTTCATCGACGCTTGCATAAGTTATTGGTGGAGTACATAAACCTCATTAAGCCACATGCCGAG	NGS-before-no.19:1	0	0	0	0	0	0	0	1	52	0	0	0	0	0	0	0	0	1
TGTCAACATATCATGAAGACTTACATAAAGCATGACAATTATTCTTCAACATCCTAACTACATCACGTAATTAAACGAGATTTAAAATTTACCATAAACCTAAATCGTCCAAGCCATACCAAGTCCCCTCATCTCTGAAATCTAGTAAACTTAAGCGCAGTAAGAGCCTACCATCCAGCTCATTTCTTAATGCATACGGTTATTGAAGGTGAGGGACAACGATTGTGGGGGTAACACTTAGTGAACTATTCCTGGCATCTGGTTCCTACTTCAGGGCCATGGCTTGGTAACATTCCCCATTCTTTCATCGACGCTTGCATAAGTTATTGGTGGAGTACATAAACTTCATTAAGCCACATGCCGAG	NGS-before-no.19:1	0	0	0	0	0	0	0	1	51	0	0	0	0	0	0	0	0	1
TGTCACCATACCATGAAGACTTACATAAAGCATGACAATTATCTTTCAACATTCTATCTACATCATGTAATTAAACGAGATTTAAGATCTAACATAAACCTAAATCGTCCAAGCCATGCCAAGTCCCCTCATCTCTGAAATCTGGTAAACTTAAGCGCAGTAAGAGCCTACCATCCAGCTCATTTCTTAATGCATACGGTTATTGAAGGTGAGGGACAACAATTGTGGGGGTAACACTTAGTGAACTATTCCTGGCATTTGGTTCCTACTTCAGGGCCATGGCTTGGTAACATTCCCCATTCTTTCATCGACGCTTGCATAAGTTATTGGTGGAGTACATAAACCTCATTAAGCCACATGCCGAG	NGS-before-no.14:1	0	0	0	0	0	0	0	1	48	0	0	0	0	0	0	0	0	1
TGTCAACATATCATGAAGACTTACATAAAGCATGACAATTATTCTTCAACATCCTAACTACATCACGTAATTAAACGAGATTTAAAATTTACCATAAACCTAAATCGTCCAAACCATACCAAGTCCCCTCATCTCTGAAATCTAGTAAACTTAAGCGCAGTAAGAGCCTACCATCCAGCTCATTTCTTAATGCATACGGTTATTGAAGGTGAGGGACAACGATTGTGGGGGTAACACTTAGTGAACTATTCCTGGCATCTGGTTCCTACTTCAGGGCCATGGCTTGGTAACATTCCCCATTCTTTCATCGACGCTTGCATAAGTTATTGGTGGAGTACATAAACCTCATTAAGCCACATGCCGAG	NGS-before-no.19:1	0	0	0	0	0	0	0	1	47	0	0	0	0	0	0	0	0	1
TGTCACCATACCATGAAGACTTACATAAAGCATGACAATTATCTTTCAACATTCTATCTACATCATGTAATTAAACGAGATTTAAGATCTAACATAAACCTAAATCGTCCAAGCCATACCAAGTCCCCTCATCTCTGAAATCTGGTAAACTTAAGCGCAGTAAGAGCCTACCATCCAGCTCATTTCTTAATGCATACGGTTATTGAAGGTGAGGGACAACAATTGTGGGGGTAACACTTAGTGAACTATTCCTGGCATTTGGTTCCTACTTCAGGGCCATGGCTTGGTAACATTCCCCATTCTTTCATCGACGCTTACATAAGTTATTGGTGGAGTACATAAACCTCATTAAGCCACATGCCGAG	NGS-before-no.14:1	0	0	0	0	0	0	0	1	46	0	0	0	0	0	0	0	0	1
TGTCAACATATCATGAAGACTTACATAAAGCATGACAATTATTCTTCAACATCCTAACTACATCACGTAATTAAACGAGATTTAAAATTTACCATAAACCTAAATCGTCCAAGCCATACCAAGTCCCCTCATCTCTGAAATCTAGTAAACTTAAGCGCAGTAAGAGCCTACCATCCAGCTCATTTCTTAATGCATACGGTTATTGAAGGTGAGGGACAACGATTGTGGGGGTAACACTTAGTGAACTATTCCTGGCATCTGGTTCCTACTTCAGGGCCATGGCTTGGTAACATTCCCCATTCTTTCATCGACGCTTGCATAAGTTATTGGTGGAGTACATAAACCTCATTAAGCCATATGCCGAG	NGS-before-no.19:1	0	0	0	0	0	0	0	1	46	0	0	0	0	0	0	0	0	1
TGTCACCATACCATGAAGACTTACATAAAGCATGACAATTATCTTTCAACATTCTATCTACATCATGTAATTAAACGAGATTTAAGATCTAACATAAACCTAAATCGTCCAAGCCATACCAAGTCCCCTCATCTCTGAAATCTGGTAAACTTAAGCGCAGTAAGAGCCTACCATCCAGCTCATTTCTTAATGCATACGGTTATTGAAGGTGAGGGACAACAATTGTGGGGGTAACACTTAGTGAACTATTCCTGGCATTTGGTTCCTACTTCAGGGCCATGGCTTGGTAACATTCCCCATTCTTTCATCGACACTTGCATAAGTTATTGGTGGAGTACATAAACCTCATTAAGCCACATGCCGAG	NGS-before-no.14:1	0	0	0	0	0	0	0	1	43	0	0	0	0	0	0	0	0	1
TGTAACCATACCATGAAGACTTACATAAAGCATGACAATTATCTTTCAACATTCTATCTACATCATGTAATTAAACGAGATTTAAGATCTAACATAAACCTAAATCGTCCAAGCCATACCAAGTCCCCTCATCTCTGAAATCTGGTAAACTTAAGCGCAGTAAGAGCCTACCATCCAGCTCATTTCTTAATGCATACGGTTATTGAAGGTGAGGGACAACAATTGTGGGGGTAACACTTAGTGAACTATTCCTGGCATTTGGTTCCTACTTCAGGGCCATGGCTTGGTAACATTCCCCATTCTTTCATCGACGCTTGCATAAGTTATTGGTGGAGTACATAAACCTCATTAAGCCACATGCCGAG	NGS-before-no.14:1	0	0	0	0	0	0	0	1	43	0	0	0	0	0	0	0	0	1
TGTCAACATATCATGAAGACTTACATAAAGCATGACAATTATTCTTCAACATCCTAACTACATCACGTAATTAAACGAGATTTAAAATTTACCATAAACCTAAATCGTCCAAGCCATACCAAGTCCCCTCATCTCTGAAATCTAGTAAACTTAAGCGCAGTAAGAGCCTACCATCCAGCTCATTTCTTAATGCATACGGTTATTGAAGGTGAGGGACAACGATTGTGGGGGTAACACTTAGTGAACTATTCCTGGCATCTGGTTCCTACTTCAGGGCCATGGCTTGGTGACATTCCCCATTCTTTCATCGACGCTTGCATAAGTTATTGGTGGAGTACATAAACCTCATTAAGCCACATGCCGAG	NGS-before-no.19:1	0	0	0	0	0	0	0	1	42	0	0	0	0	0	0	0	0	1
TGTCAACATATCATGAAGACTTACATAAAGCATGACAATTATTCTTCAACATCCTAACTACATCACGTAATTAAACGAGATTTAAAATTTACCATAAACCTAAATCGTCCAAGCCATACCAAGTCCCCTCATCTCTGAAATCTAGTAAACTTAAGCGCAGTAAGAGCCTACCATCCAGCTCATTTCTTAATGCATACGGTTATTGAAGGTGAGGGACAACGATTGTGGGGGTAACACTTAGTGAACTATTCCTGGCATCTGGTTCCTACTTCAGGGCCATGGCTTGGTAACATTCCCCATTCTTTCATCGACGCTTGCATAAGTTATTGGTGGAGTACATAAACCTCATTAAGCCAAATGCCGAG	NGS-before-no.19:1	0	0	0	0	0	0	0	1	38	0	0	0	0	0	0	0	0	1
TGTCACCATACCATGAAGACTTACATAAAGCATGACAATTATCTTTCAACATTCTATCTACATCATGTAATTAAACGAGATTTAAGATCTAACATAAACCTAAATCGTCCAAGCCATACCAAGTCCCCTCATCTCTGAAATCTGGTAAACTTAAGCGCAGTAAGAGCCTACCATCCAACTCATTTCTTAATGCATACGGTTATTGAAGGTGAGGGACAACAATTGTGGGGGTAACACTTAGTGAACTATTCCTGGCATTTGGTTCCTACTTCAGGGCCATGGCTTGGTAACATTCCCCATTCTTTCATCGACGCTTGCATAAGTTATTGGTGGAGTACATAAACCTCATTAAGCCACATGCCGAG	NGS-before-no.14:1	0	0	0	0	0	0	0	1	37	0	0	0	0	0	0	0	0	1
TGTCACCATACCATGAAGACTTACATAAAGCATGACAATTATCTTTCAACATTCTATCTACATCATGTAATTAAACGAGATTTAAGATCTAACATAAACCTAAATCGTCCAAGCCATACCAAGTCCCCTCATCTCTGAAATCTGGTAAACTTAAGCGCAGTAAGAGCCTACCATCCAGCTCATTTCTTAATGCATACGGTTATTGAAGGTGAGAGACAACAATTGTGGGGGTAACACTTAGTGAACTATTCCTGGCATTTGGTTCCTACTTCAGGGCCATGGCTTGGTAACATTCCCCATTCTTTCATCGACGCTTGCATAAGTTATTGGTGGAGTACATAAACCTCATTAAGCCACATGCCGAG	NGS-before-no.14:1	0	0	0	0	0	0	0	1	37	0	0	0	0	0	0	0	0	1
TGTCACCATACCATGAATACTTACATAAAGCATGACAATTATCTTTCAACATTCTATCTACATCATGTAATTAAACGAGATTTAAGATCTAACATAAACCTAAATCGTCCAAGCCATACCAAGTCCCCTCATCTCTGAAATCTGGTAAACTTAAGCGCAGTAAGAGCCTACCATCCAGCTCATTTCTTAATGCATACGGTTATTGAAGGTGAGGGACAACAATTGTGGGGGTAACACTTAGTGAACTATTCCTGGCATTTGGTTCCTACTTCAGGGCCATGGCTTGGTAACATTCCCCATTCTTTCATCGACGCTTGCATAAGTTATTGGTGGAGTACATAAACCTCATTAAGCCACATGCCGAG	NGS-before-no.14:1	0	0	0	0	0	0	0	1	34	0	0	0	0	0	0	0	0	1
TGTCAACATATCATGAAGACTTACATAAAGCATGACAATTATTCTTCAACATCCTAACTACATCACGTAATTAAACGAGATTTAAAATTTACCATAAACCTAAATCGTCCAAGCCATACCAAGTCCCCTCATCTCTGAAATCTAGTAAACTTAAGCGCAGTAAGAGCCTACCATCCAGCTCATTTCTTAATGCGTACGGTTATTGAAGGTGAGGGACAACGATTGTGGGGGTAACACTTAGTGAACTATTCCTGGCATCTGGTTCCTACTTCAGGGCCATGGCTTGGTAACATTCCCCATTCTTTCATCGACGCTTGCATAAGTTATTGGTGGAGTACATAAACCTCATTAAGCCACATGCCGAG	NGS-before-no.19:1	0	0	0	0	0	0	0	1	33	0	0	0	0	0	0	0	0	1
TGTCACCATACCATGAAGACTTACATAAAGCATGACAATTATCTTTCAACATTCTATCTACATCATGTAATTAAACGAGATTTAAGATCTAACATAAACCTAAATCGTCCAAGCCATACCAAGTCCCCTCATCTCTGAAATCTGGTAAACTTAAGCGCAGTAAGAGCCTACCATCCAGCTCATTTCTTAATGCATACGGTTATTGAAGGTGAGGGACAACAATTGTGGGGGTAACACTTAGTGAACTATTCCTGGCATTTGGTTCCTACTTCAGGGCCATGGCTTAGTAACATTCCCCATTCTTTCATCGACGCTTGCATAAGTTATTGGTGGAGTACATAAACCTCATTAAGCCACATGCCGAG	NGS-before-no.14:1	0	0	0	0	0	0	0	1	32	0	0	0	0	0	0	0	0	1
TGTCACCATACCATGAAGACTTACATAAAGCATGACAATTATCTTTCAACATTCTATCTACATCATGTAATTAAACGAGATTTAAGATCTAACATAAACCTAAATCGTCCAAGCCATACCAAGTCCCCTCATCTCTGAAATCTGGTAAACTTAAGCGCAGTAAGAGCCTACCATCCAGCTCATTTCTTAATGCATACGGTTATTGAAGGTGAGGGACAACAATTGTGGGGGTAACACTTAGTGAACTATTCCTGGCATTTGGTTCCTACTCCAGGGCCATGGCTTGGTAACATTCCCCATTCTTTCATCGACGCTTGCATAAGTTATTGGTGGAGTACATAAACCTCATTAAGCCACATGCCGAG	NGS-before-no.14:1	0	0	0	0	0	0	0	1	32	0	0	0	0	0	0	0	0	1
TGTCACCATACCATGAAGACTTACATAAAGCATGACAATTATCTTTCAACATTATATCTACATCATGTAATTAAACGAGATTTAAGATCTAACATAAACCTAAATCGTCCAAGCCATACCAAGTCCCCTCATCTCTGAAATCTGGTAAACTTAAGCGCAGTAAGAGCCTACCATCCAGCTCATTTCTTAATGCATACGGTTATTGAAGGTGAGGGACAACAATTGTGGGGGTAACACTTAGTGAACTATTCCTGGCATTTGGTTCCTACTTCAGGGCCATGGCTTGGTAACATTCCCCATTCTTTCATCGACGCTTGCATAAGTTATTGGTGGAGTACATAAACCTCATTAAGCCACATGCCGAG	NGS-before-no.14:1	0	0	0	0	0	0	0	1	31	0	0	0	0	0	0	0	0	1
TGTCACCATACCATGAAGACTTACATAAAGCATAACAATTATCTTTCAACATTCTATCTACATCATGTAATTAAACGAGATTTAAGATCTAACATAAACCTAAATCGTCCAAGCCATACCAAGTCCCCTCATCTCTGAAATCTGGTAAACTTAAGCGCAGTAAGAGCCTACCATCCAGCTCATTTCTTAATGCATACGGTTATTGAAGGTGAGGGACAACAATTGTGGGGGTAACACTTAGTGAACTATTCCTGGCATTTGGTTCCTACTTCAGGGCCATGGCTTGGTAACATTCCCCATTCTTTCATCGACGCTTGCATAAGTTATTGGTGGAGTACATAAACCTCATTAAGCCACATGCCGAG	NGS-before-no.14:1	0	0	0	0	0	0	0	1	30	0	0	0	0	0	0	0	0	1
TGTCACCATACCATGAAGACTTACATAAAGCATGACAATTATCTTTCAACATTCTATCTACATCATGTAATTAAACGAGATTTAAGATCTAACATAAACCTAAATCGTCCAAGCCATACCAAGTCCCCTCATCTCTGAAATCTGGTAAACTTAAGCGCAGTAAGAGCCTACCATCCAGCTCATTTCTTAATGCATACGGTTATTGAAGGTGAGGGACAACAATTGTGGGGGTAACACTTAGTGAACTATTCCTGGAATTTGGTTCCTACTTCAGGGCCATGGCTTGGTAACATTCCCCATTCTTTCATCGACGCTTGCATAAGTTATTGGTGGAGTACATAAACCTCATTAAGCCACATGCCGAG	NGS-before-no.14:1	0	0	0	0	0	0	0	1	30	0	0	0	0	0	0	0	0	1
TGTCAACATATCATGAAGACTTACATAAGGCATGACAATTATTCTTCAACATCCTAACTACATCACGTAATTAAACGAGATTTAAAATTTACCATAAACCTAAATCGTCCAAGCCATACCAAGTCCCCTCATCTCTGAAATCTAGTAAACTTAAGCGCAGTAAGAGCCTACCATCCAGCTCATTTCTTAATGCATACGGTTATTGAAGGTGAGGGACAACGATTGTGGGGGTAACACTTAGTGAACTATTCCTGGCATCTGGTTCCTACTTCAGGGCCATGGCTTGGTAACATTCCCCATTCTTTCATCGACGCTTGCATAAGTTATTGGTGGAGTACATAAACCTCATTAAGCCACATGCCGAG	NGS-before-no.19:1	0	0	0	0	0	0	0	1	29	0	0	0	0	0	0	0	0	1
TGTCACCATACCATGAAGACTTACATAAAGCATGACAATTATCTTTCAACATTCTATCTACATCATGTAATTAAACGAGATTTAAGATCTAACATAAACCTAAATCGTCCAAGCCATACCAAGTCCCCTCATCTCTGAAATCTGGTAAACTTAAGCGCAGTAAGGGCCTACCATCCAGCTCATTTCTTAATGCATACGGTTATTGAAGGTGAGGGACAACAATTGTGGGGGTAACACTTAGTGAACTATTCCTGGCATTTGGTTCCTACTTCAGGGCCATGGCTTGGTAACATTCCCCATTCTTTCATCGACGCTTGCATAAGTTATTGGTGGAGTACATAAACCTCATTAAGCCACATGCCGAG	NGS-before-no.14:1	0	0	0	0	0	0	0	1	29	0	0	0	0	0	0	0	0	1
TGTCACCATACCATGAAGACTTACATAAAGCATGACAATTATCTTTCAACATTCTATCTACATCATGTAATTAAACGAGATTTAAGATCTAACATAAACCTAAATCGTCCAAGCCATACCAAGTCCCCTCATCTCTGAAATCTGGTAAACTTAAGCGCAGTAAGAGCCTACAATCCAGCTCATTTCTTAATGCATACGGTTATTGAAGGTGAGGGACAACAATTGTGGGGGTAACACTTAGTGAACTATTCCTGGCATTTGGTTCCTACTTCAGGGCCATGGCTTGGTAACATTCCCCATTCTTTCATCGACGCTTGCATAAGTTATTGGTGGAGTACATAAACCTCATTAAGCCACATGCCGAG	NGS-before-no.14:1	0	0	0	0	0	0	0	1	28	0	0	0	0	0	0	0	0	1
TGTCACCATACCATGAAGACTTACATAAAGCATGACAATTATCTTTCAACATTCTATCTACATCATGTAATTAAACGAGATTTAAGATCTAACATAAACCTAAATCGTCCAAGCCATACCAAGTCCCCTCATCTCTGAAATCTGGTAAACTTAAGCGCAGTAAGAGCCTACCATCCAGCTCATTTCTTAATGCATACGGTTATTGAAGGTGAGGGACAACAATTGTGGGGGTAACACTTAGTGAACTATTCCTGGCATTTGGTTCCTACTTCAGTGCCATGGCTTGGTAACATTCCCCATTCTTTCATCGACGCTTGCATAAGTTATTGGTGGAGTACATAAACCTCATTAAGCCACATGCCGAG	NGS-before-no.14:1	0	0	0	0	0	0	0	1	25	0	0	0	0	0	0	0	0	1
TGTCACCATACCATGAAGACTTACATAAAGCATGACAATTATCTTTCAACATTCTATCTACATCATGTAATTAAACGAGATTTAAGATCTAACATAAACCTAAATCGTCCAAGCCATACCAAGTCCCCTCATCTCTGAAATCTGGTAAACTTAAGCGCAGTAAGAGCCTACCATCCAGCTCATTTCTTAATGCATACGGTTATTTAAGGTGAGGGACAACAATTGTGGGGGTAACACTTAGTGAACTATTCCTGGCATTTGGTTCCTACTTCAGGGCCATGGCTTGGTAACATTCCCCATTCTTTCATCGACGCTTGCATAAGTTATTGGTGGAGTACATAAACCTCATTAAGCCACATGCCGAG	NGS-before-no.14:1	0	0	0	0	0	0	0	1	24	0	0	0	0	0	0	0	0	1
TGTCACCATACCATGAAGACTTACATAAAGCATGACAATTATCTTTCAACATTCTATATACATCATGTAATTAAACGAGATTTAAGATCTAACATAAACCTAAATCGTCCAAGCCATACCAAGTCCCCTCATCTCTGAAATCTGGTAAACTTAAGCGCAGTAAGAGCCTACCATCCAGCTCATTTCTTAATGCATACGGTTATTGAAGGTGAGGGACAACAATTGTGGGGGTAACACTTAGTGAACTATTCCTGGCATTTGGTTCCTACTTCAGGGCCATGGCTTGGTAACATTCCCCATTCTTTCATCGACGCTTGCATAAGTTATTGGTGGAGTACATAAACCTCATTAAGCCACATGCCGAG	NGS-before-no.14:1	0	0	0	0	0	0	0	1	24	0	0	0	0	0	0	0	0	1
TGTCAACATATCATGAAGACTTACATAAAGCATGACAATTATTCTTCAACATCCTAACTACATCACGTAATTAAACGAGATTTAAAATTTACCATAAACCTAAATCGTCCAAGCCATACCAAGTCCCCTCATCTCTGAAATCTAGTAAACTTAAGCGCAGTAAGAGCCTACCATCCAGCTCATTTCTTAATGCATACGGTTATTGAAGGTGAGGGACAACGATTGTGGGGGTAACACTTAGTGAAATATTCCTGGCATCTGGTTCCTACTTCAGGGCCATGGCTTGGTAACATTCCCCATTCTTTCATCGACGCTTGCATAAGTTATTGGTGGAGTACATAAACCTCATTAAGCCACATGCCGAG	NGS-before-no.19:1	0	0	0	0	0	0	0	1	24	0	0	0	0	0	0	0	0	1
TGTCAACATATCATGAAGATTTACATAAAGCATGACAATTATTCTTCAACATCCTAATTACATCACGTAATTAAACGAGATTTAAGATCTACCATAAACCTAAATCGTCTAAGCCATACCAAGTCCCCTCATCTCTGAAATCTAGTAAATTTAAGCGCAGTAAGAGCCTACCATCCAGCTCATTTCTTAATGCATACGGTTATTGAAGGTGAGGGACAACGATTGTGGGGGTAACACTTAGTGAACTATTCCTGGCATTTGGTTCCTACTTCGGGGCCATGGCTTGGTAACATTCCCCATTCTTTCATCGACGCTTGCATAAGTTATTGGTGGAGTACATAAACCTCATTAAGCCACATGCCGAG	NGS-before-no.12:1	0	0	0	0	0	0	0	1	22	0	0	0	0	0	0	0	0	1
TGTCAACATACCATGAAGACTTACATAAAGCATGACAATTATCTTTCAACATCCTACTTATATCACGTAACTAAACGAGATTTAAGATCTACCATAAACCTAAATCGTCCAAGCCATACCAAGTCCCCCATCTCTGAAATCTGGTAAACTTAAGCGCAGTAAGAGCCTACCATCCAGCTCATTTCTTAATGCATACGGTTATTGAAGGTGAGGGACAATGATTGTGGGGGTAACACTTAGTGAACTATTCCTGGCATTTGGTTCCTACTTCAGGGCCATGACTTGGTAACATTCCCCACTCTTTCATCGACGCTTGCATAAGTTGTTGGTGGAGTACATAAACCTCATTAAGCCACATGCCGAG	NGS-before-no.31:1,Sanger-tank4-no.8:1	0	0	0	1	0	0	0	1	17	0	0	0	0	0	0	0	0	1
TGTCAACATATCATGAAGACTTACATAAAGCATGACAATTATTCTTCAACATCCTGGTTACATCACGTAATTAAACGAGATTTAAGATCTACCATAAACCTAAATCGTCTAAGCCATACCAAGTCCCCTCATCTCTGAAATCTAGTAAACTTAAGCGCAGTAAGAGCCTACCATCCAGCTCATTTCTTAATGCATACGGTTATTGAAGGTGAGGGACAACGATTGTGGGGGTGACACTTAGTGAACTATTCCTGGCATTTGGTTCCTACTTCAGGGCCATGGCTTGGTAACATTCCCCATTCTTTCATCGACGCTTGCATAAGTTATTGGTGGAGTACATAAACCTCATTAAGCCACATGCCGAG	NGS-before-no.17:1	0	0	0	0	0	0	0	1	16	0	0	0	0	0	0	0	0	1
TGTCAACATATCATGAAGACTTACATAAAGCATAACAATTATTCTTCAACATCCTACCTACATCACGTGATTAAACGAGATTTAAAATCTACCATAAACCTAAATCGTCTAAGCCATACCAAGTCCTCTCATCTCTGAAATCCAGTAAACTTAAGCGCAGTAAGAGCCTACCATCCAGCTCATTTCTTAATGCATACGGTTATTGAAGGTGAGGGACAACAATTGTGGGGGTAACACTTAGTGAACTATTCCTGGCATCTGGTTCCTACTTCAGGGCCATGACTTGGTAACATTCCCCATTCTTTCATCGACGCTTGCATAAGTTATTGGTGGAGTACATGAACCTCATTAAGCCACATGCCGAG	NGS-before-no.8:1	0	0	0	0	0	0	0	1	13	0	0	0	0	0	0	0	0	1
TGTCACCATACCATGAAGACTTACATAAAGCATGACAATTATCTTTCAACATTCTATCTACATCATGTAATTAAACGAGATTTAAGATCTAACATAAACCTAAATCGTCCAAGCCATACCAAGTCCCCACATCTCTGAAATCTGGTAAACTTAAGCGCAGTAAGAGCCTACCATCCAGCTCATTTCTTAATGCATACGGTTATTGAAGGTGAGGGACAACAATTGTGGGGGTAACACTTAGTGAACTATTCCTGGCATTTGGTTCCTACTTCAGGGCCATGGCTTGGTAACATTCCCCATTCTTTCATCGACGCTTGCATAAGTTATTGGTGGAGTACATAAACCTCATTAAGCCACATGCCGAG	NGS-before-no.14:1	0	0	0	0	0	0	0	1	12	0	0	0	0	0	0	0	0	1
TGTCAACATATCATGAAGACTTACATAAAGCATGACAATTATTCTTCAACATCCTGGTTACATCACGTAATTAAACGAGATTTAAGATCTACCATAAACCTAAATCGTCTAAGCCATACCAAGTCCCCTCATCTCTGAAATCTAGTAAACTTAAGCGCAGTAAGAGCCTACCATCCAGCTCATTTCTTAATGCATACTGTTATTGAAGGTGAGGGACAACGATTGTGGGGGTAACACTTAGTGAACTATTCCTGGCATTTGGTTCCTACTTCAGGGCCATGGCTTGGTAACATTCCCCATTCTTTCATCGACGCTTGCATAAGTTATTGGTGGAGTACATAAACCTCATTAAGCCACATGCCGAG	NGS-before-no.17:1	0	0	0	0	0	0	0	1	11	0	0	0	0	0	0	0	0	1
TGTCAACATATCATGAAGATTTACATAAAGCATGACAATTATTCTTCAACATCCTAATTACATCACGTAATTAAACGAGATTTAAGATCTACCATAAACCTAAATCGTCTAAGCCATACCAAGTCCCCTCATCTCTGAAATCTAGTAAATTTAAGCGCAGTAAGAGCCTACCATCCAGCTCATTTCTTAATGCATACGGTTATTGAAGGTGAGGGACAACGATTGTGGGGGTAACACTTAGTGAACTATTCCTGGCATTTGGTTCCTACTTCAGGGCCATGGCTTGGTAACATTCCCCATTCTTTCATCGACGCTTGCATAAGTTATTGGTGGAGTACATAAACATCATTAAGCCACATGCCGAG	NGS-before-no.12:1	0	0	0	0	0	0	0	1	9	0	0	0	0	0	0	0	0	1
TGTCAACATATCATGAAGACTTACATAAAGCATGACAATTATTCTTCAACATCCTGGTTACATCACGTAATTAAACGAGATTTAAGATCTACCATAAACCTAAATCGTCTAAGCAATACCAAGTCCCCTCATCTCTGAAATCTAGTAAACTTAAGCGCAGTAAGAGCCTACCATCCAGCTCATTTCTTAATGCATACGGTTATTGAAGGTGAGGGACAACGATTGTGGGGGTAACACTTAGTGAACTATTCCTGGCATTTGGTTCCTACTTCAGGGCCATGGCTTGGTAACATTCCCCATTCTTTCATCGACGCTTGCATAAGTTATTGGTGGAGTACATAAACCTCATTAAGCCACATGCCGAG	NGS-before-no.17:1	0	0	0	0	0	0	0	1	8	0	0	0	0	0	0	0	0	1
TGTCAACATATCATGAAGACTTACATAAAGCATGACAATTATTCTTCAACATCCTAGCTACATCGCGTAATTAAACGAGATTTAAGATCTACCATAAACCTAAATCGTCTAAGCCATACCAAGTCCCCTCATCTCTGAAATCTGGCAAACTTAAGCGCAGTAAGAGCCTACCATCCAGCTCATTTCTTAATGCATACGGTTATTGAAGGTGAGGGACAACGATTGTGGGGGTAACACTTAGTGAATTATTCCTGGCATCTGGTTCCTACTTCAGGGCCATGGCTTGGTAACATTCCCCATTCTTTCATCGACGCTTGCATAAGTTATTGGTGGAGTACATAAACCTCATTAAGTCACATGCCGAG	NGS-before-no.18:1	0	0	0	0	0	0	0	1	7	0	0	0	0	0	0	0	0	1
TGTCAACATATCATGAAGATTTACATAAAGCATGACAATTATTCTTCAACATCCTAATTACATCACGTAATTAAACGAGATTTAAGATCTACCATAAACCTAAATCGTCTAAGCCATACCAAGTCCCCTCATCTCTGAAATCTAGTAAATTTAAGCGCAGTAAGAGCCTACCATCCAGCTCATTTCTTAATGCATACGGTTATTGAAGGTGAGGGACAACGATTGTGGGGGTAACACTTAGTGAACTATTCCTGGCATTTGGTTCCTACTTCAGGGCCATGGCTTGGTAACATTCCCCATTTTTTCATCGACGCTTGCATAAGTTATTGGTGGAGTACATAAACCTCATTAAGCCACATGCCGAG	NGS-before-no.12:1	0	0	0	0	0	0	0	1	7	0	0	0	0	0	0	0	0	1
TGTCAACATACCATGAAGACTTACATAAAGCATGACAATTATCTTTCAACATCCTACTTATATCACGTAACTAAACGAGATTTAAGATCTACCATAAACCTAAATCGTCCAAGCCATACCAAGTCCCCCCATCTCTGAAATCTGGTAAACTTAAGCGCAGTAAGAGCCTACCATCCAGCTCATTTCTTAATGCATACGGTTATTGAAGGTGAGGGACAATGATTGTGGGGATAACACTTAGTGAACTATTCCTGGCATTTGGTTCCTACTTCAGGGCCATGACTTGGTAACATTCCCCACTCTTTCATCGACGCTTGCATAAGTTGTTGGTGGAGTACATAAACCTCATTAAGCCACATGCCGAG	NGS-before-no.31:1,Sanger-tank4-no.8:1	0	0	0	1	0	0	0	1	6	0	0	0	0	0	0	0	0	1
TGTCAACATATCATGAAGACTTACATAAAGCATAACAATTATTCTTCAACATCCTACCTACATCACGTGATTAAACGAGATTTAAAATCTACCATAAACCTAAATCGTCTAAGCCATACCAAGTCCTCTCATCTCTGAAATCCAGTAAACTTAAGCGCAGTAAGAGCCTACCATCCAGCTCATTTCTTAATGCATACGGTTATTGAAGGTGAGGGACAACAATTGTGGGGGTAACACTTAGTGAACTATTCCTGGCATCTGGTTCCTACTTCAGGGCCATGACTTGGTAACATTCCCCATTCTTTCATCGACGCTTGCATAAGTTATTGGTGGAGTACATAAACCTCATTAAGCCACATACCGAG	NGS-before-no.8:1	0	0	0	0	0	0	0	1	6	0	0	0	0	0	0	0	0	1
TGTCAACATATCATTAAGATTTACATAAAGCATGACAATTATTCTTCAACATCCTAATTACATCACGTAATTAAACGAGATTTAAGATCTACCATAAACCTAAATCGTCTAAGCCATACCAAGTCCCCTCATCTCTGAAATCTAGTAAATTTAAGCGCAGTAAGAGCCTACCATCCAGCTCATTTCTTAATGCATACGGTTATTGAAGGTGAGGGACAACGATTGTGGGGGTAACACTTAGTGAACTATTCCTGGCATTTGGTTCCTACTTCAGGGCCATGGCTTGGTAACATTCCCCATTCTTTCATCGACGCTTGCATAAGTTATTGGTGGAGTACATAAACCTCATTAAGCCACATGCCGAG	NGS-before-no.12:1	0	0	0	0	0	0	0	1	6	0	0	0	0	0	0	0	0	1
TGTCAACATATCATGAAGATTTACATAAAGAATGACAATTATTCTTCAACATCCTAATTACATCACGTAATTAAACGAGATTTAAGATCTACCATAAACCTAAATCGTCTAAGCCATACCAAGTCCCCTCATCTCTGAAATCTAGTAAATTTAAGCGCAGTAAGAGCCTACCATCCAGCTCATTTCTTAATGCATACGGTTATTGAAGGTGAGGGACAACGATTGTGGGGGTAACACTTAGTGAACTATTCCTGGCATTTGGTTCCTACTTCAGGGCCATGGCTTGGTAACATTCCCCATTCTTTCATCGACGCTTGCATAAGTTATTGGTGGAGTACATAAACCTCATTAAGCCACATGCCGAG	NGS-before-no.12:1	0	0	0	0	0	0	0	1	6	0	0	0	0	0	0	0	0	1
TGTCAACATATCATGAAGATTTACATAAAGCATGACAATTATTCTTCAACATCCTAATTACATCACGTAATTAAACGAGATTTAAGATCTACCATAAACCTAAATCGTCTAAGCCATACCAAGTCCCCTCATCTCTGAAATCTAGTAAATTTAAGCGCAGTAAGAGCCTACCATCCAGCTCATTTCTTAATGCATACGGTTATTGAAGGTGAGTGACAACGATTGTGGGGGTAACACTTAGTGAACTATTCCTGGCATTTGGTTCCTACTTCAGGGCCATGGCTTGGTAACATTCCCCATTCTTTCATCGACGCTTGCATAAGTTATTGGTGGAGTACATAAACCTCATTAAGCCACATGCCGAG	NGS-before-no.12:1	0	0	0	0	0	0	0	1	6	0	0	0	0	0	0	0	0	1
TGTCAACATACCATGAAGACTTACATAAAGCATAACAATTATCTCTCAACATCTTACCTACATCACGTAATTAAACGAGATTTAAGACCTACCATGAACCTAAATCGTCTAAGCCATACCAAGTCCCCTCATCTCTGAAATCTAGTAAACTTAAGCGCAGTAAGAGCCTACCATCCAGCTCATTTCTTAATGCATATGGTTATTGAAGGTGAGGGACAATGATTGTGGGGGTAACACCTAGTGAACTATTCCTGGCATCTGGTTCCTACTTCAGGGCCATGGCTTGGTAACATTCCCCACTCTTTCATCGACGCTTGCATAAGTTGTTGGTGGAGTACATAAACCTCATTAAGCCACATGCCGAG	NGS-before-no.13:1,Sanger-tank2-no.1:1	0	15	0	0	0	0	0	1	5	0	0	0	0	0	0	0	0	1
TGTCAACATACCATGAAGACTTACATAAAGCATCACAATTATCTTCCAACATCTTACCTACATCACGTAATTAAACGAGATTTAAGACCTACCATGAACCTAAATCGTCTAAGCCATACCAAGTCCCCTCATCTCTGAAATCTAGTAAACTTAAGCGCAGTAAGAGCCTACCATCCAGCTCATTTCTTAATGCATACGGTTATTGAAGGTGAGGGACAATGATTGTGGGGGTAACACTTAGTGAACTATTCCTGGCATCTGGTTCCTACTTCAGGGCCATGACTTGGTAACATTCCCCATTCTTTCATCGACGCTTGCATAAGTTGTTGGTGGAGTACATAAACCTCATTAAGCCACATGCCGAG	NGS-before-no.20:1	0	0	0	0	0	0	0	1	5	0	0	0	0	0	0	0	0	1
TGTCAACATATCATGAAGACTTACATAAAGCATGACAATTATTCTTCAACATCCTAGTTACATCACGTAATTAAACGAGATTTAAGATCTACCATAAACCTAAATCGTCTAAGCCATACCAAGTCCCCTCATCTCTGAAATCTAGTAAACTTAAGCGCAGTAAGAGCCTACCATCCAGCTCATTTCTTAATGCATACTGTTATTGAAGGTGAGGGACAACAATTGTGGGGGTAACACTTAGTGAACTATTCCTGGCATTTGGTTCCTACTTCAGGGCCATGGCTTGGTAACATTCCCCATTCTTTCATCGACGCTTGCATAAGTTATTGGTGGAGTACATAAATCTCATTAAGCCACATGCCGAG	NGS-before-no.5:1	0	0	0	0	0	0	0	1	5	0	0	0	0	0	0	0	0	1
TGTCAACATACCATGAAGACTTACATAAAGCATGATAATTATCTTTCAACATCTTACCTACATCACGTAATTAAACGAGATTTAAGATCTACCATGAACCTAAATCGTCTAAGCCATACCAAGTCCCCTCATCTCTGAAATCTCGTAAACTTAAGCGCAGTAAGAACCTACCATCCAACTCATTTCTTAATGCATACGGTTATTGAAGGTGAGGGACAACGATTGTGGGGGTAACACCTAGTGAACTATTCCTGGCATCTGGTTCCTACTTCAGGGCCATGACTTGGTAACACTCCCCATTCTTTCATCGACGCTTGCATAAGTTATTGGTGGAGTACATAAACCTCATTAAGCCACATGCCGAG	NGS-before-no.9:1	0	0	0	0	0	0	0	1	5	0	0	0	0	0	0	0	0	1
TGTCAACATATCATGAAGACTTACATAAAGCATGACAATTATTCTTCAACATCCTAGCTACATCGCGTAATTAAACGAGATTTAAGATCTACCATAAACCTAAATCGTCTAAGCCATACCAAGTCCCCTCATCTCTGAAATCTGGCAAACTTAAGCGCAGTAAGAGCCTACCATCCAGCTCATTTCTTAATGCATACGGTTATTGAAGGTGAGGGACAACGATTGTGGGGGTAACACTTAGTGAATTATTCCTGGCATCTGGTTCCTACTTCAGGGCCATGGCTTGGTAACATTCCCCATTCTTTCATCAACGCTTGCATAAGTTATTGGTGGAGTACATAAACCTCATTAAGCCACATGCCGAG	NGS-before-no.18:1	0	0	0	0	0	0	0	1	5	0	0	0	0	0	0	0	0	1
TGTCAACATACCATGAAGACTTACATAAAGCATGATAATTATCTTTCAACATCTTACCTACATCACGTAATTAAACGAGATTTAAGATCTACCATGAACCTAAATCGTCTAAGCCATACCAAGTCCCCTCATCTCTGAAATCTCGTAAACTTAAGCGCAGTAAGAACCTACCATCCAGCCCATTTCTTAATGCATACGGTTATTGAAGGTGAGGGACAACGATTGTGGGGGTAACACCTAGTGAACTATTCCTGGCATCTGGTTCCTACTTCAGGGCCATGACTTGGTAACACTCCCCATTCTTTCATCGACGCTTGCATAAGTTATTGGTGGAGTACATAAACCTCATTAAGCCACATGCCGAG	NGS-before-no.9:1	0	0	0	0	0	0	0	1	5	0	0	0	0	0	0	0	0	1
TGTCAACATATCATGAAGATTTACATAAAGCATGACAATTATTCTTCAACATCCTAATTACATCACGTAATTAAACGAGATTTAAGATCTACCATAAACCTAAATCTTCTAAGCCATACCAAGTCCCCTCATCTCTGAAATCTAGTAAATTTAAGCGCAGTAAGAGCCTACCATCCAGCTCATTTCTTAATGCATACGGTTATTGAAGGTGAGGGACAACGATTGTGGGGGTAACACTTAGTGAACTATTCCTGGCATTTGGTTCCTACTTCAGGGCCATGGCTTGGTAACATTCCCCATTCTTTCATCGACGCTTGCATAAGTTATTGGTGGAGTACATAAACCTCATTAAGCCACATGCCGAG	NGS-before-no.12:1	0	0	0	0	0	0	0	1	5	0	0	0	0	0	0	0	0	1
TGTCAACATATCATGAAGACTTACATAAAGCATGACAATTATTCTTCAACATCCTAGTTACATTACGTAATTAAACGAGATTTAAGATCTACCATAAACCTAAATCGTCTAAGCCATACCAAGTCCCCTCATCTCTGAAATCTAGTAAACTTAAGCGCAGTAAGAGCCTACCATCCAGCTCATTTCTTAATGCATACGGTTATTGAAGGTGAGGGACAACAATTGTGGGGGTAACACTTAGTGAACTATTCCTGGCATTTGGTTCCTACTTCAGGGCCATGGCTTGGTAACATTCCCCATTCTTTCATCGACGCTTGCATAAGTTATTGGTGGAGTACATAAATCTCATTAAGCCACATGCCGAG	NGS-before-no.5:1	0	0	0	0	0	0	0	1	4	0	0	0	0	0	0	0	0	1
TGTCAACATATCATGAAGACTTACATAAAGCATGACAATTATTCTTCAACATCCTAGTTACATCACGTAATTAAACGAGATTTAAGATCTACCATAAACCTAAATCGTCTAAGCCATACCAAGTCCCCTCATCTCTGAAATCTAGTAAACTTAAGCGCAGTAAGAGCCTACCATCCAGCTCATTTCTTAATGCATACGGTTATTGAAGGTGAGGGACAACAATTGTGGGGGTAACACTTAGTGAACTATTCCTGGCATTTGGTTCCTACTTCAGGGCCATGGCTTGGTAACATTACCCATTCTTTCATCGACGCTTGCATAAGTTATTGGTGGAGTACATAAATCTCATTAAGCCACATGCCGAG	NGS-before-no.5:1	0	0	0	0	0	0	0	1	4	0	0	0	0	0	0	0	0	1
TGTCACCATACCATGAAGACTTACATAAAGCATGACAATTATCTTTCAACATTCTATCTACATCATGTAATTAAACGAGATTTAAGATCTAACATAAACCTAAATCGTCCAAGCCATACCAAGTCCCCTCATCTCTGAAATCTGGTAAACTTAAGCGCAGTAAGAGCCTACCATCCAGCTCATTTCTTAATGCATACGGTTATTGAAGGTGAGCGACAACAATTGTGGGGGTAACACTTAGTGAACTATTCCTGGCATTTGGTTCCTACTTCAGGGCCATGGCTTGGTAACATTCCCCATTCTTTCATCGACGCTTGCATAAGTTATTGGTGGAGTACATAAACCTCATTAAGCCACATGCCGAG	NGS-before-no.14:1	0	0	0	0	0	0	0	1	4	0	0	0	0	0	0	0	0	1
TGTCAACATACCATGAAGACTTACATAAAGCATGATAATTATCTTTCAACATCTTACCTACATCACGTAATTAAACGAGATTTAGGATCTACCATGAACCTAAATCGTCTAAGCCATACCAAGTCCCCTCATCTCTGAAATCTCGTAAACTTAAGCGCAGTAAGAACCTACCATCCAGCTCATTTCTTAATGCATACGGTTATTGAAGGTGAGGGACAACGATTGTGGGGGTAACACCTAGTGAACTATTCCTGGCATCTGGTTCCTACTTCAGGGCCATGACTTGGTAACACTCCCCATTCTTTCATCGACGCTTGCATAAGTTATTGGTGGAGTACATAAACCTCATTAAGCCACATGCCGAG	NGS-before-no.9:1	0	0	0	0	0	0	0	1	4	0	0	0	0	0	0	0	0	1
TGTCACCATACCATGAAGACTTACATAAAGCATGACAATTATCTTTCAACATTCTATCTACATCACGTAATTAAACGAGATTTAAGATCTAACATAAACCTAAATCGTCCAAGCCATACCAAGTCCCCTCATCTCTGAAATCTGGTAAACTTAAGCGCAGTAAGAGCCTACCATCCAGCTCATTTCTTAATGCATACGGTTATTGAAGGTGAGGGACAACAATTGTGGGGGTAACACTTAGTGAACTATTCCTGGCATTTGGTTCCTACTTCAGGGCAATGGCTTGGTAACATTCCCCATTCTTTCATCGACGCTTGCATAAGTTATTGGTGGAGTACATAAACCTCATTAAGCCACATGCCGGG	NGS-before-no.2:1,Sanger-tank7-no.3:1	0	0	0	0	0	0	1	1	3	0	0	0	0	0	0	0	0	1
TGTCAACATATCATGAAGACTTACATAAAGCATGACAATTATTCTTCAACATCCTAGCTACATCACGTAATTAAACGAGATTTAAGACCTACCATAAACCTAAATCGTCCAAGCCATACCAAGTCCCCTCATCTCTGAAATCTAGTAAACTTAAGCGCAGTAAGAGCATACCATCCAGCTCATTTCTTAATGCATACGGTTATTGAAGGTGAGGGACAACAATTGTGGGGGTAACACTTAGTGAACTATTCCTGGCATTTGGTTCCTACTTCAGGGCCATGGCTTGGTAACATTCCCCATTCTTTCATCGACGCTTGCATAAGTTATTGGTGGAGTACATAAACCTCATTAAGCCACATGCCGAG	NGS-before-no.15:1	0	0	0	0	0	0	0	1	3	0	0	0	0	0	0	0	0	1
TGTCAACATATCATGAAGATTTACATAAAGCATGACAATTATTCTTCAACATCCTAATTACATCACGTAATTAAACGAGATTTAAGATCTACCATAAACCTAAATCGTCTAAGCCATACCAAGTCCCCTCATCTCTGAAATCTAGTAAATTTAAGCGCAGTAAGAGCCTACCATCCAGCTCATTTCTTAATGCATACGGTTATTGAAGGTGAGGGACAACGATTGTGGGGGTAACACTTAGTGAACTATTCCTGGCATTTGGTTCCTACTTCAGGGCCATGGCTTGGTAACATTCCCCATTCTTTCATCGACGCTTACATAAGTTATTGGTGGAGTACATAAACCTCATTAAGCCACATGCCGAG	NGS-before-no.12:1	0	0	0	0	0	0	0	1	3	0	0	0	0	0	0	0	0	1
TGTCAACATATCATGAAGACTTACATAAAGCATGACAATTATTCTTCAACATCCTAGTTACATAACGTAATTAAACGAGATTTAAGATCTACCATAAACCTAAATCGTCTAAGCCATACCAAGTCCCCTCATCTCTGAAATCTAGTAAACTTAAGCGCAGTAAGAGCCTACCATCCAGCTCATTTCTTAATGCATACGGTTATTGAAGGTGAGGGACAACAATTGTGGGGGTAACACTTAGTGAACTATTCCTGGCATTTGGTTCCTACTTCAGGGCCATGGCTTGGTAACATTCCCCATTCTTTCATCGACGCTTGCATAAGTTATTGGTGGAGTACATAAATCTCATTAAGCCACATGCCGAG	NGS-before-no.5:1	0	0	0	0	0	0	0	1	3	0	0	0	0	0	0	0	0	1
TGTCACCATACCATGAAGACTTACATAAAGCATGACAATTATCTTTCAACATTCTATCTACATCACGTAATTAAACGAGATTTAAGATCTAACATAAACCTAAATCGTCCAAGCCATACCAAGTCCCCTCATCTCTGAAATCTGGTAAACTTAAGCGCAGTAAGAGCCTACCATCCAGCTCATTTCTTAATGCATACGGTTATTGAAGGTGAGGGACAACAATTGTGGGGGTAACACTTAGTGAACTATTCCTGGCATTTGGTTCCTACTTCAGGGACATGGCTTGGTAACATTCCCCATTCTTTCATCGACGCTTGCATAAGTTATTGGTGGAGTACATAAACCTCATTAAGCCACATGCCGGG	NGS-before-no.2:1,Sanger-tank7-no.3:1	0	0	0	0	0	0	0	1	3	0	0	0	0	0	0	0	0	1
TGTCAACATATCATGAAGACTTACATAAAGCATGACAATTATTCTTCAACATCCTGGTTACATCACGTAATTAAACGAGATTTAAGATCTACCATAAACCTAAATCGTCTAAGCCATACCAAGTCCCCTCATCTCTGAAATCTAGTAAACTTAAGCGCAGTAAGAGCCTACCATCCAGCTCATTTCTTAATGCATACGGTTATTGAAGATGAGGGACAACGATTGTGGGGGTAACACTTAGTGAACTATTCCTGGCATTTGGTTCCTACTTCAGGGCCATGGCTTGGTAACATTCCCCATTCTTTCATCGACGCTTGCATAAGTTATTGGTGGAGTACATAAACCTCATTAAGCCACATGCCGAG	NGS-before-no.17:1	0	0	0	0	0	0	0	1	3	0	0	0	0	0	0	0	0	1
TGTCAACATATCATGAAGACTTACATAAAGCATAACAATTATTCTTCAACATCCTACCTACATCACGTGATTAAACGAGATTTAAAATCTACCATAAACCTAAATCGTCTAAGCCATACCAAGTCCTCTCATCTCTGAAATCCAGTAAACTTAAGCGCAGTAAGAGCCTACCATCCAGCTCATTTCTTAATGCATACGGTTATTGAAGGTGAGGGACAACAATTGTGGGGGTAACACTTAGTGAACTATTCCTGGCATCTGGTTCCTACTTCAGGGCCATGACTTGGTAACATTTCCCATTCTTTCATCGACGCTTGCATAAGTTATTGGTGGAGTACATAAACCTCATTAAGCCACATGCCGAG	NGS-before-no.8:1	0	0	0	0	0	0	0	1	3	0	0	0	0	0	0	0	0	1
TGTCACCATACCATGAAGACTTACATAAAGCATGACAATTATCTTTCAACATTCTATCTACATCACGTAATTAAACGAGATTTAAGATCTAACATAAACCTAAATCGTCCAAGCCATACCAAGTCCCCTCATCTCTGAAATCTGGTAAACTTAAGCGCAGTAAGAGCCTACTATCCAGCTCATTTCTTAATGCATACGGTTATTGAAGGTGAGGGACAACAATTGTGGGGGTAACACTTAGTGAACTATTCCTGGCATTTGGTTCCTACTTCAGGGCCATGGCTTGGTAACATTCCCCATTCTTTCATCGACGCTTGCATAAGTTATTGGTGGAGTACATAAACCTCATTAAGCCACATGCCGGG	NGS-before-no.2:1,Sanger-tank7-no.3:1	0	0	0	0	0	0	3	1	2	0	0	0	0	0	0	0	0	1
TGTCACCATACCATGAAGACTTACATAAAGCATGACAATTATCTTTCAACATTCTATCTACATCACGTAATTAAACGAGATTTAAGGTCTAACATAAACCTAAATCGTCCAAGCCATACCAAGTCCCCTCATCTCTGAAATCTGGTAAACTTAAGCGCAGTAAGAGCCTACCATCCAGCTCATTTCTTAATGCATACGGTTATTGAAGGTGAGGGACAACAATTGTGGGGGTAACACTTAGTGAACTATTCCTGGCATTTGGTTCCTACTTCAGGGCCATGGCTTGGTAACATTCCCCATTCTTTCATCGACGCTTGCATAAGTTATTGGTGGAGTACATAAACCTCATTAAGCCACATGCCGGG	NGS-before-no.2:1,Sanger-tank7-no.3:1	0	0	0	0	0	0	1	1	2	0	0	0	0	0	0	0	0	1
TGTCAACATACCATGAAGACTTACATAAAGCATAACAATTATCTCTCAACATCTTACCTACATCACGTAATTAAACGAGATTTAAGACCTACCATGAACCTAAATCGTCTAAGCCATACCAAGTCCCCTCATCTCTGAAATCTAGTAAACTTAAGCGCAGTAAGAGCCTACTATCCAGCTCATTTCTTAATGCATACGGTTATTGAAGGTGAGGGACAATGATTGTGGGGGTAACACCTAGTGAACTATTCCTGGCATCTGGTTCCTACTTCAGGGCCATGGCTTGGTAACATTCCCCACTCTTTCATCGACGCTTGCATAAGTTGTTGGTGGAGTACATAAACCTCATTAAGCCACATGCCGAG	NGS-before-no.13:1,Sanger-tank2-no.1:1	0	2	0	0	0	0	0	1	2	0	0	0	0	0	0	0	0	1
TGTCAACATATCATGAAGACTTACATAAAGCATGACAATTATTCTTCAACATCCTGGTTACATCACGTAATTAAACGAGATTTAAGATCTACCATAAACCTAAATCGTCTAAGCCATACCAAGTCCCCTCATCTCTGAAATCTAGTAAACTTAAGCGCAGTAAGAGCCTACCATCCAGCTCATTTCTTAATGCATACGGTTATTGAAGGTGAGGGACAACGATTGTGGGGGTAACACTTAATGAACTATTCCTGGCATTTGGTTCCTACTTCAGGGCCATGGCTTGGTAACATTCCCCATTCTTTCATCGACGCTTGCATAAGTTATTGGTGGAGTACATAAACCTCATTAAGCCACATGCCGAG	NGS-before-no.17:1	0	0	0	0	0	0	0	1	2	0	0	0	0	0	0	0	0	1
TGTCAACATATCATGAAGATTTACATAAAGCATGACAATTATTCTTCAACATCCTAATTACATCACGTAATTAAACGAGATTTAAGATCTACCATAAACCTAAATCGTCTAAGCCATACCAAGTCCCCTCATCTCTGAAATCTAGTAAATTTAAGCGCAGTAAGAACCTACCATCCAGCTCATTTCTTAATGCATACGGTTATTGAAGGTGAGGGACAACGATTGTGGGGGTAACACTTAGTGAACTATTCCTGGCATTTGGTTCCTACTTCAGGGCCATGGCTTGGTAACATTCCCCATTCTTTCATCGACGCTTGCATAAGTTATTGGTGGAGTACATAAACCTCATTAAGCCACATGCCGAG	NGS-before-no.12:1	0	0	0	0	0	0	0	1	2	0	0	0	0	0	0	0	0	1
TGTCAACATATCATGAAGACTTACATAAAGCATGACAATTATTCTTCAACATCCTAGCTACATCACGTAATTAAACGAGATTTAAGACCTACCATAAACCTAAATCGTCCAAGCCATACCAAGTCCCCTCATCTCTGAAATCTAGTAAACTTAAGCGCAGTAAGAGCCTACCATCCAGCTCATTTCTTAATGCATACGGTTATTGAAGGTGAGGGACAACGATTGTGGGTGTAACACTTAGTGAACTATTCCTGGCATTTGGTTCCTACTTCAGGGCCATGGCTTGGTAACATTCCCCATTCTTTCATCGACGCTTGCATAAGTTATTGGTGGAGTACATAAACCTCATTAAGCCACATGCCGAG	NGS-before-no.30:1	0	0	0	0	0	0	0	1	2	0	0	0	0	0	0	0	0	1
TGTCAACATACCATGAAGACTTACATAAAGCATGATAATTATCTTTCAACATCTTACCTACATCACGTAATTAAACGAGATTTAAGATCTACCATGAACCTAAATCGTCTAAGCCATACCAAGTCCCCTCATCTCTGAAATCTCGTAAACTTAAGCGCAGTAAGAACCTACCATCCAGCTCATTTCTTAATGCATACGGTTATTGAAGGTGAGGGACAACGATTGTGGGGGTAACACCTAGTGAACTATTCCTGGCATCTGGTTCCTACTTCAGGGCCATGAATTGGTAACACTCCCCATTCTTTCATCGACGCTTGCATAAGTTATTGGTGGAGTACATAAACCTCATTAAGCCACATGCCGAG	NGS-before-no.9:1	0	0	0	0	0	0	0	1	2	0	0	0	0	0	0	0	0	1
TGTCAACATACCATGAAGACTTACATAAAGCATAATAATTATCTCTCAACATCCTACCTACATCACGTAATTAAACGAGATTTAAGACCTACCATGAACCTAAATCGTCTAAGCCATACCAAGTCTCCTCATCTCTGAAATCTAGTAAACTTAAGCGCAGTAAGAGCCTACCATCCAGCTCATTTCTTAATGCATACGGTTATTGAAGGTGAGGGACAATGATTGTGGGGGTAACACCTAGTGAACTATTCCTGGCATTTGGTTCCTACTTCAGGGACATGGCTTGGTAACATTCCCCACTCTTTCATCGACGCTTGCATAAGTTATTGGTGGAGTACATAAATCTCATTAAGCCACATGCCGAG	NGS-before-no.3:1	0	0	0	0	0	0	0	1	2	0	0	0	0	0	0	0	0	1
TGTCAACATATCATGAAGACTTACATAAAGCATGACAATTATTCTTCAACATCCTAGTTACATCACGTAATTAAACGAGATTTAAGATCTACCATAAACCTAAATCGTCTAAGCCATACCAAGTCCCCTCATCTCTGAAATCTAGTAAACTTAAGCGCAGTAAGAGCCTACCATCCAGCTCATTTCTTAATGCATACGGTTATTGAAGGTGAGGGACAACAATTGTGGGGGTAACACTTAGTGAACTATTCCTGGCATTTGGTTCCTACTTCAGGGCCATGGCTTGGTAACATTCCCCATTCTTTCATCGACGCTTGCATAAGTTATTGGTGGGGTACATAAATCTCATTAAGCCACATGCCGAG	NGS-before-no.5:1	0	0	0	0	0	0	0	1	2	0	0	0	0	0	0	0	0	1
TGTCACCATACCATGAAGACTTACATAAAGCATGACAATTATCTTTCAACATTCTATCTACATCACGTAATTAAACGAGATTTAAGATCTAACATAAACCTAAATCGTCCAAGCCATACCAAGTCCCCTCATCTCTGAAATCTGGTAAACTTAAGCGCAGTAAGAGCCTACCATCCAGCTCATTTCTTAATGCATACGGTTATTGAAGGTGAGGGACAACAATTGTGGGGGTAACACTTAGTGAACTATTCCTGGCATTTGGTTCCTAATTCAGGGCCATGGCTTGGTAACATTCCCCATTCTTTCATCGACGCTTGCATAAGTTATTGGTGGAGTACATAAACCTCATTAAGCCACATGCCGGG	NGS-before-no.2:1,Sanger-tank7-no.3:1	0	0	0	0	0	0	1	1	1	0	0	0	0	0	0	0	0	1
TGTCAACATACCATGAAGACTTACATAAAGCATAACAATTATTTTTCAACATCTTACCTACATCACGTAATTAAACGAGATTTAAGACCTACCATAAACCTAAATCGTCCAAGCCATACCAAGTCCCCTCATCTCTGAAGTCTAGTAAACTTAAGCGCAGTAAGAGCCTACCATCCAGCTCATTTCTTAATGCATACGGTTATTGAAGGTGAGGGAAAATGATTGTGGGGGTAACACTTAGTGAACTATTCCTGGCATTTGGTTCCTACTTCAGGGCCATGGCTTGGTAACATTCCCCATTCTTTCATCGACGCTTGCATAAGTTATTGGTGGAGTACATAAACTTCATTAAGCCACATGCCGGG	NGS-before-no.11:1,Sanger-tank6-no.5:1	0	0	0	0	0	1	0	1	1	0	0	0	0	0	0	0	0	1
TGTCAACATACCATGAAGACTTACATAAAGCATGACAATTATCTTTCAACATCCTACTTACATCATGTAATTAAACGAGATTTAAGATCTACCATAAACCTAAATCGTCTAAGCCATACCAAGTTCCCTCATCCCTGAAATCTGATAAACTTAAGCGCAGTAAGAGCCTACCATCCAGCTCATTTCTTAATGCATACGGTTATTGAAGGTGAGGGACAATGATTGTGGGGGTAACACTTAGTGAACTATTCCTGGCATCTGGTTCCTACTTCAGGGCCATGACTTGGTAACATTCCCCATTCTTTCATCGACGCCTGCATAAGTTGTTGGTGGAGTACATAAACCTCATTAAGCCACATGCCGGG	NGS-before-no.25:1	0	0	0	0	0	0	0	1	1	0	0	0	0	0	0	0	0	1
TGTCAACATATCATGAAGACTTACATAAAGCATGACAATTATTCTTCAACATCCTAGCTACATCACGTAATTAAACGAGATTTAATACCTACCATAAACCTAAATCGTCCAAGCCACACCAAGTCCCCCCATCTCTGAAATCTAGTAAACTTAAGCGCAGTAAGAGCCTACCATCCAGCTCATTTCTTAATGCATACGGTTATTGAAGGTGAGGGACAACGATTGTGGGGGTAACACTCAGTGAACTATTCCTGGCATTTGGTTCCTACTTCAGGGCCATGGCTTGGTAACGTTCCCCATTCTTTCATCGACGCTTGCATAAGTTATTGGTGGAGTACATAAATCTCATTAAGCCACATGCCGAG	NGS-before-no.35:1	0	0	0	0	0	0	0	1	1	0	0	0	0	0	0	0	0	1
TGTCAACATATCATGAAGACTTACATAAAGCATAACAATTATTCTTCAACATCCTACCTACATCACGTGATTAAACGAGATTTAAAATCTACCATAAACCTAAATCGTCTAAGCCATACCAAGTCCTCTCATCTCTGAAATCCAGTAAACTTAAGCGCAGTAAGAGCCTACCATCCAGCTCATTTCTTAATGCATACGGTTATTGAAGGTGAGGGACAACAATTGTGGGGGTAACACTTAGTGAACTATTCCTGGTATCTGGTTCCTACTTCAGGGCCATGACTTGGTAACATTCCCCATTCTTTCATCGACGCTTGCATAAGTTATTGGTGGAGTACATAAACCTCATTAAGCCACATGCCGAG	NGS-before-no.8:1	0	0	0	0	0	0	0	1	1	0	0	0	0	0	0	0	0	1
TGTCAACATACCATGAAGACTTACATAAAGCATAATAATTATCTCTCAACATCCTACCTACATCACGTAATTAAACGAGATTTAAGACCTACCATGAACCTAAATCGTCTAAGCCATACCAAGTCTCCTCATCTCTGAAATCTAGTAAACTTAAGCTCAGTAAGAGCCTACCATCCAGCTCATTTCTTAATGCATACGGTTATTGAAGGTGAGGGACAATGATTGTGGGGGTAACACCTAGTGAACTATTCCTGGCATTTGGTTCCTACTTCAGGGCCATGGCTTGGTAACATTCCCCACTCTTTCATCGACGCTTGCATAAGTTATTGGTGGAGTACATAAATCTCATTAAGCCACATGCCGAG	NGS-before-no.3:1	0	0	0	0	0	0	0	1	1	0	0	0	0	0	0	0	0	1
TGTCAACATACCATGAAGACTTACATAAAGCATAATAATTATCTCTCAACATCCTACCTACATCACGTAATTAAACGAGATTTAAGACCTACCATGAACCTAAATCGTCTAAGCCATACCAAGTCTCCTCATCTCTGAAATCTAGTAAACTTAAGCGCAGTAAGAGCCTACCATCCAGCTCATTTCTTAATGCATACGGTTATTGAAGGTGAGGGACAATGATTGTGGGGGTAACACCTAGTGAACTATTCCTGGCATTTGGTTCCTACTTCAGGGCCATGGCTTGGTAACATTTCCCACTCTTTCATCGACGCTTGCATAAGTTATTGGTGGAGTACATAAATCTCATTAAGCCACATGCCGAG	NGS-before-no.3:1	0	0	0	0	0	0	0	1	1	0	0	0	0	0	0	0	0	1
TGTCAACATATCATGAAGACTTACATAAAGCATGACAATTATTCTTCAACATCCTGGTTACATCACGTAATTAAACGAGATTTAAGATCTACCATAAACCTAAATCGTCTAAGCCATACCAAGTCCCCTCATCTCTGAAATCTAGTAAACTTAAGCGCAGTAAGAGCCTACCATCCAGCTCATTTCTTAATGCATACGGTTATTGAAGGTGAGGGACAACGATTGTGGGGGTAACACTTAGTGAACTATTCCTGGCATTTGGTTCCTACTTCAGGGCCATGGCTTGGTAACATTCCCCATTCTTTCATCGACGCTTGCATAAATTATTGGTGGAGTACATAAACCTCATTAAGCCACATGCCGAG	NGS-before-no.17:1	0	0	0	0	0	0	0	1	1	0	0	0	0	0	0	0	0	1
TGTCAACATATCATGAAGACTTACATAAAGCATGACAATTATTCTTCAACATCCTAGCTACATCACGTAATTAAACGAGATTTAAGACCTACCATAAACCTAAATCGTCCAAGCCATACCAAGTCCCCTCATCTCTGAAATCTAGTAAACTTAAGCGCAGTAAGAGCCTACCATCCAGCTCATTTCTTAATGCATACGGTTATTGAAGGTGAGGGACAACAATTGTGGGGGTAACACTTAGTGAACTATTCCTGGCATTTGGTTCCTACTTCAGGGCCATGGCTTGGTAACATTCCCCATTCTTTCATCGACGCTTGCATAAGTTATTGGTGAAGTACATAAACCTCATTAAGCCACATGCCGAG	NGS-before-no.15:1	0	0	0	0	0	0	0	1	1	0	0	0	0	0	0	0	0	1
TGTCAACATATCATGAAGACTTACATAAAGCATGACAATTATTCTTCAACATCCTGGTTACATCACGTAATTAAACGAGATTTAAGATCTACCATAAACCTAAATCGTCTAAGCCATACCAAGTTCCCTCATCTCTGAAATCTAGTAAACTTAAGCGCAGTAAGAGCCTACCATCCAGCTCATTTCTTAATGCATACGGTTATTGAAGGTGAGGGACAACGATTGTGGGGGTAACACTTAGTGAACTATTCCTGGCATTTGGTTCCTACTTCAGGGCCATGGCTTGGTAACATTCCCCATTCTTTCATCGACGCTTGCATAAGTTATTGGTGGAGTACATAAACCTCATTAAGCCACATGCCGAG	NGS-before-no.17:1	0	0	0	0	0	0	0	1	1	0	0	0	0	0	0	0	0	1
TGTCAACATACCATGAAGACTTACATAAAGCATGATAATTATCTTTCAACATCTTACCTACATCACGTAATTAAACGAGATTTAAGATCTACCATGAACCTAAATCGTCTAAGCCATACCAAGTTCCCTCATCTCTGAAATCTCGTAAACTTAAGCGCAGTAAGAACCTACCATCCAGCTCATTTCTTAATGCATACGGTTATTGAAGGTGAGGGACAACGATTGTGGGGGTAACACCTAGTGAACTATTCCTGGCATCTGGTTCCTACTTCAGGGCCATGACTTGGTAACACTCCCCATTCTTTCATCGACGCTTGCATAAGTTATTGGTGGAGTACATAAACCTCATTAAGCCACATGCCGAG	NGS-before-no.9:1	0	0	0	0	0	0	0	1	1	0	0	0	0	0	0	0	0	1
TGTCAACATATCATGAAGACTTACATAAAGCATGACAATTATTCTTCAACATCCTAGCTACATCGCGTAATTAAACGAGATTTAAGATCTACCATAAACCTAAATCGTCTAAGCCATACCAAGTCCCCTCATCTCTGAAATCTGGCAAACTTAAGCGCAGTAAGAGCCTACCATCCAGCTCATTTCTTAATGCATACGGTTATTGAAGGTGAGGGACAACGATTGTGGGGGTAACACTTAGTGAATTATTCCTGGCATCTGGTTCCTACTTCAGGGCCATGGTTTGGTAACATTCCCCATTCTTTCATCGACGCTTGCATAAGTTATTGGTGGAGTACATAAACCTCATTAAGCCACATGCCGAG	NGS-before-no.18:1	0	0	0	0	0	0	0	1	1	0	0	0	0	0	0	0	0	1
TGTCAACATACCATGAAGACTTACATAAAGCATGATAATTATCTTTCAACATCTTACCTACATCACGTAATTAAACGAGATTTAAGATCTACCATGAACCTAAATCTTCTAAGCCATACCAAGTCCCCTCATCTCTGAAATCTCGTAAACTTAAGCGCAGTAAGAACCTACCATCCAGCTCATTTCTTAATGCATACGGTTATTGAAGGTGAGGGACAACGATTGTGGGGGTAACACCTAGTGAACTATTCCTGGCATCTGGTTCCTACTTCAGGGCCATGACTTGGTAACACTCCCCATTCTTTCATCGACGCTTGCATAAGTTATTGGTGGAGTACATAAACCTCATTAAGCCACATGCCGAG	NGS-before-no.9:1	0	0	0	0	0	0	0	1	1	0	0	0	0	0	0	0	0	1
TGTCAACATACCATGAAGACTTACATAAAGCATAATAATTATCTCTCAACATCCTACCTACATCACGTAATTAAACGAGATTTAAGACCTACCATGAACCTAAATCGTCTAAGCCATACCAAGTCTCCTCATCTCTGAAATCTAGTAAACTTAAGCGCAGTAAGAGCCTACCATCCAGCTCATTTCTTAATGCATACGGTTATTGAAGGTGAGGGACAATGATTGTGGGGGTAACACCTAGTGAACTATTCCTTGCATTTGGTTCCTACTTCAGGGCCATGGCTTGGTAACATTCCCCACTCTTTCATCGACGCTTGCATAAGTTATTGGTGGAGTACATAAATCTCATTAAGCCACATGCCGAG	NGS-before-no.3:1	0	0	0	0	0	0	0	1	1	0	0	0	0	0	0	0	0	1
TGTCAACATATCATGAAGACTTACATAAAGCATAACAATTATTCTTCAACATCCTACCTACATCACGTGATTAAACGAGATTTAAAATCTACCATAAACCTAAATCGTCTAAGCCATACCAAGTCCTCTCATCTCTGAAATCCAGTAAACTTAAGCGCAGTAAGAGCCTACCATCCAGCTCATTTCTTAATGCATACGGTTATTGAAGGTGAGGGACAACAATTATGGGGGTAACACTTAGTGAACTATTCCTGGCATCTGGTTCCTACTTCAGGGCCATGACTTGGTAACATTCCCCATTCTTTCATCGACGCTTGCATAAGTTATTGGTGGAGTACATAAACCTCATTAAGCCACATGCCGAG	NGS-before-no.8:1	0	0	0	0	0	0	0	1	1	0	0	0	0	0	0	0	0	1
TGTCACCATACCATGAAGACTTACATAAAGCATGACAATTATCTTTCAACATCTTATCTACATAACGTAATTAAACGAGATTTAAGATTTAACATAAACCTAAATCGTCCAAGCCATACCAAGTCCCCTCATCTCTGAAATCTGGTAAACTTAAGCGCAGTAAGAGCCTACCATCCAGCCCATTTCTTAATGCATACGGTTATTGAAGGTGAGGGACAATAATTGTGGGGGTAACACTTAGTGAACTATTCCTGGCATTTGGTTCCTACTTCAGGGCCATGGCTTGGTAACATTCCCCATTCTTTCATCGACGCTTGCATAAGTTATTGGTGGAGTACATAAACCTCATTAAGCCACATGCCGGG	NGS-before-no.24:1	0	0	0	0	0	0	0	1	1	0	0	0	0	0	0	0	0	1
TGTCACCATACCATGAAGACTTACATAAAGCATGACAATTATCTTTCAACATTCTATCTACATCACGTAATTAAACGAGATTTAAGATCTAACATAAACCTAAATCGTCCAAGCCATACCAAGTCCCCTCATCTCTGAAATCTGGTAAACTTAAGCGCAGTAAGAGCCTACCATCCAGCTCATTTCTTAATGCATACGGTTATTGAAGGTGAGGGACAACAATTGTGGGGGTAACACTTAGTGAACTATTCCAGGCATTTGGTTCCTACTTCAGGGCCATGGCTTGGTAACATTCCCCATTCTTTCATCGACGCTTGCATAAGTTATTGGTGGAGTACATAAACCTCATTAAGCCACATGCCGGG	NGS-before-no.2:1,Sanger-tank7-no.3:1	0	0	0	0	0	0	1	1	0	0	0	0	0	0	0	0	0	1
TGTCAACATATCATGAAGACTTACATAAAGCATAACAATTATTCTTCAACATCCTAGCTACATCACGTAATTAAACGAGATTTAAGACCTACCATAAACCTAAATCGTCCAAGCCATACCAAGTCCCCTCATCTCTGAAATCTAGTAAACTTAAGCGCAGTAAGAGCCTACCATCCAGCTCATTTCTTAATGCATACGGTTATTGAAGGTGAGGGACAACGATTGTGAGGGTAGAACTTAGTGAACTATTCCTGGCATTTGGTTCCTACTTCAGGGCCATGGCTTGGTAACATTCCCCATTCTTTCATCGACGCTTGCATAAGTTATTGGTGGAGTACATAAACCTCATTAAGCCACATGCCGAG	NGS-before-no.16:1	0	0	0	0	0	0	0	1	0	0	0	0	0	0	0	0	0	1
TGTCACCATACCATGAAGACTTACATAAAGCATGACAATTATCTTTCAACATCTTATCTACATCAAGTAATTAAACGAGATTTAAGATTTAACATAAACCTAAATCGTCCAAGCCATACCAAGTCCCCTCATCTCTGAAATCTGGTAAACTTAAGCGCAGTAAGAGCCTACCATCCAGCCCATTTCTTAATGCATACGGTTATTGAAGGTGAGGGACAATAATTGTGGGGGTAACACTTAGTGAACTATTCCTGGCATTTGGTTCCTACTTCAGGGCCATGGCTTGGTAACATTCCCCATTCTTTCATCGACGCTTGCATAAGTTATTGGTGGAGTACATAAACCTCATTAAGCCACATGCCGGG	NGS-before-no.24:1	0	0	0	0	0	0	0	1	0	0	0	0	0	0	0	0	0	1
TGTCAACATACCATGAAGACTTACATAAAGCATCACAATTATCTTCCAACATCTTACCTACATCACGTAATTAAACGAGATTTAAGACCTACCATGAACCTAAATCGTCTAAGCCATACCAAGTCCCCTAATCTCTGAAATCTAGTAAACTTAAGCGCAGTAAGAGCCTACCATCCAGCTCATTTCTTAATGCATACGGTTATTGAAGGTGAGGGACAATGATTGTGGGGGTAACACTTAGTGAACTATTCCTGGCATTTGGTTCCTACTTCAGGGCCATGACTTGGTAACATTCCCCATTCTTTCATCGACGCTTGCATAAGTTGTTGGTGGAGTACATAAACCTCATTAAGCCACATGCCGAG	NGS-before-no.20:1	0	0	0	0	0	0	0	1	0	0	0	0	0	0	0	0	0	1
TGTCAACATACCATGAAGACTTACATAAAGCATAATAATTATCTCTCAACATCCTACCTACATCACGTAATTAAACGAGATTTAAGACCTACCATGAACCTAAATCGTCTAAGCCATACCAAGTCTCCTCATCTCTGAAATCTAGTAAACTTAAGCGCAGTAAGAGCCTACCATCCAGCTCATTTCTTAATGCATACGGTTATTGAAGGTGAGGGACAATGATTGTGGGGGTAACACCTAGTGAACTATTCCTGGCATTTGGTTCCTACTTCAGGGCCATGGCTTGGTAACATTCCCCACTCTTTCATCGACGCTTGCATAAGTTATTGGTGGATTACATAAATCTCATTAAGCCACATGCCGAG	NGS-before-no.3:1	0	0	0	0	0	0	0	1	0	0	0	0	0	0	0	0	0	1
TGCCAACATATCATGAAGACTTACATAAAGCATAACAATTATTCTTCAACATTCTAGTTACATCACGTAATTAAACGAGATTTAAGATCTACCATAAACCTAAATCGTCCAAGCCATACCAAGTCCCCTCATCTCTGAAATCCAGTAAACTTAAGCGCAGTAAGAGCCTACCATCCAGCTCATTTCTTAATGCATACGGTTATTGAAGGTGAGGGACAACGATTGTGGGGGTAACACTTAGTGAACTATTCCTGGCATTTGGTTCCTACTTCAGGGCCATGGCTTGGTAACATTCCCCATTCTTTCATCGACGCTTGCATAAGTTATTGGTGGAGTACATAAACCTCATTAAGCCACATGCCGAG	NGS-before-no.26:1	0	0	0	0	0	0	0	1	0	0	0	0	0	0	0	0	0	1
TGTCAACATATCATGAAGACTTACATAAAGCATAACAATTATTCTTCAACATCCTAGCTACATCACGTGATTAAACGAGATTTAAAACCTACCATGAACTTAAATCGTCCAAGCCATACCAAGTCCCCTCATCTCTGAAATCTAGTAAACTTAAGCGCAGTAAGAGCCTACCATCCAGCTCATTTCTTAATGCATACGGTTATTGAAGGTGAGGGACAACGATTGTGGGGGTAACACTTAGTGAACTATTCCTGGCATTTGGTTCCTACTTCAGGGCCATGGCTTGGTAACATTCCCCATTCTTTCATCGACGCTTGCATAAGTTATTGGTGGAGTACATAAACCTCATTAAGCCACATGCCGAG	NGS-before-no.7:1	0	0	0	0	0	0	0	1	0	0	0	0	0	0	0	0	0	1
TTTCAACATACCATGAAGACTTACATAAAGCATGACAATTATCTTTCAACATCCTACTTACATCATGTAATTAAACGAGATTTAAGATCTACCATAAACCTAAATCGTCTAAGCCATACCAAGTTCCCTCATCCCTGAAATCTGATAAACTTAAGCGCAGTAAGAGCCTACCATCCAGCTCATTTCTTAATGCATACGGTTATTGAAGGTGAGGGACAATGATTGTGGGGGTAACACTTAGTGAACTATTCCTGGCATCTGGTTCCTACTTCAGGGCCATGACTTGGTAACATTCCCCATTCTTTCATCGACGCTTGCATAAGTTGTTGGTGGAGTACATAAACCTCATTAAGCCACATGCCGGG	NGS-before-no.25:2	0	0	0	0	0	0	0	1	0	0	0	0	0	0	0	0	0	1
TGTCAACATATCATGAAGACTTACATAAAGCATGACAATTATTCTTCAACATCCTAGCTACATCACGTAATTAAACGAGATTTAAGATCTACCATAAACCTAAATCGTCTAAGCCATAACAAGTCCCCTCATCCCTGAAATCTGGCAAACTTAAGCGCAGTAAGAGCCTACCATCCAGCTCATTTCTTAATGCATACGGTTATTGAAGGTGAGGGACAACGATTGTGGGGGTAACACTTAGTGAATTATTCCTGGCATCTGGTTCCTACTTCAGGGCCATGGCTTGGTAACATTCCCCATTCTTTCATCGACGCTTGCATAAGTTGTTGGTGGAGTACATAAACCTCATTAAGCCACATGCCGAG	NGS-before-no.10:1	0	0	0	0	0	0	0	1	0	0	0	0	0	0	0	0	0	1
TGTCAACATACCATGAAGACTTGCATAAAGCATGACAATTATCTTTCAACACCCTAGCTATATCATGTAATTAAACGAGATTTAAGATCTACCATAAACCTAAATCGTCCAAGCCATACCAAGTCCCCTCATCTCTGAAATCTGGTAAACTTAAGCGCAGTAAGAGCCTACCATCCAGCTCATTTCTTAATGCATACGGTTATTGAAGGTGAGGGACAATGATTGTGGGGGTAACACTTAGTGAACTATTCCTGGCATCTGGTTCCTACTTCAGGGCCATGGCTTGGTAACATTCCCCATTCTTTCATCGACGCTTGCATAAGTTATTGGTGGAGTACATAAACCTCATTAAGCCACATGCCGAG	Sanger-tank6-no.9:1	0	0	0	0	0	1	0	0	887	0	0	0	0	0	0	0	0	1
TGTCAACATATCATGAAGACTTACATAAAGCATGACAATTATTCTTCAACATCCTAACTACATCACGTAATTAAACGAGATTTAAAATTTACCATAAACCTAAATCGTCCAAGCCATACCAAGTCCCCTCATCTCTGAAATCTAGTAAACTTAAGCGCAGTAAGAGCCTACCATCCAGCTCATTTCTTAATGCATACGGTTATTGAAGGTGAGGGACAACGATTGTGGGGGTAACACTTAGTGAACTATTCCTGGCATCTGGTTCCTACTTCAGGGCCATGGCTTGGTAACATTCCCCATTCTTTCATCGACGCTTGCATAAGTTATTGGTGGAGTACATAAACCTCATTAAGCCACATGCAGAG	NGS-before-no.19:1	0	0	0	0	0	0	0	0	331	0	0	0	0	0	0	0	0	1
TGTCAACATATCATGAAGACTTACATAAAGCATGACAATTATTCTTCAACATCCTAACTACATCACGTAATTAAACGAGATTTAAAATTTACCATAAACCTAAATCGTCCAAGCCATACCAAGTCCCCTCATCTCTGAAATATAGTAAACTTAAGCGCAGTAAGAGCCTACCATCCAGCTCATTTCTTAATGCATACGGTTATTGAAGGTGAGGGACAACGATTGTGGGGGTAACACTTAGTGAACTATTCCTGGCATCTGGTTCCTACTTCAGGGCCATGGCTTGGTAACATTCCCCATTCTTTCATCGACGCTTGCATAAGTTATTGGTGGAGTACATAAACCTCATTAAGCCACATGCCGAG	NGS-before-no.19:1	0	0	0	0	0	0	0	0	272	0	0	0	0	0	0	0	0	1
TGTCAACATATCATGAAGACTTACATAAAGCATGACAATTATTCTTCAACATCCTAACTACATCACGTAATTAAACGAGATTTAAAATTTACCATAAACCTAAATCGTCCAAGCCATACCAAGTCCCCTCATCTCTGAAATCTAGTAAACTTAAGCGCAGTAAGAGCCTACCATCCAGCTCATTTCTTAATGCATACGGTTATTGAAGGTGAGGGACAACGATTGTGGGGGTAACACTTAGTGAACTATTCCTGGCATCTGGTTCCTACTTAAGGGCCATGGCTTGGTAACATTCCCCATTCTTTCATCGACGCTTGCATAAGTTATTGGTGGAGTACATAAACCTCATTAAGCCACATGCCGAG	NGS-before-no.19:1	0	0	0	0	0	0	0	0	267	0	0	0	0	0	0	0	0	1
TGTCAACATACCATGAAGACTTGCATAAAGCATGACAATTATCTTTCAACACCCTAGCTATATCATGTAATTAAACGAGATTTAAGATCTACCATAAACCTAAATCGTCCAAGCCATACCAAGTCCCCTCATCTCTGAAATCTGGTAAACTTAAGCGCAGTAAGAGCCTACCATCCAGCTCATTTCTTAATGCATACGGTTATTGAAGGTGAGGGACAATGATTGTGGGGGTAACACTTAGTGAACTATTCCTGGCATTTGGTTCCTACTTCAGGGCCATGGCTTGGTAACATTCCCCATTCTTTCATCGACGCTTGCATAAGTTATTGGTGGAGTACATAAATCTCATTAAGCCACATGCCGAG	Sanger-tank6-no.9:1	0	0	0	0	0	0	2	0	250	0	0	0	0	0	0	0	0	1
TGTCAACATATCATGAAGACTTACATAAAGCATGACAATTATTCTTCAACATCCTGGTTACATCACGTAATTAAACGAGATTTAAGATCTACCATAAACCTAAATCGTCTAAGCCATACCAAGTCCCCTCATCTCTGAAATCTAGTAAACTTAAGCGCAGTAAGAGCCTACCATCCAGCTCATTTCTTAATGCATACGGTTATTGAAGGTGAGGGACAATGATTGTGGGGGTAACACTTAGTGAACTATTCCTGGCATTTGGTTCCTACTTCAGGGCCATGGCTTGGTAACATTCCCCATTCTTTCATCGACGCTTGCATAAGTTATTGGTGGAGTACATAAACCTCATTAAGCCACATGCCGAG	NGS-before-no.17:1	0	0	0	0	0	0	0	0	248	0	0	0	0	0	0	0	0	1
TGTCAACATATCATGAAGATTTACATAAAGCATGACAATTATTCTTCAACATCCTAACTACATCACGTAATTAAACGAGATTTAAAATTTACCATAAACCTAAATCGTCCAAGCCATACCAAGTCCCCTCATCTCTGAAATCTAGTAAACTTAAGCGCAGTAAGAGCCTACCATCCAGCTCATTTCTTAATGCATACGGTTATTGAAGGTGAGGGACAACGATTGTGGGGGTAACACTTAGTGAACTATTCCTGGCATCTGGTTCCTACTTCAGGGCCATGGCTTGGTAACATTCCCCATTCTTTCATCGACGCTTGCATAAGTTATTGGTGGAGTACATAAACCTCATTAAGCCACATGCCGAG	NGS-before-no.19:1	0	0	0	0	0	0	0	0	206	0	0	0	0	0	0	0	0	1
TGTCAACATATCATGAAGACTTACATAAAGCATGACAATTATTCTTCAACATCCTAACTACATCACGTAATTAAACGAGATTTAAAATTTACCATAAACCTAAATCGTCCAAGCCATACCAAGTCCCCTCATCTCTGAAATCTAGTAAACTTAAGCGCAGTAAGAGCCTACCATCCAGCTCATTTCTTAATGCATACGGTTATTGAAGGTGAGGGACAACGATTGTGGGGGTAACACTTAGTGAACTATTCCTGGCATCTGGTTCCTACTTCAGGGCCATGGCTTGGTAACATTCCCCATTCTTTCATCGACGCTTGCATAAGTTATTGGTGGAGTACATAAAACTCATTAAGCCACATGCCGAG	NGS-before-no.19:1	0	0	0	0	0	0	0	0	200	0	0	0	0	0	0	0	0	1
TGTCAACATACCATGAAGACTTGCATAAAGCATGACAATTATCTTTCAACACCCTAGCTATATCATGTAATTAAACGAGATTTAAGATCTACCATAAACCTAAATCGTCCAAGCCATACCAAGTCCCCTCATCTCTGAAATCTGGTAAACTTAAGCGCAGTAAGAGCCTACCATCCAGCTCATTTCTTAATGCATACGGTTATTGAAGGTGAGGGACAATGATTGTGGGGGTAACACTTAGTGAACTATTCCTGGCATTTGGTTCCTACTTCAGGGCCATGGCTTGGTAACATTCCCCATTCTTTCATCGACGCTTGCATAAGTTATTGGTGGAGTACATAAACCTAATTAAGCCACATGCCGAG	Sanger-tank6-no.9:1	0	0	0	0	0	0	0	0	162	0	0	0	0	0	0	0	0	1
TGTCAACATATCATGAAGACTTACATAAAGCATGACAATTATTCTTCAACATCCTAACTACATCACGTAATTAAACGAGATTTAAAATTTACCATAAACCTAAATCGTCCAAGCCATACCAAGTCCCCTCATCTCCGAAATCTAGTAAACTTAAGCGCAGTAAGAGCCTACCATCCAGCTCATTTCTTAATGCATACGGTTATTGAAGGTGAGGGACAACGATTGTGGGGGTAACACTTAGTGAACTATTCCTGGCATCTGGTTCCTACTTCAGGGCCATGGCTTGGTAACATTCCCCATTCTTTCATCGACGCTTGCATAAGTTATTGGTGGAGTACATAAACCTCATTAAGCCACATGCCGAG	NGS-before-no.19:1	0	0	0	0	0	0	0	0	147	0	0	0	0	0	0	0	0	1
TGTCAACATATCATGAAGACTTACATAAAGCATGACAATTATTCTTCAACATCCTAACTACATCACGTAATTAAACGAGATTTAAAATTTACCATAAACCTAAATCGTCCAAGCCATACCAAGTCCCCTCATCTCTGAAATCTAGTAAACTTAAGCGCAGTAAGAGCCTACCATCCAGCCCATTTCTTAATGCATACGGTTATTGAAGGTGAGGGACAACGATTGTGGGGGTAACACTTAGTGAACTATTCCTGGCATCTGGTTCCTACTTCAGGGCCATGGCTTGGTAACATTCCCCATTCTTTCATCGACGCTTGCATAAGTTATTGGTGGAGTACATAAACCTCATTAAGCCACATGCCGAG	NGS-before-no.19:1	0	0	0	0	0	0	0	0	137	0	0	0	0	0	0	0	0	1
TGTCAACATATCATGAAGACTTACATAAAGCATGACAATTATTCTTCAACATCCTAACTACATCACGTAATTAAACGAGATTTAAAATTTACCATAAACCTAAATCGTCCAAGCCATACCAAGTCCCCTCATCTCTGAAATCTAGTAAACTTAAGCGCAGTAAGAGCCTACCATCCAGCTCATTTCTTAATGCATACGGTTATTGAAGGTGAGGGACAACGATTGTGGGGGTAACACTTAGTGAACTATTCCTGGCATCTGGTTCCTACTTCAGGGCCATGGCTTGGTAACATTCCCCATTCTTTCATCGACGCTTGCATAAGTTATTGGTGGAGTACATAAACCTCATTAAGCCACATGCTGAG	NGS-before-no.19:1	0	0	0	0	0	0	0	0	136	0	0	0	0	0	0	0	0	1
TGTCAACATATCATGAAGACTTACATAAAGCATGACAATTATTCTTCAACATCCTAACTACATCACGTAATTAAACGAGATTTAAAATTTACCATAAACCTAAATCATCCAAGCCATACCAAGTCCCCTCATCTCTGAAATCTAGTAAACTTAAGCGCAGTAAGAGCCTACCATCCAGCTCATTTCTTAATGCATACGGTTATTGAAGGTGAGGGACAACGATTGTGGGGGTAACACTTAGTGAACTATTCCTGGCATCTGGTTCCTACTTCAGGGCCATGGCTTGGTAACATTCCCCATTCTTTCATCGACGCTTGCATAAGTTATTGGTGGAGTACATAAACCTCATTAAGCCACATGCCGAG	NGS-before-no.19:1	0	0	0	0	0	0	0	0	134	0	0	0	0	0	0	0	0	1
TGTCAACATATCATGAAGACTTACATAAAGCATGACAATTATTCTTCAACATCCTAACTACATCACGTAATTAAACGAGATTTAAAATTTACCATAAACCTAAATCGTCCAAGCCATACCAAGTCCCCTCATCTCTGAAATCTAGTAAACTTAAGCGCAGTAAGAGCCTACCATCCAGCTCATTTCTTAATGCATACGGTTATTGAAGGTGGGGGACAACGATTGTGGGGGTAACACTTAGTGAACTATTCCTGGCATCTGGTTCCTACTTCAGGGCCATGGCTTGGTAACATTCCCCATTCTTTCATCGACGCTTGCATAAGTTATTGGTGGAGTACATAAACCTCATTAAGCCACATGCCGAG	NGS-before-no.19:1	0	0	0	0	0	0	0	0	123	0	0	0	0	0	0	0	0	1
TGTCAACATACCATGAAGACTTGCATAAAGCATGACAATTATCTTTCAACACCCTAGCTATATCATGTAATTAAACGAGATTTAAGATCTACCATAAACCTAAATCGTCCAAGCCATACCAAGTCCCCTCATCTCTGAAATCTGGTAAACTTAAGCGCAGTAAGAGCCTACCATCCAGCTCATTTCTTAATGCATACGGTTATTGAAGGTGAGGGACAATGATTGTGGTGGTAACACTTAGTGAACTATTCCTGGCATTTGGTTCCTACTTCAGGGCCATGGCTTGGTAACATTCCCCATTCTTTCATCGACGCTTGCATAAGTTATTGGTGGAGTACATAAACCTCATTAAGCCACATGCCGAG	Sanger-tank6-no.9:1	0	0	0	0	0	0	0	0	113	0	0	0	0	0	0	0	0	1
TGTCAACATATCATGAAGACTTACATAAAGCATGACAATTATTCTTCAACATCCTAGCTACATCGCTTAATTAAACGAGATTTAAGATCTACCATAAACCTAAATCGTCTAAGCCATACCAAGTCCCCTCATCTCTGAAATCTGGCAAACTTAAGCGCAGTAAGAGCCTACCATCCAGCTCATTTCTTAATGCATACGGTTATTGAAGGTGAGGGACAACGATTGTGGGGGTAACACTTAGTGAATTATTCCTGGCATCTGGTTCCTACTTCAGGGCCATGGCTTGGTAACATTCCCCATTCTTTCATCGACGCTTGCATAAGTTATTGGTGGAGTACATAAACCTCATTAAGCCACATGCCGAG	NGS-before-no.18:1	0	0	0	0	0	0	0	0	112	0	0	0	0	0	0	0	0	1
TGTCAACATATCATGAAGACTTACATAAAGCATGACAATTATTCTTCAACATCCTAACTACATCACGTAATTAAACGAGATTTAAAATTTACCATAAACCTAAATCGTCCAAGCCATACCAAGTCCCCTCATCTCTGAAATCTAGTAAACTTAAGCGCAGTAAGAGCCTACCATCCAGCTCATTTCTTAATGCATACGGTTATTGAAGGTGAGGGAAAACGATTGTGGGGGTAACACTTAGTGAACTATTCCTGGCATCTGGTTCCTACTTCAGGGCCATGGCTTGGTAACATTCCCCATTCTTTCATCGACGCTTGCATAAGTTATTGGTGGAGTACATAAACCTCATTAAGCCACATGCCGAG	NGS-before-no.19:1	0	0	0	0	0	0	0	0	104	0	0	0	0	0	0	0	0	1
TGTCAACATATCATGAAGACTTACATAAAGCATGACAATTATTCTTCAACATCCTAACTACATCACGTAATTAAACGAGATTTAAAATTTACCATAAACCTAAATCGTCCAAGCCATACCAAGTCCCCTCATCTCTGAAATCTAGTAAACTTAAGCGCAGTAAGAGCCTACCATCCAGCTCATTTCTTAATGCATACGGTTATTGAAGGTGAGGGACAACGATTGTGGGGGTAACACTTAGTGAACTATTCCTGGCATCTGGTTCCCACTTCAGGGCCATGGCTTGGTAACATTCCCCATTCTTTCATCGACGCTTGCATAAGTTATTGGTGGAGTACATAAACCTCATTAAGCCACATGCCGAG	NGS-before-no.19:1	0	0	0	0	0	0	0	0	102	0	0	0	0	0	0	0	0	1
TGTCAACATATCATGAAGACTTACATAAAGCATGACAATTATTCTTCAACATCCTAACTACATCACGTAATTAAACGAGATTTAAAATTTACCATAAACCTAAATCGTCCAAGCCATACCAAGTCCCCTCATCTCTGAAATCTAGTAAACTTAAGCGCAGTAAGAGCCTACCATCCAGCTCATTTCTTAATGCATACGGTTATTGAAGGTGAGGGACAACGATTGTGGGGGTAACACTTAGTGAACTATTCCTGGCATCTGGTTCCTACTTCAGGGCCATGGCTTGGTAACATTCCCCATTCTTTCATCGACGCTTGCATAAGTTATTGGTGGAGTACATAAACCTCATTAAGCCACGTGCCGAG	NGS-before-no.19:1	0	0	0	0	0	0	0	0	92	0	0	0	0	0	0	0	0	1
TGTCACCATACCATGAAGACTTACATAAAGCATGACAATTATCTTTCAACATTCTATCTACATCATGTAATTAAACGAGATTTAAGATCTAACATAAACCTAAATCGTCCAAGCCATACCAAGTCCCCTCATCTCTGAAATCTAGTAAACTTAAGCGCAGTAAGAGCCTACCATCCAGCTCATTTCTTAATGCATACGGTTATTGAAGGTGAGGGACAACAATTGTGGGGGTAACACTTAGTGAACTATTCCTGGCATTTGGTTCCTACTTCAGGGCCATGGCTTGGTAACATTCCCCATTCTTTCATCGACGCTTGCATAAGTTATTGGTGGAGTACATAAACCTCATTAAGCCACATGCCGAG	NGS-before-no.14:1	0	0	0	0	0	0	0	0	89	0	0	0	0	0	0	0	0	1
TGTCAACATACCATGAAGACTTGCATAAAGCATGACAATTATCTTTCAACACCCTAGCTATATCATGTAATTAAACGAGATTTAAGATCTACCATAAACCTAAATCGTCCAAGCCATACCAAGTCACCTCATCTCTGAAATCTGGTAAACTTAAGCGCAGTAAGAGCCTACCATCCAGCTCATTTCTTAATGCATACGGTTATTGAAGGTGAGGGACAATGATTGTGGGGGTAACACTTAGTGAACTATTCCTGGCATTTGGTTCCTACTTCAGGGCCATGGCTTGGTAACATTCCCCATTCTTTCATCGACGCTTGCATAAGTTATTGGTGGAGTACATAAACCTCATTAAGCCACATGCCGAG	Sanger-tank6-no.9:1	0	0	0	0	0	1	0	0	83	0	0	0	0	0	0	0	0	1
TGTCAACATATCATGAAGACTTACATAAAGCATGACAATTATTCTTCAACATCCTAACTACATCACGTAATTAAACGAGATTTAAAATTTACCATAAACCTAAATCGTCCAAGCCATACCAAGTCCCCTCATCTCTGAAATCTAGTAAACTTAAGCGCAGTAAGAGCCTACCATCCAGCTCATTTCTTAATGCATACGGTTATTGAAGGTGAGGGACAACGATTGTGGGGGTAACACTTAGTGAACTATTCCTGGCATCTGGTTCCTACTTCAGGGCCATGGCTTGGTAACATTCCCCATTCTTTCATTGACGCTTGCATAAGTTATTGGTGGAGTACATAAACCTCATTAAGCCACATGCCGAG	NGS-before-no.19:1	0	0	0	0	0	0	0	0	82	0	0	0	0	0	0	0	0	1
TGTCAACATACCATGAAGACTTGCATAAAGCATGACAATTATCTTTCAACACCCTAGCTATATCATGTAATTAAACGAGATTTAAGATCTACCATAAACCTAAATCGTCCAAGCCATACCAAGTCCCCTCATCTCTGAAATCTGGTAAACTTAAGTGCAGTAAGAGCCTACCATCCAGCTCATTTCTTAATGCATACGGTTATTGAAGGTGAGGGACAATGATTGTGGGGGTAACACTTAGTGAACTATTCCTGGCATTTGGTTCCTACTTCAGGGCCATGGCTTGGTAACATTCCCCATTCTTTCATCGACGCTTGCATAAGTTATTGGTGGAGTACATAAACCTCATTAAGCCACATGCCGAG	Sanger-tank6-no.9:1	0	0	0	0	0	6	0	0	76	0	0	0	0	0	0	0	0	1
TGTCAACATATCATGAAGACTTACATAAAGCATGACAATTATTCTTCAACATCCTAACTACATCACGTAATTAAACGAGATTTAAAATTTACCATAAACCTAAATCGTCCAAGCCATACCAAGTCCCCTCATCTCTGAAATCTAGTAAACTTAAGCGCAGTAAGAGCCTACCATCCAGCTCATTTCTTAATGCATACGGTTATTGAAGGTGAGGGACAACGATTGTGGGGGTAACACTTAGTGAACTATTCCTGGCATCTGGTTCCTACTTCAGGACCATGGCTTGGTAACATTCCCCATTCTTTCATCGACGCTTGCATAAGTTATTGGTGGAGTACATAAACCTCATTAAGCCACATGCCGAG	NGS-before-no.19:1	0	0	0	0	0	0	0	0	76	0	0	0	0	0	0	0	0	1
TGTCAACATATCATGAAGACTTACATAAAGCATGACAATTATTCTTCAACATCCTAACTACATCACGTAATTAAACGAGATTTAAAATTTACCATAAACCTAAATCGTCCAAGCCATACCAAGTCCCCTCATCTCTGAAATCTAGTAAACTTAAGCGCAGTAAGAGCCTACCATCCAGCTCATTTCTTAATGCATACGGTTATTGAAGGTGAGGGACAACGATTGTGGGGGTAACACTTAGTGAACTATTCCTGGCATCTGGTTCATACTTCAGGGCCATGGCTTGGTAACATTCCCCATTCTTTCATCGACGCTTGCATAAGTTATTGGTGGAGTACATAAACCTCATTAAGCCACATGCCGAG	NGS-before-no.19:1	0	0	0	0	0	0	0	0	75	0	0	0	0	0	0	0	0	1
TGTCACCATACCATGAAGACTTACATAAAGCATGACAATTATCTTTCAACATTCTATCTACATCATGTAATTAAACGAGATTTAAGATCTAACATAAACCTAAATCGTCCAAGCCATACCAAGTCCCCTCATCTCTGAAATCTGGTAAACTTAAGCGCAGTAAGAGCCTACCATCCAGCTCATTTCTTAATGCATACGGTTATTGAAGGTGAGGGACAACAATTGTGGGGGTAACACTTAGTGAACTATTCCTGGCATTTGGTTCCTACTTCAGGGCCATGGCTTTGTAACATTCCCCATTCTTTCATCGACGCTTGCATAAGTTATTGGTGGAGTACATAAACCTCATTAAGCCACATGCCGAG	NGS-before-no.14:1	0	0	0	0	0	0	0	0	72	0	0	0	0	0	0	0	0	1
TGTCAACATATCATGAAGACTTACATAAAGCATGACAATTATTCTTCAACATCCTAACTACATCACGTAATTAAACGAGATTTAAAATTTACCATAAACCTAAATCGTCCAAGCCATACCAAGTCCCCTCATCTCTGAAATCTAGTAAACTTAAGCGCAGTAAGAGCCTACCATCCAGCTCATTTCTTAATGCATACAGTTATTGAAGGTGAGGGACAACGATTGTGGGGGTAACACTTAGTGAACTATTCCTGGCATCTGGTTCCTACTTCAGGGCCATGGCTTGGTAACATTCCCCATTCTTTCATCGACGCTTGCATAAGTTATTGGTGGAGTACATAAACCTCATTAAGCCACATGCCGAG	NGS-before-no.19:1	0	0	0	0	0	0	0	0	71	0	0	0	0	0	0	0	0	1
TGTCAACATATCATGAAGACTTACATAAAGCATGACAATTATTCTTCAACATCCTAACTACATCACGTAATTAAACGAGATTTAAAATTTACCATAAACCTAAATCGTCCAAGCCATACCAAGTCCCCTCATCTCTGAAATCTAGTAAACTTAAGCGCAGTAAGAGCCTACCATCCAGCTCATTTCTTAATGCATACGGTTATTGAAGGTGAGGGACAACGATTGTGGGGGTAACACTTAGTGAACTATTCCTGGCATCTGGTTCCTACTTCAGGGCTATGGCTTGGTAACATTCCCCATTCTTTCATCGACGCTTGCATAAGTTATTGGTGGAGTACATAAACCTCATTAAGCCACATGCCGAG	NGS-before-no.19:1	0	0	0	0	0	0	0	0	66	0	0	0	0	0	0	0	0	1
TGTCAACATATCATGAAGACTTACATAAAGCATGACAATTATTCTTCAACATCCTAACTACATCACGTAATTAAACGAGATTTAAAATTTACCATAAACCTAAATCGTCCAAGCCATACCAAGTCCCCTCATCTCTGAAATCTAGTAAACTTAAGCGCAGTAAGAGCCTACCATCCAGCTCATTTCTTAATGCATACGGTTATTGAAGGTGAGGGACAACGATTGTGGGGGTAACACTTAGTGAACTATTCCTGGCATCTGGTTCCTACTTCAGGGCCATGGCTTGGTAACATTCCCCATTCCTTCATCGACGCTTGCATAAGTTATTGGTGGAGTACATAAACCTCATTAAGCCACATGCCGAG	NGS-before-no.19:1	0	0	0	0	0	0	0	0	64	0	0	0	0	0	0	0	0	1
TGTCAACATACCATGAAGACTTGCATAAAGCATGACAATTATCTTTCAACACCCTAGCTATATCATGTAATTAAACGAGATTTAAGATCTACCATAAACCTAAATCGTCCAAGCCATACCAAGTCCCATCATCTCTGAAATCTGGTAAACTTAAGCGCAGTAAGAGCCTACCATCCAGCTCATTTCTTAATGCATACGGTTATTGAAGGTGAGGGACAATGATTGTGGGGGTAACACTTAGTGAACTATTCCTGGCATTTGGTTCCTACTTCAGGGCCATGGCTTGGTAACATTCCCCATTCTTTCATCGACGCTTGCATAAGTTATTGGTGGAGTACATAAACCTCATTAAGCCACATGCCGAG	Sanger-tank6-no.9:1	0	0	0	0	0	0	0	0	63	0	0	0	0	0	0	0	0	1
TGTCAACATATCATGAAGACTTACATAAAGCATGACAATTATTCTTCAACATCCTAACTACATCACGTAATTAAACGAGATTTAAAATTTACCATAAACCTAAATCGTCCAAGCCATACCAAGTCCCCTCATCTCTGAAATCTAGTAAACTTAAGCGCAGTAAGAGCCTACCATCCAGCTCATTTCTTAATGCATACGGTTATTGAAGGTGAGGGACAACGATTGTGGGGGTAACACTTAGTGAACTATTCCTGGCATCTAGTTCCTACTTCAGGGCCATGGCTTGGTAACATTCCCCATTCTTTCATCGACGCTTGCATAAGTTATTGGTGGAGTACATAAACCTCATTAAGCCACATGCCGAG	NGS-before-no.19:1	0	0	0	0	0	0	0	0	63	0	0	0	0	0	0	0	0	1
TGTCAACATACCATGAAGACTTGCATAAAGCATGACAATTATCTTTCAACACCCTAGCTATATCATGTAATTAAACGAGATTTAAGATCTACCATAAACCTAAATCGTCCAAGCCATACCAAGTCCCCTCATCTCTGAAATCTGGTAAACTTAAGCGCAGTAAGAGCCTACCATCCAGCTCATTTCTTAATGCATACGGTTATTGAAGGTGAGGGACAATGATTGTGGGGGTAACACTTAGTGAACTATTCCTGGCATTTGGTTCCTACTTCAGGGCCATGGCTTGGTAACATTCCCCATTCTTTCATCAACGCTTGCATAAGTTATTGGTGGAGTACATAAACCTCATTAAGCCACATGCCGAG	Sanger-tank6-no.9:1	0	0	0	0	0	2	1	0	62	0	0	0	0	0	0	0	0	1
TGTCAACATATCATGAAGACTTACATAAAGCATGACAATTATTCTTCAACATCCTAACTACATCACGTAATTAAACGAGATTTAAAATTTACCATAAACCTAAATCGTCCAAGCCATACCAAGTCCCCTCATCTCTGAAATCTAGTAAACTTAAGCGCAGTAAGAGCCTACCATCCAGCTCATTTCCTAATGCATACGGTTATTGAAGGTGAGGGACAACGATTGTGGGGGTAACACTTAGTGAACTATTCCTGGCATCTGGTTCCTACTTCAGGGCCATGGCTTGGTAACATTCCCCATTCTTTCATCGACGCTTGCATAAGTTATTGGTGGAGTACATAAACCTCATTAAGCCACATGCCGAG	NGS-before-no.19:1	0	0	0	0	0	0	0	0	57	0	0	0	0	0	0	0	0	1
TGTCAACATATCATGAAGACTTACATAAAGCATGACAATTATTCTTCAACATCCTAACTACATCACGTAATTAAACGAGATTTAAAATTTACCATAAACCTAAATCGTCCAAGCCATACCAAGTCCCCTCATCTCTGAAATCTAGTAAACTTAAGCGCAGTAAGAGCCTACCATCCAGCTCATTTCTTAATGCATACGGTTATTGAAGGTGAGGGACAACGATTGTGGGGGTAACACTTAGTGAACTATTCCTGGCATCTGGTTCCTACTTCAGGGCCATGGCTTGGTAACATTCCCCATTCTTTCATCGACGCTTGCATAAGTTATTGGCGGAGTACATAAACCTCATTAAGCCACATGCCGAG	NGS-before-no.19:1	0	0	0	0	0	0	0	0	56	0	0	0	0	0	0	0	0	1
TGTCAACATATCATGAAGACTTACATAAAGCATGACAATTATTCTTCAACATCCTAACTACATCACGTAATTAAACGAGATTTAAAATTTACCATAAACCTAAATCGTCCAAGCCATACCAAGTCCCCTCATCTCTGAAATCTAGTAAACTTAAGCGCAGTAAGAGCCTACCATCCAGCTCATTTCTTAATGCATACGGTTATTGAAGGTGAGGGACAACGATTGTGGGGGTAACACTTAGTGAACTATTCCTGGCATCTGGTTCCTACTTCAGGGCCATGGCTTGGTAACATTCCCCATTCTTTAATCGACGCTTGCATAAGTTATTGGTGGAGTACATAAACCTCATTAAGCCACATGCCGAG	NGS-before-no.19:1	0	0	0	0	0	0	0	0	55	0	0	0	0	0	0	0	0	1
TGTCAACATACCATGAAGACTTGCATAAAGCATGACAATTATCTTTCAACACCCTAGCTATATCATGTAATTAAACGAGATTTAAGATCTACCATAAACCTAAATCGTCTAAGCCATACCAAGTCCCCTCATCTCTGAAATCTGGTAAACTTAAGCGCAGTAAGAGCCTACCATCCAGCTCATTTCTTAATGCATACGGTTATTGAAGGTGAGGGACAATGATTGTGGGGGTAACACTTAGTGAACTATTCCTGGCATTTGGTTCCTACTTCAGGGCCATGGCTTGGTAACATTCCCCATTCTTTCATCGACGCTTGCATAAGTTATTGGTGGAGTACATAAACCTCATTAAGCCACATGCCGAG	Sanger-tank6-no.9:1	0	0	0	0	0	6	0	0	54	0	0	0	0	0	0	0	0	1
TGTCAACATATCATGAAGACTTACATAAAGCATGACAATTATTCTTCAACATCCTAACTACATCACGTAATTAAACGAGATTTAAAATTTACCATAAACCTAAATCGTCCAAGCCATACCAAGTCCCCTCATCTCTGAAATCTAGTAAACTTAAGCGCAGTAAGAGCCTACCACCCAGCTCATTTCTTAATGCATACGGTTATTGAAGGTGAGGGACAACGATTGTGGGGGTAACACTTAGTGAACTATTCCTGGCATCTGGTTCCTACTTCAGGGCCATGGCTTGGTAACATTCCCCATTCTTTCATCGACGCTTGCATAAGTTATTGGTGGAGTACATAAACCTCATTAAGCCACATGCCGAG	NGS-before-no.19:1	0	0	0	0	0	0	0	0	54	0	0	0	0	0	0	0	0	1
TGTCAACATACCATGAAGACTTGCATAAAGCATGACAATTATCTTTCAACACCCTAGCTATATCATGTAATTAAACGAGATTTAAGATCTACCATAAACCTAAATCGTCCAAGCCATACCAAGTCCCCTCATCTCTGAAATCTAGTAAACTTAAGCGCAGTAAGAGCCTACCATCCAGCTCATTTCTTAATGCATACGGTTATTGAAGGTGAGGGACAATGATTGTGGGGGTAACACTTAGTGAACTATTCCTGGCATTTGGTTCCTACTTCAGGGCCATGGCTTGGTAACATTCCCCATTCTTTCATCGACGCTTGCATAAGTTATTGGTGGAGTACATAAACCTCATTAAGCCACATGCCGAG	Sanger-tank6-no.9:1	0	0	0	0	0	3	0	0	53	0	0	0	0	0	0	0	0	1
TGTCAACATATCATGAAGACTTACATAAAGCATGACAATTATTCTTCAACATCCTAACTACATCAAGTAATTAAACGAGATTTAAAATTTACCATAAACCTAAATCGTCCAAGCCATACCAAGTCCCCTCATCTCTGAAATCTAGTAAACTTAAGCGCAGTAAGAGCCTACCATCCAGCTCATTTCTTAATGCATACGGTTATTGAAGGTGAGGGACAACGATTGTGGGGGTAACACTTAGTGAACTATTCCTGGCATCTGGTTCCTACTTCAGGGCCATGGCTTGGTAACATTCCCCATTCTTTCATCGACGCTTGCATAAGTTATTGGTGGAGTACATAAACCTCATTAAGCCACATGCCGAG	NGS-before-no.19:1	0	0	0	0	0	0	0	0	53	0	0	0	0	0	0	0	0	1
TGTCAACATATCATGAAGACTTACATAAAGCATGACAATTATTCTTCAACATCCTAACTACATCACGTAATTAAACGAGATTTAAAATTTACCATAAACCTAAATCGTCCAAGCCATATCAAGTCCCCTCATCTCTGAAATCTAGTAAACTTAAGCGCAGTAAGAGCCTACCATCCAGCTCATTTCTTAATGCATACGGTTATTGAAGGTGAGGGACAACGATTGTGGGGGTAACACTTAGTGAACTATTCCTGGCATCTGGTTCCTACTTCAGGGCCATGGCTTGGTAACATTCCCCATTCTTTCATCGACGCTTGCATAAGTTATTGGTGGAGTACATAAACCTCATTAAGCCACATGCCGAG	NGS-before-no.19:1	0	0	0	0	0	0	0	0	53	0	0	0	0	0	0	0	0	1
TGTCACCATACCATGAAGACTTACATAAAGCATGACAATTATCTTTCAACATTCTATCTACATCATGTAATTAAACGAGATTTAAGATCTAACATAAACCCAAATCGTCCAAGCCATACCAAGTCCCCTCATCTCTGAAATCTGGTAAACTTAAGCGCAGTAAGAGCCTACCATCCAGCTCATTTCTTAATGCATACGGTTATTGAAGGTGAGGGACAACAATTGTGGGGGTAACACTTAGTGAACTATTCCTGGCATTTGGTTCCTACTTCAGGGCCATGGCTTGGTAACATTCCCCATTCTTTCATCGACGCTTGCATAAGTTATTGGTGGAGTACATAAACCTCATTAAGCCACATGCCGAG	NGS-before-no.14:1	0	0	0	0	0	0	0	0	52	0	0	0	0	0	0	0	0	1
TGTCAACATATCATGAAGACTTACATAAAGCATGACAATTATTCTTCAACATCCTAACTACATCACGTAATTAAACGAGATTTAAAATTTACCATAAACCTAAATCGTCCAAGCCATACCAAGTCCCCTCATCTCTGAAATCTAGTAAACTTAAGCGCAGTAAGAGCCTACCATCCAGCTCATTTCTTAATGCATACGGTTATTGAAGGTGAGGGACAACGATTGTGGGGGTAACACTTAGTGAACTATTCCTGGCATCTGGTTCCTACTTCAGGGCCATGGCTTGGTAACATTCCCCATTCTTTCATCGACGCTTGCATAAGTTATTGATGGAGTACATAAACCTCATTAAGCCACATGCCGAG	NGS-before-no.19:1	0	0	0	0	0	0	0	0	52	0	0	0	0	0	0	0	0	1
TGTCAACATATCATGAAGACTTACATAAAGCATGACAATTATTCTTCAACATCCTAACTACATCACGTAATTAAACGAGATTTAAAATTTACCATAAACCTAAATCGTCCAAGCCATACCAAGTCCCCTCATCTCTGAAATCTAGTAAACTTAAGCGCAGTAAGAGCCTACCATCCAGCTCATTTCTTAATGCATACGGTTATTGAAGGTGAGGGACAACGATTGTGGGGGTAACACTTAGTGAACTATTCCTGGCATCTGGTTCCTACTTCAGGGCCATGGCTTGGTAACATTCCCAATTCTTTCATCGACGCTTGCATAAGTTATTGGTGGAGTACATAAACCTCATTAAGCCACATGCCGAG	NGS-before-no.19:1	0	0	0	0	0	0	0	0	52	0	0	0	0	0	0	0	0	1
TGTCAACATATCATGAAGACTTACATAAAGCATGACAATTATTCTTCAACATCCTAACTACATCACGTAATTAAACGAGATTTAAAATTTACCATAAACCTAAATCGTCCAAGCTATACCAAGTCCCCTCATCTCTGAAATCTAGTAAACTTAAGCGCAGTAAGAGCCTACCATCCAGCTCATTTCTTAATGCATACGGTTATTGAAGGTGAGGGACAACGATTGTGGGGGTAACACTTAGTGAACTATTCCTGGCATCTGGTTCCTACTTCAGGGCCATGGCTTGGTAACATTCCCCATTCTTTCATCGACGCTTGCATAAGTTATTGGTGGAGTACATAAACCTCATTAAGCCACATGCCGAG	NGS-before-no.19:1	0	0	0	0	0	0	0	0	50	0	0	0	0	0	0	0	0	1
TGTCAACATATCATGAAGACTTACATAAAGCATGACAATTATTCTTCAACATCCTAACTACATCACGTAATTAAACGAGATTTAAAATTTACCATAAACCTAAATCGTCCAAGCCATACCAAGTCCCCTCATCTCTGAAATCTAGTAAACTTAAGCGCAGTAAGAGCATACCATCCAGCTCATTTCTTAATGCATACGGTTATTGAAGGTGAGGGACAACGATTGTGGGGGTAACACTTAGTGAACTATTCCTGGCATCTGGTTCCTACTTCAGGGCCATGGCTTGGTAACATTCCCCATTCTTTCATCGACGCTTGCATAAGTTATTGGTGGAGTACATAAACCTCATTAAGCCACATGCCGAG	NGS-before-no.19:1	0	0	0	0	0	0	0	0	49	0	0	0	0	0	0	0	0	1
TGTCAACATATCATGAAGACTTACATAAAGCATGACAATTATTCTTCAACATCCTAGCTATATCACGTAATTAAACGAGATTTAAGACCTACCATAAACCTAAATCGTCCAAGCCATACCAAGTCCCCTCATCTCTGAAATCTAGTAAACTTAAGCGCAGTAAGAGCCTACCATCCAGCTCATTTCTTAATGCATACGGTTATTGAAGGTGAGGGACAACGATTGTGGGGGTAACACTTAGTGAACTATTCCTGGCATTTGGTTCCTACTTCAGGGCCATGGCTTGGTAACATTCCCCATTCTTTCATCGACGCTTGCATAAGTTATTGGTGGAGTACATAAACCTCATTAAGCCACATGCCGAG	NGS-before-no.30:1,Sanger-tank7-no.12:1	0	0	0	0	0	0	2	0	48	0	0	0	0	0	0	0	0	1
TGTCAACATATCATGAAGACTTACATAAAGCATGACAATTATTCTTCAACATCCTAACTACATCACGTAATTAAACGAGATTTAAAATTTACCATAAACCTAAATCGTCCAAGCCATACCAAGTCCCCTCATCTCTGAAATCTAGTAAACTTAAGCGCAGTAAGAGCCTACCATCCAGCTCATTTCTTAATGCATACGGTTATTGAAGGTGAAGGACAACGATTGTGGGGGTAACACTTAGTGAACTATTCCTGGCATCTGGTTCCTACTTCAGGGCCATGGCTTGGTAACATTCCCCATTCTTTCATCGACGCTTGCATAAGTTATTGGTGGAGTACATAAACCTCATTAAGCCACATGCCGAG	NGS-before-no.19:1	0	0	0	0	0	0	0	0	48	0	0	0	0	0	0	0	0	1
TGTCAACATATCATGAGGACTTACATAAAGCATGACAATTATTCTTCAACATCCTAACTACATCACGTAATTAAACGAGATTTAAAATTTACCATAAACCTAAATCGTCCAAGCCATACCAAGTCCCCTCATCTCTGAAATCTAGTAAACTTAAGCGCAGTAAGAGCCTACCATCCAGCTCATTTCTTAATGCATACGGTTATTGAAGGTGAGGGACAACGATTGTGGGGGTAACACTTAGTGAACTATTCCTGGCATCTGGTTCCTACTTCAGGGCCATGGCTTGGTAACATTCCCCATTCTTTCATCGACGCTTGCATAAGTTATTGGTGGAGTACATAAACCTCATTAAGCCACATGCCGAG	NGS-before-no.19:1	0	0	0	0	0	0	0	0	47	0	0	0	0	0	0	0	0	1
TGTCAACATACCATGAAGACTTGCATAAAGCATGACAATTATCTTTCAACACCCTAGCTATATCATGTAATTAAACGAGATTTAAGATCTACCATAAACCTAAATCGTCCAAGCCATACCAAGTCCCCTCATCTCTGAAATCTGGTAAACTTAAGCACAGTAAGAGCCTACCATCCAGCTCATTTCTTAATGCATACGGTTATTGAAGGTGAGGGACAATGATTGTGGGGGTAACACTTAGTGAACTATTCCTGGCATTTGGTTCCTACTTCAGGGCCATGGCTTGGTAACATTCCCCATTCTTTCATCGACGCTTGCATAAGTTATTGGTGGAGTACATAAACCTCATTAAGCCACATGCCGAG	Sanger-tank6-no.9:1	0	0	0	0	0	0	0	0	46	0	0	0	0	0	0	0	0	1
TGTCAACATATCATGAAGACTTACATAAAGCATGACAATTATTCTTCAACATCCTAACTACATCACGTAATTAAACGAGATTTAAAATTTACCATAAACCTAAATCGTCCAAGCCATACCAAGTCCCCTCATCTCTGAAATCTAGTAAACTTAAGCGCATTAAGAGCCTACCATCCAGCTCATTTCTTAATGCATACGGTTATTGAAGGTGAGGGACAACGATTGTGGGGGTAACACTTAGTGAACTATTCCTGGCATCTGGTTCCTACTTCAGGGCCATGGCTTGGTAACATTCCCCATTCTTTCATCGACGCTTGCATAAGTTATTGGTGGAGTACATAAACCTCATTAAGCCACATGCCGAG	NGS-before-no.19:1	0	0	0	0	0	0	0	0	45	0	0	0	0	0	0	0	0	1
TGTCAACATATCATGAAGACTTACATAAAGCATGACAATTATTCTTCAACATCCTAACTACATCACGTAATTAAACGAGATTTAAAATTTACCATAAACCTAAATCGTCCAAGCCATACCAAGTCCCCTCATCTCTGAAATCTAGTAAACTTAAGCGCAGTAAGAGCCTACCATCCAGCTCATTTCTTAATGCATACGGTTATTGAAGGTGAGGGACAACGATTGTGGGGGTAACACTTATTGAACTATTCCTGGCATCTGGTTCCTACTTCAGGGCCATGGCTTGGTAACATTCCCCATTCTTTCATCGACGCTTGCATAAGTTATTGGTGGAGTACATAAACCTCATTAAGCCACATGCCGAG	NGS-before-no.19:1	0	0	0	0	0	0	0	0	44	0	0	0	0	0	0	0	0	1
TGTCAACATATCATGAAGACTTACATAAAGCATGACAATTATTCTTCAACATCCTAACTACATCACGTAATTAAACGAGATTTAAAATTTACCATAAACCTAAATCGTCCAAGCCATACCAAGTCCCCTCATCTCTGAAATCTAGTAAACTTAAGCGCAGTAAGAGCCTACCATCCAGCTCATTTCTTAATGCATACGGTTATTGAAGGTGAGGGACAAAGATTGTGGGGGTAACACTTAGTGAACTATTCCTGGCATCTGGTTCCTACTTCAGGGCCATGGCTTGGTAACATTCCCCATTCTTTCATCGACGCTTGCATAAGTTATTGGTGGAGTACATAAACCTCATTAAGCCACATGCCGAG	NGS-before-no.19:1	0	0	0	0	0	0	0	0	44	0	0	0	0	0	0	0	0	1
TGTCAACATATCATGAAGACTTACATAAAGCATGACAATTATTCTTCAACATCCTAACTACATCACGTAATTAAACGAGATTTAAAATTTACCATAAACCTAAATCGTCCAAGCCATACCAAGTCCCCTCATCTCTGAAATCTAGTAAACTTAAGCGCAGTAAGAGCCTACTATCCAGCTCATTTCTTAATGCATACGGTTATTGAAGGTGAGGGACAACGATTGTGGGGGTAACACTTAGTGAACTATTCCTGGCATCTGGTTCCTACTTCAGGGCCATGGCTTGGTAACATTCCCCATTCTTTCATCGACGCTTGCATAAGTTATTGGTGGAGTACATAAACCTCATTAAGCCACATGCCGAG	NGS-before-no.19:1	0	0	0	0	0	0	0	0	44	0	0	0	0	0	0	0	0	1
TGTCAACATACCATGAAGACTTGCATAAAGCATGGCAATTATCTTTCAACACCCTAGCTATATCATGTAATTAAACGAGATTTAAGATCTACCATAAACCTAAATCGTCCAAGCCATACCAAGTCCCCTCATCTCTGAAATCTGGTAAACTTAAGCGCAGTAAGAGCCTACCATCCAGCTCATTTCTTAATGCATACGGTTATTGAAGGTGAGGGACAATGATTGTGGGGGTAACACTTAGTGAACTATTCCTGGCATTTGGTTCCTACTTCAGGGCCATGGCTTGGTAACATTCCCCATTCTTTCATCGACGCTTGCATAAGTTATTGGTGGAGTACATAAACCTCATTAAGCCACATGCCGAG	Sanger-tank6-no.9:1	0	0	0	0	0	1	0	0	43	0	0	0	0	0	0	0	0	1
TGTCACCATACCATGAAGACTTACATAAAGCATGACAATTATCTTTCAACATTCTATCTACATCATGTAATTAAACGAGATTTAAGATCTAACATAAACCTAAATCGTCCAAGCCATACCAAGTCCCCTCATCTCTGAAATCTGGTAAACTTAAGCGCAGTAAGAGCCTACCATCCAGCTCATTTCTTAATGCATACGGTTATTGAAGGTGAGGGACAACAATTGTGGGGGTAACACTTAGTGAACTATTCCTGGCATTTGGTTCCTACTTCAGGGCCATGGCTTGGTAACATTCCCCATTCTTTCATCGACGCTTGTATAAGTTATTGGTGGAGTACATAAACCTCATTAAGCCACATGCCGAG	NGS-before-no.14:1	0	0	0	0	0	0	0	0	43	0	0	0	0	0	0	0	0	1
TGTCACCATACCATGAAGACTTACATAAAGCATGACAATTATCTTTCAACATTCTATCTACATCATGTAATTAAACGAGATTTAAGATCTAACATAAACCTAAATCGTCTAAGCCATACCAAGTCCCCTCATCTCTGAAATCTGGTAAACTTAAGCGCAGTAAGAGCCTACCATCCAGCTCATTTCTTAATGCATACGGTTATTGAAGGTGAGGGACAACAATTGTGGGGGTAACACTTAGTGAACTATTCCTGGCATTTGGTTCCTACTTCAGGGCCATGGCTTGGTAACATTCCCCATTCTTTCATCGACGCTTGCATAAGTTATTGGTGGAGTACATAAACCTCATTAAGCCACATGCCGAG	NGS-before-no.14:1	0	0	0	0	0	0	0	0	43	0	0	0	0	0	0	0	0	1
TGTCAACATATCATGAAGACTTACATAAAGCATGACAATTATTCTTCAACATCCTAACTACATCACGTAATTAAACGAGATTTAAAATTTACCATAAACCTAAATCGTCCAAGCCATACCAAGTCCCCTCATCTCTGAAATCTAGTAAACTTAAGCGCAGTAAGAGCCTACCATCCAGCTCATTTCTTAATGCACACGGTTATTGAAGGTGAGGGACAACGATTGTGGGGGTAACACTTAGTGAACTATTCCTGGCATCTGGTTCCTACTTCAGGGCCATGGCTTGGTAACATTCCCCATTCTTTCATCGACGCTTGCATAAGTTATTGGTGGAGTACATAAACCTCATTAAGCCACATGCCGAG	NGS-before-no.19:1	0	0	0	0	0	0	0	0	42	0	0	0	0	0	0	0	0	1
TGTCAACATATCATGAAGACTTACATAAAGCATGACAATTATTCTTCAACATCCTAACTACATCACGTAATTAAACGAGATTTAAAATTTACCATAAACCTAAATCGTCCAAGCCATACCAAGTCCCCTCATCTCTGAAATCTAGTAAACTTAAGCGCAGTAAGAGCCTACCATCTAGCTCATTTCTTAATGCATACGGTTATTGAAGGTGAGGGACAACGATTGTGGGGGTAACACTTAGTGAACTATTCCTGGCATCTGGTTCCTACTTCAGGGCCATGGCTTGGTAACATTCCCCATTCTTTCATCGACGCTTGCATAAGTTATTGGTGGAGTACATAAACCTCATTAAGCCACATGCCGAG	NGS-before-no.19:1	0	0	0	0	0	0	0	0	42	0	0	0	0	0	0	0	0	1
TGTCAACATATCATGAAGACTTACATAAAGCATGACAATTATTCTCCAACATCCTAACTACATCACGTAATTAAACGAGATTTAAAATTTACCATAAACCTAAATCGTCCAAGCCATACCAAGTCCCCTCATCTCTGAAATCTAGTAAACTTAAGCGCAGTAAGAGCCTACCATCCAGCTCATTTCTTAATGCATACGGTTATTGAAGGTGAGGGACAACGATTGTGGGGGTAACACTTAGTGAACTATTCCTGGCATCTGGTTCCTACTTCAGGGCCATGGCTTGGTAACATTCCCCATTCTTTCATCGACGCTTGCATAAGTTATTGGTGGAGTACATAAACCTCATTAAGCCACATGCCGAG	NGS-before-no.19:1	0	0	0	0	0	0	0	0	41	0	0	0	0	0	0	0	0	1
TGTCAACATATCATGAAGACTTACATAAAGCATGACAATTATTCTTCAACATCCTAACTACATCACGTAATTAAACGAGATTTAAAATTTACCATAAACCTAAATCGTCCAAGCCATACCAAGTCCCCTCATCTCTGAAATCTAGTAAACTTAAGCGCAGTAAGAGCCTACCATCCAGCTCATTTCTTAATGCATACGGTTATTGAAGGTGAGGGACAACGATTGTGGGGGTAACAATTAGTGAACTATTCCTGGCATCTGGTTCCTACTTCAGGGCCATGGCTTGGTAACATTCCCCATTCTTTCATCGACGCTTGCATAAGTTATTGGTGGAGTACATAAACCTCATTAAGCCACATGCCGAG	NGS-before-no.19:1	0	0	0	0	0	0	0	0	41	0	0	0	0	0	0	0	0	1
TGTCAACATATCATGAAGACTTACATAAAGCATGACAATTATTCTTCAACATCCTAACTACATTACGTAATTAAACGAGATTTAAAATTTACCATAAACCTAAATCGTCCAAGCCATACCAAGTCCCCTCATCTCTGAAATCTAGTAAACTTAAGCGCAGTAAGAGCCTACCATCCAGCTCATTTCTTAATGCATACGGTTATTGAAGGTGAGGGACAACGATTGTGGGGGTAACACTTAGTGAACTATTCCTGGCATCTGGTTCCTACTTCAGGGCCATGGCTTGGTAACATTCCCCATTCTTTCATCGACGCTTGCATAAGTTATTGGTGGAGTACATAAACCTCATTAAGCCACATGCCGAG	NGS-before-no.19:1	0	0	0	0	0	0	0	0	41	0	0	0	0	0	0	0	0	1
TGTCGACATATCATGAAGACTTACATAAAGCATGACAATTATTCTTCAACATCCTAACTACATCACGTAATTAAACGAGATTTAAAATTTACCATAAACCTAAATCGTCCAAGCCATACCAAGTCCCCTCATCTCTGAAATCTAGTAAACTTAAGCGCAGTAAGAGCCTACCATCCAGCTCATTTCTTAATGCATACGGTTATTGAAGGTGAGGGACAACGATTGTGGGGGTAACACTTAGTGAACTATTCCTGGCATCTGGTTCCTACTTCAGGGCCATGGCTTGGTAACATTCCCCATTCTTTCATCGACGCTTGCATAAGTTATTGGTGGAGTACATAAACCTCATTAAGCCACATGCCGAG	NGS-before-no.19:1	0	0	0	0	0	0	0	0	41	0	0	0	0	0	0	0	0	1
TGTCAACATATCATGAAGACTTACATAAAGCATGACAATTATTCTTCAACATCCTAACTACATCACGTAATTAAACGAGATTTAAAATTTACCATAAACCTAAATCGTCCAAGCCATACCAAGTCCCCTCATCTCTGAAATCTAGTAAACTTAAGCGCAGTAAGAGCCTACCATCCAGCTCATTTCTTAATGCATACGTTTATTGAAGGTGAGGGACAACGATTGTGGGGGTAACACTTAGTGAACTATTCCTGGCATCTGGTTCCTACTTCAGGGCCATGGCTTGGTAACATTCCCCATTCTTTCATCGACGCTTGCATAAGTTATTGGTGGAGTACATAAACCTCATTAAGCCACATGCCGAG	NGS-before-no.19:1	0	0	0	0	0	0	0	0	40	0	0	0	0	0	0	0	0	1
TGTCAACATATCATGAAGACTTACATAAAGCATGGCAATTATTCTTCAACATCCTAACTACATCACGTAATTAAACGAGATTTAAAATTTACCATAAACCTAAATCGTCCAAGCCATACCAAGTCCCCTCATCTCTGAAATCTAGTAAACTTAAGCGCAGTAAGAGCCTACCATCCAGCTCATTTCTTAATGCATACGGTTATTGAAGGTGAGGGACAACGATTGTGGGGGTAACACTTAGTGAACTATTCCTGGCATCTGGTTCCTACTTCAGGGCCATGGCTTGGTAACATTCCCCATTCTTTCATCGACGCTTGCATAAGTTATTGGTGGAGTACATAAACCTCATTAAGCCACATGCCGAG	NGS-before-no.19:1	0	0	0	0	0	0	0	0	40	0	0	0	0	0	0	0	0	1
TGTCACCATACCATGAAGACTTACATAAAGCATGACAATTATCTTTCAACATTCTATCTACATCATGTAATTAAACGAGATTTAAGATCTAACATAAACCTAAATCGTCCAAGCCATACCAAGTCCCCTCATCTCTGAAATCTGGTAAACTTAAGTGCAGTAAGAGCCTACCATCCAGCTCATTTCTTAATGCATACGGTTATTGAAGGTGAGGGACAACAATTGTGGGGGTAACACTTAGTGAACTATTCCTGGCATTTGGTTCCTACTTCAGGGCCATGGCTTGGTAACATTCCCCATTCTTTCATCGACGCTTGCATAAGTTATTGGTGGAGTACATAAACCTCATTAAGCCACATGCCGAG	NGS-before-no.14:1	0	0	0	0	0	0	0	0	40	0	0	0	0	0	0	0	0	1
TGTCAACATATCATGAAGACTTACATAAAGCATGATAATTATCTTTCAACATTGCACCTACATCACGTAATTAAACGAGATTTAAGACCTACCATAAATCTAAATCGTCTAAGCCATACCAAGTCCCCTCATCTCTGAGATCTAGTAAACTTAAGCGCAGTAAGAGCCTACCATCCAGCTCATTTCTTAATGCATACGGTTATTGAAGGTGAGGGACAATGATTGTGGGGGTAACACTTAGTGAACTATTCCTGGCATCTGGTTCCTACTTCAGGGCCATGGCTTGGTAACATTCCCCATTCTTTCATCGACGCTTGCATAAGTTATTGGTGGAGTACATAAACCTCATTAAGCCACATGCCGGG	Sanger-tank5-no.4:1	0	0	0	0	0	1	0	0	39	0	0	0	0	0	0	0	0	1
TGTCAACATACCATGAAGACTTGCATAAAGCATGACAATTATCTTTCAACACCCTAGCTATATCATGTAATTAAACGAGATTTAAGATCTACCATAAACCTAAATCGTCCAAGCCATACCAAGTCCCCTCATCTCTGAAATCTGGTAAACTTAAGCGCAGTAAGAGCCTACCATCCAGCTCATTTCTTAATGCATACGGTTATTGAAGGTGAGGGACAATGATTGTGGGGGTAACACTTAGTGAACTATTCCTGGCATTTGGTTCCTACTTCAGGGCCATGGCTTGGTAACATTCCCCATTCTTTCATTGACGCTTGCATAAGTTATTGGTGGAGTACATAAACCTCATTAAGCCACATGCCGAG	Sanger-tank6-no.9:1	0	0	0	0	0	0	0	0	39	0	0	0	0	0	0	0	0	1
TGTCACCATACCATGAAGACTTACATAAAGCATGACAATTATCTTTCAACATTCTATCTACATCATGTAATTAAACGAGATTTAAGATCTAACATAAACCTAAATCGTCCAAGCCATACCAAGTCCTCTCATCTCTGAAATCTGGTAAACTTAAGCGCAGTAAGAGCCTACCATCCAGCTCATTTCTTAATGCATACGGTTATTGAAGGTGAGGGACAACAATTGTGGGGGTAACACTTAGTGAACTATTCCTGGCATTTGGTTCCTACTTCAGGGCCATGGCTTGGTAACATTCCCCATTCTTTCATCGACGCTTGCATAAGTTATTGGTGGAGTACATAAACCTCATTAAGCCACATGCCGAG	NGS-before-no.14:1	0	0	0	0	0	0	0	0	39	0	0	0	0	0	0	0	0	1
TGTCAACATATCATGAAGACTTACATAAAGCATGACAATTATTCTTCAACATCCTAACTACATCACGTAATTAAACGAAATTTAAAATTTACCATAAACCTAAATCGTCCAAGCCATACCAAGTCCCCTCATCTCTGAAATCTAGTAAACTTAAGCGCAGTAAGAGCCTACCATCCAGCTCATTTCTTAATGCATACGGTTATTGAAGGTGAGGGACAACGATTGTGGGGGTAACACTTAGTGAACTATTCCTGGCATCTGGTTCCTACTTCAGGGCCATGGCTTGGTAACATTCCCCATTCTTTCATCGACGCTTGCATAAGTTATTGGTGGAGTACATAAACCTCATTAAGCCACATGCCGAG	NGS-before-no.19:1	0	0	0	0	0	0	0	0	39	0	0	0	0	0	0	0	0	1
TGTCAACATATCATGAAGACTTACATAAAGCATGACAATTATTCTTCAACATCCTAACTACATCACGTAATTAAACGAGATTTAAAATTTACCATAAACCTAAATCGTCCAAGCCATACCAAGTCCCCTCATCTCTGAAATCTAGTAAACTTAAGCGCAGTAAGAGCCTACCATCCAGCTCATTTCTTAATGCATACGGTTATTGAAGGTGAGGGACAACGATTGTGGGGGTAACACTTAGTGAACTATTCCTGGCATCTGGTTCCTACTTCAGGGCCATGGCTTGGTAACATTCCCCATTCTTTCATCGACGCTTGCATAAGTTATTGGTGGAGTACATAAACCTAATTAAGCCACATGCCGAG	NGS-before-no.19:1	0	0	0	0	0	0	0	0	39	0	0	0	0	0	0	0	0	1
TGTCAACATACCATGAAGACTTGCATAAAGCATGACAATTATCTTTCAACACCCTAGCTATATCATGTAATTAAACGAGATTTAAGATCTACCATAAACCTAAATCGTCCAAGCCATACCAAGTCCCCTCATCTCTGAAATCTGGTAAACTTAAGCGCAGTAAGAGCCTACCATCCAGCTCATTTCTTAATGCATACGGTTATTGAAGGTGGGGGACAATGATTGTGGGGGTAACACTTAGTGAACTATTCCTGGCATTTGGTTCCTACTTCAGGGCCATGGCTTGGTAACATTCCCCATTCTTTCATCGACGCTTGCATAAGTTATTGGTGGAGTACATAAACCTCATTAAGCCACATGCCGAG	Sanger-tank6-no.9:1	0	0	0	0	0	1	0	0	38	0	0	0	0	0	0	0	0	1
TGTCAACATACCATGAAGACTTGCATAAAGCATGACAATTATCTTTCAACACCCTAGCTATATCATGTAATTAAACGAGATTTAAGATCTACCATAAACCTAAATCGTCCAAGCCATACCAAGTCCCCTCATCTCTGAAATCTGGTAAACTTAAGCGCAGTAAGAGCCTACCATCCAGCTCATTTCTTAATGCATACGGTTATTGAAGGTGAGGGACAATGATTGTGGGGGTAACACTTAGTGAACTATTCCTGGCATTTGGTTCCTACTTCAGGGTCATGGCTTGGTAACATTCCCCATTCTTTCATCGACGCTTGCATAAGTTATTGGTGGAGTACATAAACCTCATTAAGCCACATGCCGAG	Sanger-tank6-no.9:1	0	0	0	0	0	1	0	0	38	0	0	0	0	0	0	0	0	1
TGTCAACATATCATGAAGACTTACATAAAGCATGACAATTATTCTTCAACATCCTAACTACATCACGTAATTAAACGAGATTTAAAATTTACCATAAACCTAAATCGTCCAAGCCATACCAAGTCCCCTCATCTCTGAAATCTAGTAAACTTAAGCGCAGTAAGAGCCTACCATCCAGTTCATTTCTTAATGCATACGGTTATTGAAGGTGAGGGACAACGATTGTGGGGGTAACACTTAGTGAACTATTCCTGGCATCTGGTTCCTACTTCAGGGCCATGGCTTGGTAACATTCCCCATTCTTTCATCGACGCTTGCATAAGTTATTGGTGGAGTACATAAACCTCATTAAGCCACATGCCGAG	NGS-before-no.19:1	0	0	0	0	0	0	0	0	38	0	0	0	0	0	0	0	0	1
TGTCACCATACCATGAAGACTTACATAAAGCATGACAATTATCTTTCAACATTCTATCTACATCATGTAATTAAACGAGATTTAAGATCTAACATAAACCTAAATCGTCCAAGCCATACCAAGTCCCCTCATCTCTGAAATCTGGTAAACTTAAGCGCAGTAAGAGCCTACCATCCAGCTCATTTCTTAATGCATACGGTTATTGAAGGTGAGGGACAACAATTGTGGGGGTAACACTTAGTGAACTATTCCTGGCATTTGGTTCCTACTTCAGGACCATGGCTTGGTAACATTCCCCATTCTTTCATCGACGCTTGCATAAGTTATTGGTGGAGTACATAAACCTCATTAAGCCACATGCCGAG	NGS-before-no.14:1	0	0	0	0	0	0	0	0	38	0	0	0	0	0	0	0	0	1
TGTCAACATACCATGAAGACTTGCATAAAGCATGACAATTATCTTTCAACACCCTAGCTATATCATGTAATTAAACGAGATTTAAGATCTACCATAAACCTAAATCGTCCAAGCCATACCAAGTCCCCTCATCTCTGAAATCTGGTAAACTTAAGCGCAGTAAGAGCCTACCATCCAGCTCATTTCTTAATGCATACGGTTATTGAAGGTGAGTGACAATGATTGTGGGGGTAACACTTAGTGAACTATTCCTGGCATTTGGTTCCTACTTCAGGGCCATGGCTTGGTAACATTCCCCATTCTTTCATCGACGCTTGCATAAGTTATTGGTGGAGTACATAAACCTCATTAAGCCACATGCCGAG	Sanger-tank6-no.9:1	0	0	0	0	0	0	0	0	38	0	0	0	0	0	0	0	0	1
TGTCAACATATCATGAAGACTTACATAAAGCATGACAATTATTCTTCAACATCCTAGCTATATCATGTAATTAAACGAGATTTAAGATCTACCATAAACCTAAATCGTCCAAGCCATACCAAGTCCCCTCATCTCTGAAATCTGGTAAACTTAAGCGCAGTAAGAGCCTACCATCCAGCTCATTTCTTAATGCATACGGTTATTGAAGGTGAGGGACAATGATTGTGGGGGTAACACTTAGTGAACTATTCCTGGCATTTGGTTCCTACTTCAGGGCCATGGCTTGGTAACATTCCCCATTCTTTCATCGACGCTTGCATAAGTTATTGGTGGAGTACATAAACCTCATTAAGCCACATGCCGAG	NGS-before-no.30:5,Sanger-tank7-no.12:5,Sanger-tank6-no.9:5,Sanger-tank6-no.2:5	0	0	0	0	0	1	0	0	37	0	0	0	0	0	0	0	0	1
TGTCAACATATCATGAAGACTTACATAAAGCATGACAATTATTCTTCAACATCCTAACTACATCACGTAATTAAACGAGATTTAAAATTTACCATAAACCTAAATCGTCCAAGCCATACCAAGTCCCCTCATCTCTGAAATCTATTAAACTTAAGCGCAGTAAGAGCCTACCATCCAGCTCATTTCTTAATGCATACGGTTATTGAAGGTGAGGGACAACGATTGTGGGGGTAACACTTAGTGAACTATTCCTGGCATCTGGTTCCTACTTCAGGGCCATGGCTTGGTAACATTCCCCATTCTTTCATCGACGCTTGCATAAGTTATTGGTGGAGTACATAAACCTCATTAAGCCACATGCCGAG	NGS-before-no.19:1	0	0	0	0	0	0	0	0	37	0	0	0	0	0	0	0	0	1
TGTCAACATATCATGAAGACTTACATAAAGCATGACAATTATTCTTCAACATCCTAACTACATCACGTAATTAAACGAGATTTAAAATTTACCATAAACCTAAATCGTCCAAGCCATACCAAGTCCCCTCATCTCTGAAATCTAGTAAACTTAAGCGCAGTAAGAGCCTACCATCCAGCTCATTTCTTAATGCATACGGTTATTGAAGGTGAGGGACAACGATTGTGGGGGTAACACTTAGTGAACTATTCCTGGCATCTGGTTCCTACTTCAGGGACATGGCTTGGTAACATTCCCCATTCTTTCATCGACGCTTGCATAAGTTATTGGTGGAGTACATAAACCTCATTAAGCCACATGCCGAG	NGS-before-no.19:1	0	0	0	0	0	0	0	0	37	0	0	0	0	0	0	0	0	1
TGTCAACATACCATGAAGACTTGCATAAAGCATGACAATTATCTTTCAACACCCTAGCTATATCATGTAATTAAACGAGATTTAAGATCTACCATAAACCTAAATCGTCCAAGCCATACCAAGTCCCCTCATCTCTGAAATCTGGTAAACTTAAGCGCAGTAAGAGCCTACCATCCAGCTCATTTCTTAATGCATACGGTTATTGAAGGTGAGGGACAATGATTGTGGGGGTAACACTTAGTGAACTATTCCTGGCATTTGGTTCCTACTTCAGGGCCATGGCTTGGTAAAATTCCCCATTCTTTCATCGACGCTTGCATAAGTTATTGGTGGAGTACATAAACCTCATTAAGCCACATGCCGAG	Sanger-tank6-no.9:1	0	0	0	0	0	0	0	0	36	0	0	0	0	0	0	0	0	1
TGTCACCATACCATGAAGACTTACATAAAGCATGACAATTATCTTTCAACATTCTATCTACATCATGTAATTAAACGAGATTTAAGATCTAACATAAACCTAAATCGTCCAAGCCATACCAAGTCCCCTCATCTCTGAAATCTGGTAAACTTAAGCGCAGTAAGAGCCTACCATCCAGCTCATTTCTTAATGCATACGGTTATTGAAGGTGAGGGACAACAATTGTGGGGGTAACACTTAGTGAACTATTCCTGGCATTTGGTTCCTACTTAAGGGCCATGGCTTGGTAACATTCCCCATTCTTTCATCGACGCTTGCATAAGTTATTGGTGGAGTACATAAACCTCATTAAGCCACATGCCGAG	NGS-before-no.14:1	0	0	0	0	0	0	0	0	36	0	0	0	0	0	0	0	0	1
TGTCACCATACCATGGAGACTTACATAAAGCATGACAATTATCTTTCAACATTCTATCTACATCATGTAATTAAACGAGATTTAAGATCTAACATAAACCTAAATCGTCCAAGCCATACCAAGTCCCCTCATCTCTGAAATCTGGTAAACTTAAGCGCAGTAAGAGCCTACCATCCAGCTCATTTCTTAATGCATACGGTTATTGAAGGTGAGGGACAACAATTGTGGGGGTAACACTTAGTGAACTATTCCTGGCATTTGGTTCCTACTTCAGGGCCATGGCTTGGTAACATTCCCCATTCTTTCATCGACGCTTGCATAAGTTATTGGTGGAGTACATAAACCTCATTAAGCCACATGCCGAG	NGS-before-no.14:1	0	0	0	0	0	0	0	0	36	0	0	0	0	0	0	0	0	1
TGTCAACATATCATGAAGACTTACATAAAGCATGACAATTATTCTTCAACATCCTAACTACATCACGTAATTAAACGAGATTTAAAATTTACCATAAACCTAAATCGTCCAAGCCATACCAAGTCCCCTCATCTCTGAAATCTAGTAAACTTAAGCGCAGTAAGAGCCTACCATCCAGCTCATTTCTTAATGCATACGGTTATTGAAGGTGAGGGACAACGATTGTGGGGGTAACACTTAGTGAACTATTCCTGGCATCTGGTTCCTACTTCAGGGCCATGGCTCGGTAACATTCCCCATTCTTTCATCGACGCTTGCATAAGTTATTGGTGGAGTACATAAACCTCATTAAGCCACATGCCGAG	NGS-before-no.19:1	0	0	0	0	0	0	0	0	36	0	0	0	0	0	0	0	0	1
TGTCACCATACCATGAAGACTTACATAAAGCATGACAATTATCTTTCAACATTCTATCTACATCATGTAATTAAACGAGATTTAAGATCTAACATAAACCTAAATCGTCCAAGCCATACCAAGTCCCCTCATCTCTGAAATCTGGTAAACTTAAGCGCAGTAAGAGCCTACCATCCAGCTCATTTCTTAATGCATACGGTTATTGAAGGTGAGGGACAACAATTGTGGGGGTAACACTTAGTGAACTATTCCTGGCATTTGGTTCCTACTTCAGGGCCATGGCTTGGTAATATTCCCCATTCTTTCATCGACGCTTGCATAAGTTATTGGTGGAGTACATAAACCTCATTAAGCCACATGCCGAG	NGS-before-no.14:1	0	0	0	0	0	0	0	0	35	0	0	0	0	0	0	0	0	1
TGTCAACATACCATGAAGACTTGCATAAAGCATGACAATTATCTTTCAACACCCTAGCTATATCATGTAATTAAACGAGATTTAAGATCTACCATAAACCTAAATCGTCCAAGCCATACCAAGTCCCCTCATCTCTGAAATCTGGTAAACTTAAGCGCAGTAAGAGCCTACCATCCAGCTCATTTCTTAATGCATACGGTTATTGAAGGTGAGGGACGATGATTGTGGGGGTAACACTTAGTGAACTATTCCTGGCATTTGGTTCCTACTTCAGGGCCATGGCTTGGTAACATTCCCCATTCTTTCATCGACGCTTGCATAAGTTATTGGTGGAGTACATAAACCTCATTAAGCCACATGCCGAG	Sanger-tank6-no.9:1	0	0	0	0	0	3	0	0	34	0	0	0	0	0	0	0	0	1
TGTCAACATACCATGAAGACTTGCATAAAGCATGACAATTATCTTTCAACACCCTAGCTATATCATGTAATTAAACGAGATTTAAGATCTACCATAAACCTAAATCGTCCAAGCCATACCAAGTCCCCTCATCTCTGAAATCTGGTAAACTTAAGCGCAGTAAGAGCCTACCATCCAGCTCATTTCTTAATGCATACGGTTATTGAAGGTGAGGGACAATTATTGTGGGGGTAACACTTAGTGAACTATTCCTGGCATTTGGTTCCTACTTCAGGGCCATGGCTTGGTAACATTCCCCATTCTTTCATCGACGCTTGCATAAGTTATTGGTGGAGTACATAAACCTCATTAAGCCACATGCCGAG	Sanger-tank6-no.9:1	0	0	0	0	0	1	0	0	34	0	0	0	0	0	0	0	0	1
TGTCAACATACCATGAAGACTTGCATAAAGCATGACAATTATCTTTCAACACCCTAGCTATATCATGTAATTAAACGAGATTTAAGATCTACCATAAACCTAAATCGTCCAAGCCATACCAAGTCCCCTCATCTCTGAAATCTGGTAAACTTAAGCGCAGTAAGAGTCTACCATCCAGCTCATTTCTTAATGCATACGGTTATTGAAGGTGAGGGACAATGATTGTGGGGGTAACACTTAGTGAACTATTCCTGGCATTTGGTTCCTACTTCAGGGCCATGGCTTGGTAACATTCCCCATTCTTTCATCGACGCTTGCATAAGTTATTGGTGGAGTACATAAACCTCATTAAGCCACATGCCGAG	Sanger-tank6-no.9:1	0	0	0	0	0	1	0	0	34	0	0	0	0	0	0	0	0	1
TGTCAACATACCATGAAGACTTGCATAAAGCATGACAATTATCTTTCAACACCCTAGCTATATCATGTAATTAAACGAGATTTAAGATCTACCATAAACCTAAATCGTCCAGGCCATACCAAGTCCCCTCATCTCTGAAATCTGGTAAACTTAAGCGCAGTAAGAGCCTACCATCCAGCTCATTTCTTAATGCATACGGTTATTGAAGGTGAGGGACAATGATTGTGGGGGTAACACTTAGTGAACTATTCCTGGCATTTGGTTCCTACTTCAGGGCCATGGCTTGGTAACATTCCCCATTCTTTCATCGACGCTTGCATAAGTTATTGGTGGAGTACATAAACCTCATTAAGCCACATGCCGAG	Sanger-tank6-no.9:1	0	0	0	0	0	1	0	0	34	0	0	0	0	0	0	0	0	1
TGTCAACATATCATGAAGACTTACATAAAGCATGACAATTATTCTTCAACATCCTAACTACATCACGTAATTAAACGAGATTTAAAATTTACCATAAACCTAAATCGTCCAAGCCATACCAAGTCCCCTCATATCTGAAATCTAGTAAACTTAAGCGCAGTAAGAGCCTACCATCCAGCTCATTTCTTAATGCATACGGTTATTGAAGGTGAGGGACAACGATTGTGGGGGTAACACTTAGTGAACTATTCCTGGCATCTGGTTCCTACTTCAGGGCCATGGCTTGGTAACATTCCCCATTCTTTCATCGACGCTTGCATAAGTTATTGGTGGAGTACATAAACCTCATTAAGCCACATGCCGAG	NGS-before-no.19:1	0	0	0	0	0	0	0	0	34	0	0	0	0	0	0	0	0	1
TGTCAACATATCATGAAGACTTACATAAAGCATGACAATTATTCTTCAACATCCTAACTACATCACGTAATTAAACGAGATTTAAAATTTACCATAAACCTAAATCGTCCAAGCCATACCAAGTCCCCTCATCTCTGAAATCTAGTAAACTTAAGCGCAGTAAGAGCCTACCATCCAGCTCATTTCTTAATGCATACGGTTATTGAAGGTGAGGGACAACGATTGTGGGGGTAACACTTAGTGAACTATTCCTGTCATCTGGTTCCTACTTCAGGGCCATGGCTTGGTAACATTCCCCATTCTTTCATCGACGCTTGCATAAGTTATTGGTGGAGTACATAAACCTCATTAAGCCACATGCCGAG	NGS-before-no.19:1	0	0	0	0	0	0	0	0	34	0	0	0	0	0	0	0	0	1
TGTCAACATATCATGAAGACTTACATAAAACATGACAATTATTCTTCAACATCCTAACTACATCACGTAATTAAACGAGATTTAAAATTTACCATAAACCTAAATCGTCCAAGCCATACCAAGTCCCCTCATCTCTGAAATCTAGTAAACTTAAGCGCAGTAAGAGCCTACCATCCAGCTCATTTCTTAATGCATACGGTTATTGAAGGTGAGGGACAACGATTGTGGGGGTAACACTTAGTGAACTATTCCTGGCATCTGGTTCCTACTTCAGGGCCATGGCTTGGTAACATTCCCCATTCTTTCATCGACGCTTGCATAAGTTATTGGTGGAGTACATAAACCTCATTAAGCCACATGCCGAG	NGS-before-no.19:1	0	0	0	0	0	0	0	0	34	0	0	0	0	0	0	0	0	1
TGTCACCATACCATGAAGACTTACATAAAGCATGACAATTATCTTTCAACATTCTATCTACATCATGTAATTAAACGAGATTTAAGATCTAACATAAACCTAAATCGTCCAAGCCATACCAAGTCCCCTCATCTCTGAAATCTGGTAAACTTAAGCGCAGTAAGAGCCTACCATCCAGCTCATTTCTTAATGCATACGGTTATTGAAGGTGAGGGACAACAATTGTGGGGGTAACACTTAGTGAACTATTCCTGGCATTTGGTTCCTACTTCAGGGCCATGGCTTGGTAACATTCCCCATTCTTTCATCGACGCTTGCATAAGTTATTTGTGGAGTACATAAACCTCATTAAGCCACATGCCGAG	NGS-before-no.14:1	0	0	0	0	0	0	0	0	34	0	0	0	0	0	0	0	0	1
TGTCAACATATCATGAAGACTTACATAAAGCATGACAATTATTCTTCAACATCCTAACTACATCACGTAATTAAACGAGATTTAAAATTTACCATAAACCTAAATCGTCCAAGCCATACCAAGTCCCCTCATCTCTGAAATCTAGTAAACTTAAGCGCAGTAAGAGCCTACCATCCAGCTCATTTCTTAATGCATACGGTTATTGAAGGTGAGGGACAACGATTGTGGGGGTAACACTTAGTGAACTATTCCTGGCATCTGGTTCCTACTTCAGGGCCATGGCTTGGTAACATTCCCCATTCTTTCATCGACGCTTGCATAAGTTATTGGTGGAGTACATAAACCTCATTAAGCCACATGCCGAT	NGS-before-no.19:1	0	0	0	0	0	0	0	0	34	0	0	0	0	0	0	0	0	1
TGTCAACATATCATGAAGACTTACATAAAGCATGACAATTATTCTTCAACATCCTAAATACATCACGTAATTAAACGAGATTTAAAATTTACCATAAACCTAAATCGTCCAAGCCATACCAAGTCCCCTCATCTCTGAAATCTAGTAAACTTAAGCGCAGTAAGAGCCTACCATCCAGCTCATTTCTTAATGCATACGGTTATTGAAGGTGAGGGACAACGATTGTGGGGGTAACACTTAGTGAACTATTCCTGGCATCTGGTTCCTACTTCAGGGCCATGGCTTGGTAACATTCCCCATTCTTTCATCGACGCTTGCATAAGTTATTGGTGGAGTACATAAACCTCATTAAGCCACATGCCGAG	NGS-before-no.19:1	0	0	0	0	0	0	0	0	33	0	0	0	0	0	0	0	0	1
TGTCAACATATCATGAAGACTTACATAAAGCATGACAATTATTCTTCAACATCCTAACTACATCACGTAATTAAACGAGATTTAAAATTTACCATAAACCTAAATCGTCCAAGCCATACCAAGTCCCCTCATCTCTGAAATCTAGTAAACTTAAGCGCAGTAAGAGCCTACCATCCAGCTCATTTCTTAATGCATAAGGTTATTGAAGGTGAGGGACAACGATTGTGGGGGTAACACTTAGTGAACTATTCCTGGCATCTGGTTCCTACTTCAGGGCCATGGCTTGGTAACATTCCCCATTCTTTCATCGACGCTTGCATAAGTTATTGGTGGAGTACATAAACCTCATTAAGCCACATGCCGAG	NGS-before-no.19:1	0	0	0	0	0	0	0	0	33	0	0	0	0	0	0	0	0	1
TGTCAACATATCATGAAGACTTACATAAAGCATGACAATTATTCTTCAACATCCTAACTACATCACGTAATTAAACGAGATTTAAAATTTACCATAAACCTAAATCGTCCAAGCCATACCAAGTCCCCTCATCTCTGAAATCTAGTAAACTTAAGCGCAGTAAGAGCCTACCATCCAGCTCATTTCTTAATGCATACGGTTATTGAAGGTGAGGGACAACGATTGTGGGGGTAACACTTAGTGAACTATTCCTGGCATCTGGTTCCTACTTCAGGCCCATGGCTTGGTAACATTCCCCATTCTTTCATCGACGCTTGCATAAGTTATTGGTGGAGTACATAAACCTCATTAAGCCACATGCCGAG	NGS-before-no.19:1	0	0	0	0	0	0	0	0	33	0	0	0	0	0	0	0	0	1
TGTCACCATACCATGAAGACTTACATAAAGCATGACAATTATCTTTCAACATTCTATCTACATCATGTAATTAAACGAGATTTAAGATCTAACATAAACCTAAATCGTCCAAGCCATACCAAGTCCCCTCATCTCTGAAATCTGGTAAACTTAAGCGCAGTAAGAGCCTACCATCCAGCTCATTTCTTAATGCATACTGTTATTGAAGGTGAGGGACAACAATTGTGGGGGTAACACTTAGTGAACTATTCCTGGCATTTGGTTCCTACTTCAGGGCCATGGCTTGGTAACATTCCCCATTCTTTCATCGACGCTTGCATAAGTTATTGGTGGAGTACATAAACCTCATTAAGCCACATGCCGAG	NGS-before-no.14:1	0	0	0	0	0	0	0	0	33	0	0	0	0	0	0	0	0	1
TGTCACCATACCATGAAGACTTACATAAAGCATGACAATTATCTTTCAACATTCTATCTACATCATGTAATTAAACGAGATTTAAGATCTAACATAAACCTAAATCGTCCAAGCCATACCAAGTCCCCTCATCTCTGAAATCTGGTAAACTTAAGCGCAGTAAGAGCCTACCATCCAGCTCATTTCTTAATGCATACGGTTATTGAAGGTGAGGGACAACAATTGTGGGGGTAACACTTAGTGAACTATTCCTGGCATTTGGTTCCTACTTCAGGGCCATGGCTTGGTAACATTCCCCATTCTTTCATCGACGCTTGCATAAGTTATTGGTGGAGTACATAAACCTCATTAAGCCACACGCCGAG	NGS-before-no.14:1	0	0	0	0	0	0	0	0	33	0	0	0	0	0	0	0	0	1
TGTCACCATACCATGAAGACTTACATAAAGCATGACAATTATCTTTCAACATTCTATCTACATCATGTAATTAAACGAGATTTAAGATCTAACATAAACCTAAATCGTCCAAGCCATACCAAGTCCCCTCATCTCTGAAATCTGGTAAACTTAAGCGCAGTAAGAGCCTACCATCCAGCTCATTTCTTAATGCATACGGTTATTGAAGGTGAGGGACAACAATTGTGGGGGTAACACTTAGTGAACTATTCCTGACATTTGGTTCCTACTTCAGGGCCATGGCTTGGTAACATTCCCCATTCTTTCATCGACGCTTGCATAAGTTATTGGTGGAGTACATAAACCTCATTAAGCCACATGCCGAG	NGS-before-no.14:1	0	0	0	0	0	0	0	0	33	0	0	0	0	0	0	0	0	1
TGTCAACATATCATGAAGACTTACATAAAGCATGACAATTATTCTTCAACATCCTAACTACATCACGTAATTAAACGAGATTTAAAATTTACCATAAACCTAAATCGTCCAAGCCATACCAAGTCCCCTCATCTCTGAAATCTAGTAAACTTAAGCGCAGTAAGAGCCTACCATCCAGCTCATTTCTTAATGCATACGGTTATTGAAGGTGAGGGACAACGATTGCGGGGGTAACACTTAGTGAACTATTCCTGGCATCTGGTTCCTACTTCAGGGCCATGGCTTGGTAACATTCCCCATTCTTTCATCGACGCTTGCATAAGTTATTGGTGGAGTACATAAACCTCATTAAGCCACATGCCGAG	NGS-before-no.19:1	0	0	0	0	0	0	0	0	33	0	0	0	0	0	0	0	0	1
TGTCACCATACCATGAAGACTTACATAAAGCATGACAATTATCTTTCAACATTCTATCTACATCATGTAATTAAACGAGATTTAAGATCTAACATAAACCTAAATCGTCCAAGCCATACCAAGTCCCCTCATCTCTGAAATCTGGTAAACTTAAGCTCAGTAAGAGCCTACCATCCAGCTCATTTCTTAATGCATACGGTTATTGAAGGTGAGGGACAACAATTGTGGGGGTAACACTTAGTGAACTATTCCTGGCATTTGGTTCCTACTTCAGGGCCATGGCTTGGTAACATTCCCCATTCTTTCATCGACGCTTGCATAAGTTATTGGTGGAGTACATAAACCTCATTAAGCCACATGCCGAG	NGS-before-no.14:1	0	0	0	0	0	0	0	0	32	0	0	0	0	0	0	0	0	1
TGTCAACATATCATGAAGACTTACATAAAGCATGACAATTATTCTTCAACATCCTAACTACATCACGTAATTAAACGAGATTTAAAATTTACCATAAACCTAAATCGTCCAAGCCATACCAAGTCCCCTCATCTCTGAAATCTAGTAAACTTAAGCGCAGTAAGAGCCTACCATCCAGCTCATTTCTTAATGCATACGGTTATTGAAGGTGAGGGACAACGATTGTGGGGGTAACACTTAGTGAACTATTCCTGGCATCTGTTTCCTACTTCAGGGCCATGGCTTGGTAACATTCCCCATTCTTTCATCGACGCTTGCATAAGTTATTGGTGGAGTACATAAACCTCATTAAGCCACATGCCGAG	NGS-before-no.19:1	0	0	0	0	0	0	0	0	32	0	0	0	0	0	0	0	0	1
TGTCACCATACCATGAAGACTTACATAAAGCATGACAATTATCTTTCAACATTCTATCTACATCATGTAATTAAACGAGATTTAAGATCTAACATAAACCTAAATCGTCCAAGCCATACCAAGTCCCCTCATCTCTGAAATCTGGTAAACTTAAGCGCAGTAAGAGCCTACCATCCAGCTCATTTCTTAATGCATACGGTTATTGAAGGTGAGGGACAACAATTGTGGGGGTAACACTTAGTGAACTATTCCTGGCATTTGGTTCCTACTTCAGGGCCATGGCTTGGTAACATTCCCCATTCTTTCATCGACGCTTGCATAAGTTATTGGTGGAGTACATAAACCTCATTAAGCCACATGTCGAG	NGS-before-no.14:1	0	0	0	0	0	0	0	0	31	0	0	0	0	0	0	0	0	1
TGTCACCATACCATGAAGACTTACATAAAGCATGACAATTATCTTTCAACATTCTATCTACATCATGTAATTAAACGAGATTTAAGATCTAACATAAACCTAAATCGTCCAAGCCATACCAAGTCCCCTCATCTCTGAAATCTGGTAAACTTAAGCGCAGTAAGAGCCTACCATCCAGCTCATTTCTTAATGCATACGGTTATTGAAGGTGAGGGACAACAATTGTGGGGGTAACACTTAGTGAACTATTCCTGGCATTTGGTTCCTACTTCAGGGCCATGGCTTGGTAACATTCCCAATTCTTTCATCGACGCTTGCATAAGTTATTGGTGGAGTACATAAACCTCATTAAGCCACATGCCGAG	NGS-before-no.14:1	0	0	0	0	0	0	0	0	31	0	0	0	0	0	0	0	0	1
TGTCAACATATCATGAAGACTTACATAAAGCATGACAATTATTCTTCAACATCCTAACTACATCACGTAATTAAACGAGATTTAAAATTTACCATAAACCTAAATCGTCCAAGCCATACCAAGTCCCCTCATCTCTGAAATCTAGTAAACTTAAGCGCAGTAAGAGCCTACCATCCAGCTCATTTCTTAATGCATACGGTTATTGAAGGTGAGGGACAACGATTGTGGGGGTAACACTTAGTGAACTATTCCTGGCATCTGGTTCCTATTTCAGGGCCATGGCTTGGTAACATTCCCCATTCTTTCATCGACGCTTGCATAAGTTATTGGTGGAGTACATAAACCTCATTAAGCCACATGCCGAG	NGS-before-no.19:1	0	0	0	0	0	0	0	0	31	0	0	0	0	0	0	0	0	1
TGTCAACATATCATGAAGACTTACATAAAGCATGACAATTATTCTTCAACATCCTAACTACATCACGTAATTAAACGAGATTTAAAATTTACCATAAACCTAAATCGTCCAAGCCATACCAAGTCCCCTCATCTCTGAAATCTAGTAAACTTAAGCGCAGTAAGAACCTACCATCCAGCTCATTTCTTAATGCATACGGTTATTGAAGGTGAGGGACAACGATTGTGGGGGTAACACTTAGTGAACTATTCCTGGCATCTGGTTCCTACTTCAGGGCCATGGCTTGGTAACATTCCCCATTCTTTCATCGACGCTTGCATAAGTTATTGGTGGAGTACATAAACCTCATTAAGCCACATGCCGAG	NGS-before-no.19:1	0	0	0	0	0	0	0	0	31	0	0	0	0	0	0	0	0	1
TGTCACCATACCATGAAGACTTACATAAAGCATGACAATTATCTTTCAACATTCTATCTACATCATGTAATTAAACGAGATTTAAGATCTAACATAAACCTAAATCGTCCAAGCCATACCAAGTCCCCTCATCTCTGAAATCTGGTAAACTTAAGCGCAGTAAGAGCCTACCATCCAGCTCATTTCTTAATGCATACGGTTATTGAAGGTGAGGGACAACAATTGTGGGGATAACACTTAGTGAACTATTCCTGGCATTTGGTTCCTACTTCAGGGCCATGGCTTGGTAACATTCCCCATTCTTTCATCGACGCTTGCATAAGTTATTGGTGGAGTACATAAACCTCATTAAGCCACATGCCGAG	NGS-before-no.14:1	0	0	0	0	0	0	0	0	31	0	0	0	0	0	0	0	0	1
TGTCAACATATCATGAAGACTTACATAAAGCATGACAATTATTCTTCAACATCCTAACTACATCACGTAATTAAACGAGATTTAAAATTTACCATAAACCTAAATCGTCCAAGCCATACCAAGTCCCCTCATCTCTGAAATCTAGTAAACTTAAGCGCAGTAAGAGCCTACCATCCAGCTCATTTCTTAATGCATACGGTTATTGAAGGTGAGGGACAACGATTGTGGGGGTAACACTTAGTGAACTATTCCTGGCATCTGGTTCCTACTTCAGGGCCATGGCTTGGTAACATTCCCCATTCTTTCATCGACGCTTGCATAAGTTATTGGTGGAGTACATAAACCTCATTAAGCCACATTCCGAG	NGS-before-no.19:1	0	0	0	0	0	0	0	0	31	0	0	0	0	0	0	0	0	1
TGTCAACATATCATGAAGACTTACATAAAGCATGACAATTATTCTTCAACATCCTAACTACATCACGTAATTAAACGAGATTTAAAATTTACCATAAACCTAAATCGTCCAAGCCATACCAAGTCCCCTCATCTCTGAAATCTAGTAAACTTAAGCGCAGTAAGAGCCTACCATCCAGCTCATTTCTTAATGCATACGGTTATTGAAGGTGAGGGACAACGATTGTGGGGGTAACACTTAGTGAACTATTCCTGGCATCTGGTTCTTACTTCAGGGCCATGGCTTGGTAACATTCCCCATTCTTTCATCGACGCTTGCATAAGTTATTGGTGGAGTACATAAACCTCATTAAGCCACATGCCGAG	NGS-before-no.19:1	0	0	0	0	0	0	0	0	30	0	0	0	0	0	0	0	0	1
TGTCACCATACCATGAAGACTTACATAAAGAATGACAATTATCTTTCAACATTCTATCTACATCATGTAATTAAACGAGATTTAAGATCTAACATAAACCTAAATCGTCCAAGCCATACCAAGTCCCCTCATCTCTGAAATCTGGTAAACTTAAGCGCAGTAAGAGCCTACCATCCAGCTCATTTCTTAATGCATACGGTTATTGAAGGTGAGGGACAACAATTGTGGGGGTAACACTTAGTGAACTATTCCTGGCATTTGGTTCCTACTTCAGGGCCATGGCTTGGTAACATTCCCCATTCTTTCATCGACGCTTGCATAAGTTATTGGTGGAGTACATAAACCTCATTAAGCCACATGCCGAG	NGS-before-no.14:1	0	0	0	0	0	0	0	0	30	0	0	0	0	0	0	0	0	1
TGTCAACATATCATGAAGACTTACATAAAGCATGACAATTATTCTTCAACATCCTAACTACATCACGTAATTAAACGAGATTTAAAATTTACCATAAACCTAAATCGTCCAAGCCATACCAAGTCCCCTCATCTCTGAAATCTAGTAAACTTAAGCGCAGTAAGAGCCTACCATCCAGCTCATTTCTTAATGCATACGGTTATTGAAGGTGAGGGACAACGATTGTGGGGGTAACACTTAGTGAACTATTCCTTGCATCTGGTTCCTACTTCAGGGCCATGGCTTGGTAACATTCCCCATTCTTTCATCGACGCTTGCATAAGTTATTGGTGGAGTACATAAACCTCATTAAGCCACATGCCGAG	NGS-before-no.19:1	0	0	0	0	0	0	0	0	30	0	0	0	0	0	0	0	0	1
TGTCAACATATCATGAAGACTTACATAAAGCATGACAATTATTCTTCAACATCCTAACTACATCACGTAATTAAACGAGATTTAAAATTTACCATAAACCTAAATCGTCCAAGCCATACCAAGTCCCCTCATCTCTGAAATCTAGTAAACTTAAGCGCAGTAAGAGCCTACCATCCAGCTCATTTCTTAATGCATACGGTTATTGAAGGTGAGGGACAACGATTGTAGGGGTAACACTTAGTGAACTATTCCTGGCATCTGGTTCCTACTTCAGGGCCATGGCTTGGTAACATTCCCCATTCTTTCATCGACGCTTGCATAAGTTATTGGTGGAGTACATAAACCTCATTAAGCCACATGCCGAG	NGS-before-no.19:1	0	0	0	0	0	0	0	0	30	0	0	0	0	0	0	0	0	1
TGTCAACATACCATGAAGACTTGCATAAAGCATGACAATTATCTTTCAACACCCTAGCTATATCATGTAATTAAACGAGATTTAAGATCTACCATAAACCTAAATCGTCCAAGCCATACCAAGTCCCCTCATCTCTGAAATCTGGTAAACTTAAGCGCAGTAAGAGCCTACCATCCAGCTCATTTCTTAATGCATACGGTTATTGAAGGTGAGGGACAATGATTGTGGGGGTGACACTTAGTGAACTATTCCTGGCATTTGGTTCCTACTTCAGGGCCATGGCTTGGTAACATTCCCCATTCTTTCATCGACGCTTGCATAAGTTATTGGTGGAGTACATAAACCTCATTAAGCCACATGCCGAG	Sanger-tank6-no.9:1	0	0	0	0	0	2	0	0	29	0	0	0	0	0	0	0	0	1
TGTCAACATACCATGAAGACTTGCATAAAGCATGACAATTATCTTTAAACACCCTAGCTATATCATGTAATTAAACGAGATTTAAGATCTACCATAAACCTAAATCGTCCAAGCCATACCAAGTCCCCTCATCTCTGAAATCTGGTAAACTTAAGCGCAGTAAGAGCCTACCATCCAGCTCATTTCTTAATGCATACGGTTATTGAAGGTGAGGGACAATGATTGTGGGGGTAACACTTAGTGAACTATTCCTGGCATTTGGTTCCTACTTCAGGGCCATGGCTTGGTAACATTCCCCATTCTTTCATCGACGCTTGCATAAGTTATTGGTGGAGTACATAAACCTCATTAAGCCACATGCCGAG	Sanger-tank6-no.9:1	0	0	0	0	0	0	0	0	29	0	0	0	0	0	0	0	0	1
TGTCACCATACCATGAAGACTTACATAAAGCATGACAATTATCTTTCAACATTCTATCTACATCATGTAATTAAACGAGATTTAAGATCTAACATAAACCTAAATCGTCCAAGCCATACCAAGTCCCCTCATCTCTGAAATCTGGTAAACTTAAGCGCAGTAAGAGCCTACCATCCAGCTCATTTCTTAATGCATACGGTTATTGAAGGTGAGGGACAACAATTGTGGGGGTAACACTTAGTGAACTATTCCTGGCATTTGGTTCCTACTTCAGGGCCATGGCTTGGTAACATTCCCCATTCTTTCATCGACGCTTGCATGAGTTATTGGTGGAGTACATAAACCTCATTAAGCCACATGCCGAG	NGS-before-no.14:1	0	0	0	0	0	0	0	0	29	0	0	0	0	0	0	0	0	1
TGTCACCATACCATGAAGACTTACATAAAGCATGACAATTATCTTTCAACATTCTATCTACATCATGTAATTAAACGAGATTTAAGATCTAACATAAACCTAAATCGTCCAAGCCATACCAAGTCCCCTCATCTCTGAAATCTGGTAAACTTAAGCGCAGTAAGAGCCTACCATCCAGCTCATTTCTTAATGCATACGGTTATTGAAGGTGAGGGACAACAATTGTGGGGGTAACACTTAGTGAACTATTCCTGGCATTTGGTTCCTACTTCAGGGCCATGGCTTGGTAACATTCCACATTCTTTCATCGACGCTTGCATAAGTTATTGGTGGAGTACATAAACCTCATTAAGCCACATGCCGAG	NGS-before-no.14:1	0	0	0	0	0	0	0	0	29	0	0	0	0	0	0	0	0	1
TGTCAACATATCATGAAGACTTACATAAAGCATGACAATTATTCTTCAACATCCTAACTACATCACGTAATTAAACGAGATTTAAGATTTACCATAAACCTAAATCGTCCAAGCCATACCAAGTCCCCTCATCTCTGAAATCTAGTAAACTTAAGCGCAGTAAGAGCCTACCATCCAGCTCATTTCTTAATGCATACGGTTATTGAAGGTGAGGGACAACGATTGTGGGGGTAACACTTAGTGAACTATTCCTGGCATCTGGTTCCTACTTCAGGGCCATGGCTTGGTAACATTCCCCATTCTTTCATCGACGCTTGCATAAGTTATTGGTGGAGTACATAAACCTCATTAAGCCACATGCCGAG	NGS-before-no.19:1	0	0	0	0	0	0	0	0	29	0	0	0	0	0	0	0	0	1
TGTCAACATACCATGAAGACTTGCATAAAGCATGACAATTATCTTTCAACACCCTAGCTATATCATGTAATTAAACGAGATTTAAGATCTACCATAAACCTAAATCGTCCAAGCCATACCAAGTCCCCTCATCTCTGAAATCTGGTAAACTTAAGCGCAGTAAGAGCCTACCATCCAGCTCATTTCTTAATGCATACGGTTATTGAAGGTGAGGGACAATGATTGTGGGGGTAACACTTAGTGAACTATTCCTGGCATTTGGTTCCTACTTCAGGGCCATGGCTTGGTAACATTCCCCATTCTTTCATCGACGCTTGCATAAGTTATTGGTGGAGTACATAAACTTCATTAAGCCACATGCCGAG	Sanger-tank6-no.9:1	0	0	0	0	0	0	0	0	29	0	0	0	0	0	0	0	0	1
TGTCACCATACCATGAAGACTTACATAAAGCATGACAATTATCTTTCAACATTCTATCTACATCATGTAATTAAACGAGATTTAAGATCTAACATAAACCTAAATCGTCCAAGCCATACCAAGTCCCCTCATCTCTGAAATCTGGTAAACTTAAGCGCAGTAAGAGCCTACCATCCAGCTCATTTCTTAATGCATACGGTTATTGAAGGTGAGGGACAACAATTGTGGGGGTAACACTTAGTGAACTATTCCTGGCATTTGGTTCCTACTTCAGGGCCATGGCTTGGTAACATTCCCCATTCTTTCATCGACGCTTGCATAAGTTATTGATGGAGTACATAAACCTCATTAAGCCACATGCCGAG	NGS-before-no.14:1	0	0	0	0	0	0	0	0	29	0	0	0	0	0	0	0	0	1
TGTCAACATACCATGAAGACTTGCATAAAGCATGACAATTATCTTTCAACACCCTAGCTATATCATGTAATTAAACGAGATTTAAGATCTACCATAAACCTAAATCGTCCAAGCCATACCAAGTCCCCTCATCTCTGAAATCTGGTAAACTTAAGCGCAGTAAGAGCCTACCATCCAGCTCATTTCTTAATGCATACAGTTATTGAAGGTGAGGGACAATGATTGTGGGGGTAACACTTAGTGAACTATTCCTGGCATTTGGTTCCTACTTCAGGGCCATGGCTTGGTAACATTCCCCATTCTTTCATCGACGCTTGCATAAGTTATTGGTGGAGTACATAAACCTCATTAAGCCACATGCCGAG	Sanger-tank6-no.9:1	0	0	0	0	0	1	0	0	28	0	0	0	0	0	0	0	0	1
TGTCAACATATCATGAAGACTTACATAAAGCATGACAATTATTCTTCAACATCCTAACTGCATCACGTAATTAAACGAGATTTAAAATTTACCATAAACCTAAATCGTCCAAGCCATACCAAGTCCCCTCATCTCTGAAATCTAGTAAACTTAAGCGCAGTAAGAGCCTACCATCCAGCTCATTTCTTAATGCATACGGTTATTGAAGGTGAGGGACAACGATTGTGGGGGTAACACTTAGTGAACTATTCCTGGCATCTGGTTCCTACTTCAGGGCCATGGCTTGGTAACATTCCCCATTCTTTCATCGACGCTTGCATAAGTTATTGGTGGAGTACATAAACCTCATTAAGCCACATGCCGAG	NGS-before-no.19:1	0	0	0	0	0	0	0	0	28	0	0	0	0	0	0	0	0	1
TGTCACCATACCATGAAGACTTACATAAAGCATGACAATTATCTTTCAACATTCTATCTACATCATGTAATTAAACGAGATTTAAGATCTAACATAAACCTAAATCGTCCAAGCCATACCAAGTCCCCTCATCTCTGAAATCTGGTAAACTTAAGCGCAGTAAGAGCCTACCATCCAGCTCATTTCTTAATGCATACGGTTATTGAAGGTGAGGGACAACAATTGTGGAGGTAACACTTAGTGAACTATTCCTGGCATTTGGTTCCTACTTCAGGGCCATGGCTTGGTAACATTCCCCATTCTTTCATCGACGCTTGCATAAGTTATTGGTGGAGTACATAAACCTCATTAAGCCACATGCCGAG	NGS-before-no.14:1	0	0	0	0	0	0	0	0	28	0	0	0	0	0	0	0	0	1
TGTCAACATACCATGAAGACTTGCATAAAGCATGACAATTATCTTTCAACACCCTAGCTATATCATGTAATTAAACGAGATTTAAGATCTACCATAAACCTAAATCGTCCAAGCCATACCAAGTCCCCTCATCTCTGAAATCTGGTAAACTTAAGCGCAGTAAGAGCCTACCATCCAGCTCATTTCTTAATGCATACGGTTATTGAAGGTGAGGGACAATGATTGTGGGGGTAACACTTAGTGAACTATTCCTGACATTTGGTTCCTACTTCAGGGCCATGGCTTGGTAACATTCCCCATTCTTTCATCGACGCTTGCATAAGTTATTGGTGGAGTACATAAACCTCATTAAGCCACATGCCGAG	Sanger-tank6-no.9:1	0	0	0	0	0	2	0	0	27	0	0	0	0	0	0	0	0	1
TGTCAACATACCATGAAGACTTGCATAAAGCATGACAATTATCTTTCAACACCCTAGCTATATCATGTAATTAAACGAGATTTAAGATCTACCATAAACCTAAATCGCCCAAGCCATACCAAGTCCCCTCATCTCTGAAATCTGGTAAACTTAAGCGCAGTAAGAGCCTACCATCCAGCTCATTTCTTAATGCATACGGTTATTGAAGGTGAGGGACAATGATTGTGGGGGTAACACTTAGTGAACTATTCCTGGCATTTGGTTCCTACTTCAGGGCCATGGCTTGGTAACATTCCCCATTCTTTCATCGACGCTTGCATAAGTTATTGGTGGAGTACATAAACCTCATTAAGCCACATGCCGAG	Sanger-tank6-no.9:1	0	0	0	0	0	1	0	0	27	0	0	0	0	0	0	0	0	1
TGTCACCATACCATGAAGACTTACATAAAGCATGACAATTATCTTTCAACATTCTATCTACATCATGTAATTAAACGAGATTTAAGATCTAACATAAACCTAAATCGTCCAAGCCATACCAAGTCCCCTCATCTCTGAAATCTGGTAAACTTAAGCGCAGTAAGAGCCTACCATCCAGCTCATTTCTTAATGCATACGGTTATTGAAGGTGAGGGACAACAATTGTGGGGGTAACACTTAGTGAACTATTCCTGGCATTTGGTTCCTACTTCAGGGCCATGGCTTGGTAACATTCCCCATTCTTTCATCGACGCTTGCATAAGTTATTGGTGGAGTAAATAAACCTCATTAAGCCACATGCCGAG	NGS-before-no.14:1	0	0	0	0	0	0	0	0	27	0	0	0	0	0	0	0	0	1
TGTCACCATACCATGAAGACTTACATAAAGCATGACAATTATATTTCAACATTCTATCTACATCATGTAATTAAACGAGATTTAAGATCTAACATAAACCTAAATCGTCCAAGCCATACCAAGTCCCCTCATCTCTGAAATCTGGTAAACTTAAGCGCAGTAAGAGCCTACCATCCAGCTCATTTCTTAATGCATACGGTTATTGAAGGTGAGGGACAACAATTGTGGGGGTAACACTTAGTGAACTATTCCTGGCATTTGGTTCCTACTTCAGGGCCATGGCTTGGTAACATTCCCCATTCTTTCATCGACGCTTGCATAAGTTATTGGTGGAGTACATAAACCTCATTAAGCCACATGCCGAG	NGS-before-no.14:1	0	0	0	0	0	0	0	0	26	0	0	0	0	0	0	0	0	1
TGTCACCATACCATGAAGACTTACATAAAGCATGACAATTATCTTTCAACATTCTATCTACATCATGTAATTAAACGAGATTTAAGATCTAACATAAACCTAAATCGTCCAAGCCATACCAAGTCCCCTCATCTCTGAAATCTGGTAAACTTAAGCGCAGTAAGAGCCTACCATCCAGCTCATTTCTTAATGCATACGGTTATTGAAGGTGAGGGACAACAATTGTGGGGGTAACACTTAGTGAACTATTCCTGGCATTTGGTTCCTACTTCAGGGCCATGTCTTGGTAACATTCCCCATTCTTTCATCGACGCTTGCATAAGTTATTGGTGGAGTACATAAACCTCATTAAGCCACATGCCGAG	NGS-before-no.14:1	0	0	0	0	0	0	0	0	26	0	0	0	0	0	0	0	0	1
TGTCACCATACCATGAAGACTTACATAAAGCATGACAATTATCTTTCAACATTCTATCTACATCATGTAATTAAACGAGATTTAAGATCTAACATAAACCTAAATCGTCCAAGCCATACCAAGTCCCCTCATCTCTGAAATCTGGTAAACTTAAACGCAGTAAGAGCCTACCATCCAGCTCATTTCTTAATGCATACGGTTATTGAAGGTGAGGGACAACAATTGTGGGGGTAACACTTAGTGAACTATTCCTGGCATTTGGTTCCTACTTCAGGGCCATGGCTTGGTAACATTCCCCATTCTTTCATCGACGCTTGCATAAGTTATTGGTGGAGTACATAAACCTCATTAAGCCACATGCCGAG	NGS-before-no.14:1	0	0	0	0	0	0	0	0	26	0	0	0	0	0	0	0	0	1
TGTCAACATACCATGAAGACTTGCATAAAGCATGACAATTATATTTCAACACCCTAGCTATATCATGTAATTAAACGAGATTTAAGATCTACCATAAACCTAAATCGTCCAAGCCATACCAAGTCCCCTCATCTCTGAAATCTGGTAAACTTAAGCGCAGTAAGAGCCTACCATCCAGCTCATTTCTTAATGCATACGGTTATTGAAGGTGAGGGACAATGATTGTGGGGGTAACACTTAGTGAACTATTCCTGGCATTTGGTTCCTACTTCAGGGCCATGGCTTGGTAACATTCCCCATTCTTTCATCGACGCTTGCATAAGTTATTGGTGGAGTACATAAACCTCATTAAGCCACATGCCGAG	Sanger-tank6-no.9:1	0	0	0	0	0	0	0	0	26	0	0	0	0	0	0	0	0	1
TGTCAACATACCATGAAGACTTGCATAAAGCATGACAATTATCTTTCAACACCCTAGCTATATCATGTAATTAAACGAGATTTAAGATCTACCATAAACCTAAATCGTCCAAGTCATACCAAGTCCCCTCATCTCTGAAATCTGGTAAACTTAAGCGCAGTAAGAGCCTACCATCCAGCTCATTTCTTAATGCATACGGTTATTGAAGGTGAGGGACAATGATTGTGGGGGTAACACTTAGTGAACTATTCCTGGCATTTGGTTCCTACTTCAGGGCCATGGCTTGGTAACATTCCCCATTCTTTCATCGACGCTTGCATAAGTTATTGGTGGAGTACATAAACCTCATTAAGCCACATGCCGAG	Sanger-tank6-no.9:1	0	0	0	0	0	1	0	0	25	0	0	0	0	0	0	0	0	1
TGTCACCATACCATGAAGACTTACATAAATCATGACAATTATCTTTCAACATTCTATCTACATCATGTAATTAAACGAGATTTAAGATCTAACATAAACCTAAATCGTCCAAGCCATACCAAGTCCCCTCATCTCTGAAATCTGGTAAACTTAAGCGCAGTAAGAGCCTACCATCCAGCTCATTTCTTAATGCATACGGTTATTGAAGGTGAGGGACAACAATTGTGGGGGTAACACTTAGTGAACTATTCCTGGCATTTGGTTCCTACTTCAGGGCCATGGCTTGGTAACATTCCCCATTCTTTCATCGACGCTTGCATAAGTTATTGGTGGAGTACATAAACCTCATTAAGCCACATGCCGAG	NGS-before-no.14:1	0	0	0	0	0	0	0	0	25	0	0	0	0	0	0	0	0	1
TGTCAACATACCATGAAGACTTGCATAAAGCATGACAATTATCTTTCAAAACCCTAGCTATATCATGTAATTAAACGAGATTTAAGATCTACCATAAACCTAAATCGTCCAAGCCATACCAAGTCCCCTCATCTCTGAAATCTGGTAAACTTAAGCGCAGTAAGAGCCTACCATCCAGCTCATTTCTTAATGCATACGGTTATTGAAGGTGAGGGACAATGATTGTGGGGGTAACACTTAGTGAACTATTCCTGGCATTTGGTTCCTACTTCAGGGCCATGGCTTGGTAACATTCCCCATTCTTTCATCGACGCTTGCATAAGTTATTGGTGGAGTACATAAACCTCATTAAGCCACATGCCGAG	Sanger-tank6-no.9:1	0	0	0	0	0	0	0	0	25	0	0	0	0	0	0	0	0	1
TGTCAACATATCATGAAGACTTACATAAAGCATGACAATTATTCTTCAACATCCTAATTACATCACGTAATTAAACGAGATTTAAAATTTACCATAAACCTAAATCGTCCAAGCCATACCAAGTCCCCTCATCTCTGAAATCTAGTAAACTTAAGCGCAGTAAGAGCCTACCATCCAGCTCATTTCTTAATGCATACGGTTATTGAAGGTGAGGGACAACGATTGTGGGGGTAACACTTAGTGAACTATTCCTGGCATCTGGTTCCTACTTCAGGGCCATGGCTTGGTAACATTCCCCATTCTTTCATCGACGCTTGCATAAGTTATTGGTGGAGTACATAAACCTCATTAAGCCACATGCCGAG	NGS-before-no.19:1	0	0	0	0	0	0	0	0	25	0	0	0	0	0	0	0	0	1
TGTCAACATACCATGAAGACTTGCATAAAGCATGACAATTATCTTTCAACACCCTAGCTATATCATGTAATTAAACGAGATTTAAGATCTACCATAAACCTAAATCGTCCAAGCCATACCAAGTCCCCTCATCTCTGAAATCTGGTAAACTTAAGCGCAGTAAGAGCCTACCATCCAGCTCATTTCTTAATGCATACGGTTATTGAAGGTGAGGGACAATGATTGTGGGGGTAACACTTAGTGAACTATTCCTGGCATTTGGTTCCTACTTCAGGGCCATGGCTTGGTAACATTCCCCATTCTTTCATCGACGCTTGCATAAGTTATTGGTGGAGTACATAAACCTCATTAAGCAACATGCCGAG	Sanger-tank6-no.9:1	0	0	0	0	0	0	0	0	25	0	0	0	0	0	0	0	0	1
TGTCAACATACCATGAAGACTTGCATAAAGCATGACAATTATCTTTCAACACCCTAGCTATATCATGTAATTAAACGAGATTTAAGATCTACCATAAACCTAAATCGTCCAAGCCATACCAAGTCCCCTCATCTCTGAAATCTGGTAAACTTAAGCGCAGTAAGAGCCTACCATCCAGCTCATTTCTTAATGCATACGGTTATTGAAGGTGAGGGACAATGATTGTGGGGGTAACACTTAGTGAACTATTCCTGGCATTTGGTTCCTACTTCAGGGCCATGGCTTGGTAACATTCTCCATTCTTTCATCGACGCTTGCATAAGTTATTGGTGGAGTACATAAACCTCATTAAGCCACATGCCGAG	Sanger-tank6-no.9:1	0	0	0	0	0	0	0	0	24	0	0	0	0	0	0	0	0	1
TGTCAACATATCATGAAGACTTACATAAAGCATGACAATTATTCTTCAACATCCTAACTACATCACGTAATTAAACGAGATTTAAAATTTACCATAAACCTAAATCGTCCAAGCCATACCAAGTCCCCTTATCTCTGAAATCTAGTAAACTTAAGCGCAGTAAGAGCCTACCATCCAGCTCATTTCTTAATGCATACGGTTATTGAAGGTGAGGGACAACGATTGTGGGGGTAACACTTAGTGAACTATTCCTGGCATCTGGTTCCTACTTCAGGGCCATGGCTTGGTAACATTCCCCATTCTTTCATCGACGCTTGCATAAGTTATTGGTGGAGTACATAAACCTCATTAAGCCACATGCCGAG	NGS-before-no.19:1	0	0	0	0	0	0	0	0	24	0	0	0	0	0	0	0	0	1
TGTCACCATACCATGAAGACTTACATAAAGCATGACAATTATCTTCCAACATTCTATCTACATCATGTAATTAAACGAGATTTAAGATCTAACATAAACCTAAATCGTCCAAGCCATACCAAGTCCCCTCATCTCTGAAATCTGGTAAACTTAAGCGCAGTAAGAGCCTACCATCCAGCTCATTTCTTAATGCATACGGTTATTGAAGGTGAGGGACAACAATTGTGGGGGTAACACTTAGTGAACTATTCCTGGCATTTGGTTCCTACTTCAGGGCCATGGCTTGGTAACATTCCCCATTCTTTCATCGACGCTTGCATAAGTTATTGGTGGAGTACATAAACCTCATTAAGCCACATGCCGAG	NGS-before-no.14:1	0	0	0	0	0	0	0	0	24	0	0	0	0	0	0	0	0	1
TGTCACCATACCATGAAGACTTACATAAAGCATGACAATTATCTTTCAACATTCTATCTACATCATGTAATTAAACGAGATTTAAGATCTAACATAAACCTAAATCGTCCAAGCCATACCAAGTCCCCTCATCTCTGAAATCTGGTAAACTTAAGCGCAGTAAGAGCCTACCATCCAGCTCATTTCTTAATGCATACGGTTATTGAAGGTGAGGGACAACAATTGTGGGGGTAACACTTAGTGAACTATTCCTGGCATTTGGTTCCTACTTCAGGGCCATGGCTTGGTAACATTCCCCATTCTTTCATCGACGCTTGCATAAGTTATTGGTGGAGTACATAAACCTCATTAATCCACATGCCGAG	NGS-before-no.14:1	0	0	0	0	0	0	0	0	24	0	0	0	0	0	0	0	0	1
TGTCAACATACCATGAAGACTTGCATAAAGCATGACAATTATCTTTCAACACCCTAGCTATATCATGTAATTAAACGAGATTTAAGATCTACCATAAACCTAAATCGTCCAAGCCATACCAAGTCCCCTCATCTCTGAAATCTGGTAAACTTAAGCGCAGTAAGAGCCTACCATCCAGCTCATTTCTTAATGCATACGGTTATTGAAGGTGAGGGACAATGATTGTGGGGGTAACACTTAGTGAACTATTCCTGGCATTTGGTTCCTACTTCAGGGCCATGGCTTGGTAACATTCCCCATTCTTTCATCGAAGCTTGCATAAGTTATTGGTGGAGTACATAAACCTCATTAAGCCACATGCCGAG	Sanger-tank6-no.9:1	0	0	0	0	0	0	0	0	24	0	0	0	0	0	0	0	0	1
TGTCAACATACCATGAAGACTTGCATAAAGCATGACAATTATCTTTCAACACCCTAGCTATATCATGTAATTAAACGAGATTTAAGATCTAACATAAACCTAAATCGTCCAAGCCATACCAAGTCCCCTCATCTCTGAAATCTGGTAAACTTAAGCGCAGTAAGAGCCTACCATCCAGCTCATTTCTTAATGCATACGGTTATTGAAGGTGAGGGACAATGATTGTGGGGGTAACACTTAGTGAACTATTCCTGGCATTTGGTTCCTACTTCAGGGCCATGGCTTGGTAACATTCCCCATTCTTTCATCGACGCTTGCATAAGTTATTGGTGGAGTACATAAACCTCATTAAGCCACATGCCGAG	Sanger-tank6-no.9:1	0	0	0	0	0	1	0	0	23	0	0	0	0	0	0	0	0	1
TGTCACCATACCATGAAGACTTACATAAAGCATGACAATTATCTTTCAACATTCTATCTACATCATGTAATTAAACGAGATTTAAGATCTAACATAAACCTAAATCGTCCAAGCCATACCAAGTCCCCTCATCTCTGAAATCTGGTAAACTTAAGCGCAGTAAGAGCCTACCATCCAGCTCATTTCTTAATGCATACGGTTATTGAAGGTGAGGGACAACAATTGTGGGGGTAACACTTAGTGAACTATTCCTGGCATTTGGTTCCTACTTCAGGGCCATGGCTTGGTAACATTCCCCATTCTTTCATCGACGCTTGCATAAGTTATTGGTGGAGTACATAAACCTCATTAAGCAACATGCCGAG	NGS-before-no.14:1	0	0	0	0	0	0	0	0	23	0	0	0	0	0	0	0	0	1
TGTCACCATACCATGAAGACTTACATAAAGCATGACAATTATCTTTCAACATTCTATCTACATCATGTAATTAAACGAGATTTAAGATCTAACATAAACCTAAATCGTCCAAGCCATACCAAGTCCCCTCATCTCTGAAATCTGGTAAACTTAAGCGCAGTAAGAGCATACCATCCAGCTCATTTCTTAATGCATACGGTTATTGAAGGTGAGGGACAACAATTGTGGGGGTAACACTTAGTGAACTATTCCTGGCATTTGGTTCCTACTTCAGGGCCATGGCTTGGTAACATTCCCCATTCTTTCATCGACGCTTGCATAAGTTATTGGTGGAGTACATAAACCTCATTAAGCCACATGCCGAG	NGS-before-no.14:1	0	0	0	0	0	0	0	0	23	0	0	0	0	0	0	0	0	1
TGTCAACATACCATGAAGACTTGCATAAAGCATGACAATTATCTTTCAACAACCTAGCTATATCATGTAATTAAACGAGATTTAAGATCTACCATAAACCTAAATCGTCCAAGCCATACCAAGTCCCCTCATCTCTGAAATCTGGTAAACTTAAGCGCAGTAAGAGCCTACCATCCAGCTCATTTCTTAATGCATACGGTTATTGAAGGTGAGGGACAATGATTGTGGGGGTAACACTTAGTGAACTATTCCTGGCATTTGGTTCCTACTTCAGGGCCATGGCTTGGTAACATTCCCCATTCTTTCATCGACGCTTGCATAAGTTATTGGTGGAGTACATAAACCTCATTAAGCCACATGCCGAG	Sanger-tank6-no.9:1	0	0	0	0	0	0	0	0	23	0	0	0	0	0	0	0	0	1
TGTCACCATACCATGAAGACTTACATAAAGCATGACAATTATCTTTCAACATTCTATCTACATCATGTAATTAAACGAGATTTAAGATCTAACATAAACCTAAATCGTCCAAGCCATACCAAGTCCCCTCATCTCTGAAATCTGGTAAACTTAAGCGCAGTAAGAGCCTACCATCCAGCTCATTTCTTAATGCATACGGTTATTGAAGGTGAGGGACAACAATTGTGGGGGTAACACTTAGTGAACTATTCCTGGCATTTGGTTCCTACTTCAGGGCCATGGCTTGGTAACATTCCCCATTCTTTCATCGACGCTTGCATAAGTTATTGGTGGAGTACATAAACCTCATCAAGCCACATGCCGAG	NGS-before-no.14:1	0	0	0	0	0	0	0	0	23	0	0	0	0	0	0	0	0	1
TGTTACCATACCATGAAGACTTACATAAAGCATGACAATTATCTTTCAACATTCTATCTACATCATGTAATTAAACGAGATTTAAGATCTAACATAAACCTAAATCGTCCAAGCCATACCAAGTCCCCTCATCTCTGAAATCTGGTAAACTTAAGCGCAGTAAGAGCCTACCATCCAGCTCATTTCTTAATGCATACGGTTATTGAAGGTGAGGGACAACAATTGTGGGGGTAACACTTAGTGAACTATTCCTGGCATTTGGTTCCTACTTCAGGGCCATGGCTTGGTAACATTCCCCATTCTTTCATCGACGCTTGCATAAGTTATTGGTGGAGTACATAAACCTCATTAAGCCACATGCCGAG	NGS-before-no.14:1	0	0	0	0	0	0	0	0	23	0	0	0	0	0	0	0	0	1
TGTCACCATACCATGAAGACTTACATAAAGCATGACAATTATCTTTCAACATTCTATCTACATCATGTAATTAAACGAGATTTAAGATCTAACATAAACCTAAATCGTCCAAGCCATACCAAGTCCCCTCATCTCTGAAATCTGGTAAACTTAAGCGCAGTAAGAGCCTACCATCCAGCTCATTTCTTAATGCATACGGTTATTGAAGGTGAGGGACAACAATTGTGGGGGTAACACTTAGTGAACTATTCCTGGCATTTGGTTCCTACTTCAGGGCCATGGCTTGGTAACATTCCCCATTCTTTCATCGACGCTTGCATAAGTTATTGGTGGATTACATAAACCTCATTAAGCCACATGCCGAG	NGS-before-no.14:1	0	0	0	0	0	0	0	0	23	0	0	0	0	0	0	0	0	1
TGTCACCATACCATGAAGACTTACATAAAGCATGACAATTATCTTTCAACATTCTATCTACATCATGTAATTAAACGAGATTTAAGATCTAACATAAACCTAAATCGTCCAAGCCATACCAAGTCCCCTCATCTCTGAAATCTGGTAAACTTAAGCGCAGTAAGAGCCTACCATCCAGCTCATTTCTTAATGCATACGGTTATTGAAAGTGAGGGACAACAATTGTGGGGGTAACACTTAGTGAACTATTCCTGGCATTTGGTTCCTACTTCAGGGCCATGGCTTGGTAACATTCCCCATTCTTTCATCGACGCTTGCATAAGTTATTGGTGGAGTACATAAACCTCATTAAGCCACATGCCGAG	NGS-before-no.14:1	0	0	0	0	0	0	0	0	23	0	0	0	0	0	0	0	0	1
TGTCAACATACCATGAAGACTTGCATAAAGCATGACAATTATCTTTCAACACCCTAGCTATATCATGTAATTAAACGAGATTTAAGATCTACCATAAACCTAAATCGTCCAAGCCATACCAAGTCCCCTCATCTCTGAAATCTGGTAAACTTAAGCGCAGTAAGAGCCTACCATCCAGCTCATTTCTTAATGCATACGGTTATTGAAGGTGAGGGACAATGATTGTGGGGGTAACACTTAGTGAACTATTCCTGGCATTTGGTTCCTACTTCAGGGCCATGGATTGGTAACATTCCCCATTCTTTCATCGACGCTTGCATAAGTTATTGGTGGAGTACATAAACCTCATTAAGCCACATGCCGAG	Sanger-tank6-no.9:1	0	0	0	0	0	0	0	0	23	0	0	0	0	0	0	0	0	1
TGTCACCATACCATGAAGACTTACATAAAGCATGACAATTATCTTTCAACATTCTATCTACATCATGTAATTAAACGAGATTTAAGATCTAACATAAATCTAAATCGTCCAAGCCATACCAAGTCCCCTCATCTCTGAAATCTGGTAAACTTAAGCGCAGTAAGAGCCTACCATCCAGCTCATTTCTTAATGCATACGGTTATTGAAGGTGAGGGACAACAATTGTGGGGGTAACACTTAGTGAACTATTCCTGGCATTTGGTTCCTACTTCAGGGCCATGGCTTGGTAACATTCCCCATTCTTTCATCGACGCTTGCATAAGTTATTGGTGGAGTACATAAACCTCATTAAGCCACATGCCGAG	NGS-before-no.14:1	0	0	0	0	0	0	0	0	23	0	0	0	0	0	0	0	0	1
TGTCAACATACCATGAAGACTTGCATAAAGCATGACAATTATCTTTCAACACCCTAGCTATATCATGTAATTAAACGAGATTTAAGATCTACCATAAACCTAAATCGTCCAAGCCATACCAAGTCCCCTCATCTCTGAAATCTGGTAAACTTAAGCGCAGTAAGAGCCTACCATCCAGATCATTTCTTAATGCATACGGTTATTGAAGGTGAGGGACAATGATTGTGGGGGTAACACTTAGTGAACTATTCCTGGCATTTGGTTCCTACTTCAGGGCCATGGCTTGGTAACATTCCCCATTCTTTCATCGACGCTTGCATAAGTTATTGGTGGAGTACATAAACCTCATTAAGCCACATGCCGAG	Sanger-tank6-no.9:1	0	0	0	0	0	2	0	0	22	0	0	0	0	0	0	0	0	1
TGTCAACATACCATGAAGACTTGCATAAAGCATGACAATTATCTTTCAACACCCTAGCTATATCATGTAATTAAACGAGATTTAAGATCTACCATAAACCTAAATCGTCCAAGCCATACCAAGTCCCCTCATCTCTGAAATCTGGTAAACTTAAGCGCAGTAAGAGCCTACCATCCAGCTCATTTCTTAATGCATACGGTTATTGAAGGTGAGGGACAATGATTGTGGGGGTAACACTTAGTGAACTATTCCTGGCATTTGGTTCCTACTTCAGGGCCATGGCTTGGTAACATTCCCCATTCTTTCATCGACGATTGCATAAGTTATTGGTGGAGTACATAAACCTCATTAAGCCACATGCCGAG	Sanger-tank6-no.9:1	0	0	0	0	0	1	0	0	22	0	0	0	0	0	0	0	0	1
TGTCAACATACCATGAAGACTTGCATAAAGCATGACAATTATCTTTCAACACCCTAGCTATATCATGTAATTAAACGAGATTTAAGATCTACCATAAACCTAAATCGTCCAAGCCATACCAAGTCCCCTCATCTCTGAAATCTGGTAAACTTAAGCGCAGTAAGAGCCTACCATCCAGCTCATTTCTTAATGCATACGGTTATTGAGGGTGAGGGACAATGATTGTGGGGGTAACACTTAGTGAACTATTCCTGGCATTTGGTTCCTACTTCAGGGCCATGGCTTGGTAACATTCCCCATTCTTTCATCGACGCTTGCATAAGTTATTGGTGGAGTACATAAACCTCATTAAGCCACATGCCGAG	Sanger-tank6-no.9:1	0	0	0	0	0	1	0	0	22	0	0	0	0	0	0	0	0	1
TGTCAACATACCATGAAGACTTGCATAAAGCATGACAATTATCTTTCAACACCCTAGCTATATCATGTAATTAAACGAGATTTAAGATTTACCATAAACCTAAATCGTCCAAGCCATACCAAGTCCCCTCATCTCTGAAATCTGGTAAACTTAAGCGCAGTAAGAGCCTACCATCCAGCTCATTTCTTAATGCATACGGTTATTGAAGGTGAGGGACAATGATTGTGGGGGTAACACTTAGTGAACTATTCCTGGCATTTGGTTCCTACTTCAGGGCCATGGCTTGGTAACATTCCCCATTCTTTCATCGACGCTTGCATAAGTTATTGGTGGAGTACATAAACCTCATTAAGCCACATGCCGAG	Sanger-tank6-no.9:1	0	0	0	0	0	1	0	0	22	0	0	0	0	0	0	0	0	1
TGTCACCATACCATGAAGACTTACATAAAGCATGACAATTATCTTTCAACATTCTATCTACATCATGTAATTAAACGAGATTTAAGATCTAACATAAACCTAAATCGTCAAAGCCATACCAAGTCCCCTCATCTCTGAAATCTGGTAAACTTAAGCGCAGTAAGAGCCTACCATCCAGCTCATTTCTTAATGCATACGGTTATTGAAGGTGAGGGACAACAATTGTGGGGGTAACACTTAGTGAACTATTCCTGGCATTTGGTTCCTACTTCAGGGCCATGGCTTGGTAACATTCCCCATTCTTTCATCGACGCTTGCATAAGTTATTGGTGGAGTACATAAACCTCATTAAGCCACATGCCGAG	NGS-before-no.14:1	0	0	0	0	0	0	0	0	22	0	0	0	0	0	0	0	0	1
TGTCACCATACCATGAAGACTTACATAAAGCATGACAATTATCTTTCAACATTCTATCTACATCATGTAATTAAACGAGATTTAAGATCTAACATAAACCTAAATCGTCCAAGCCATACCAAGTCCCCTCATCTCTGAAATCTGGTAAACTTAAGCGCAGTAAGAGCCTACCATCCAGCTCATTTCTTAATGCATACGATTATTGAAGGTGAGGGACAACAATTGTGGGGGTAACACTTAGTGAACTATTCCTGGCATTTGGTTCCTACTTCAGGGCCATGGCTTGGTAACATTCCCCATTCTTTCATCGACGCTTGCATAAGTTATTGGTGGAGTACATAAACCTCATTAAGCCACATGCCGAG	NGS-before-no.14:1	0	0	0	0	0	0	0	0	22	0	0	0	0	0	0	0	0	1
TGTCAACATATCATGAAGACTTACATAAAGCATGACAATTATTCTTCAACATCCTAACTACACCACGTAATTAAACGAGATTTAAAATTTACCATAAACCTAAATCGTCCAAGCCATACCAAGTCCCCTCATCTCTGAAATCTAGTAAACTTAAGCGCAGTAAGAGCCTACCATCCAGCTCATTTCTTAATGCATACGGTTATTGAAGGTGAGGGACAACGATTGTGGGGGTAACACTTAGTGAACTATTCCTGGCATCTGGTTCCTACTTCAGGGCCATGGCTTGGTAACATTCCCCATTCTTTCATCGACGCTTGCATAAGTTATTGGTGGAGTACATAAACCTCATTAAGCCACATGCCGAG	NGS-before-no.19:1	0	0	0	0	0	0	0	0	22	0	0	0	0	0	0	0	0	1
TGTCACCATACCATGAAGACTTACATAAAGCATGACAATTATCTTTCAACATTCTATCTACATCATGTAATTAAACGAGATTTAAGATCTAACATAAACCTAAATCGTCCAAGCCATACCAAGTCCCCTCATCTCTGAAATCTGGTAAACTTAAGCGCAGTAAGAGCCTACCATCCAGCTCATTTCTTAATGCATACGGTTATTGAAGGTGAGGGACAACAATTGTGGGGGTAACACTTAGTGAACTATTCCTGGCATTTGGTTCCTACTTCAGAGCCATGGCTTGGTAACATTCCCCATTCTTTCATCGACGCTTGCATAAGTTATTGGTGGAGTACATAAACCTCATTAAGCCACATGCCGAG	NGS-before-no.14:1	0	0	0	0	0	0	0	0	22	0	0	0	0	0	0	0	0	1
TGTCAACATACCATGAAGACTTGCATAAAGCATGACAATTATCTTTCAACACCCTAGCTATATCATGTAATTAAACGAGATTTAAGATCTACCATAAACCTAAATCGTCCAAACCATACCAAGTCCCCTCATCTCTGAAATCTGGTAAACTTAAGCGCAGTAAGAGCCTACCATCCAGCTCATTTCTTAATGCATACGGTTATTGAAGGTGAGGGACAATGATTGTGGGGGTAACACTTAGTGAACTATTCCTGGCATTTGGTTCCTACTTCAGGGCCATGGCTTGGTAACATTCCCCATTCTTTCATCGACGCTTGCATAAGTTATTGGTGGAGTACATAAACCTCATTAAGCCACATGCCGAG	Sanger-tank6-no.9:1	0	0	0	0	0	0	0	0	22	0	0	0	0	0	0	0	0	1
TGTCACCATACCATGAAGACTTACATAAAGCATGACAATTATCTTTCAACATTCTATCTACATCATGTAATTAAACGAGATTTAAGATCTAACATAAAACTAAATCGTCCAAGCCATACCAAGTCCCCTCATCTCTGAAATCTGGTAAACTTAAGCGCAGTAAGAGCCTACCATCCAGCTCATTTCTTAATGCATACGGTTATTGAAGGTGAGGGACAACAATTGTGGGGGTAACACTTAGTGAACTATTCCTGGCATTTGGTTCCTACTTCAGGGCCATGGCTTGGTAACATTCCCCATTCTTTCATCGACGCTTGCATAAGTTATTGGTGGAGTACATAAACCTCATTAAGCCACATGCCGAG	NGS-before-no.14:1	0	0	0	0	0	0	0	0	22	0	0	0	0	0	0	0	0	1
TGTCACCATACCATGAAGACTTACATAAAGCATGACAATTATCTTTCAACATTCTATCTACATCATGTAATTAAACGAGATTTAAGATCTAACATAAACCTAAATCGTCCAAGCCATACCAAGTCCCCTCATCTCTGAAATCTGGTAAACTTAAGCGCAGTAAGAGCCTACCATCCAGCTCATTTCTTAATGCATACGGTTATTGAAGGTGAGGGACAACAATTGTGGGGGTAACACTTAGTGAACTATTCCTGGCATTTGGTTCCTACTTCAGGGCCATGGCTTGGTAACATTCCCCATTCTTTCATCGACGCTTGCATAAGTTATTGGTGAAGTACATAAACCTCATTAAGCCACATGCCGAG	NGS-before-no.14:1	0	0	0	0	0	0	0	0	22	0	0	0	0	0	0	0	0	1
TGTCACCATACCATGAAGACTTACATAAAGCATGACAATTATCTTTCAACATTCTATCTACATCATGTGATTAAACGAGATTTAAGATCTAACATAAACCTAAATCGTCCAAGCCATACCAAGTCCCCTCATCTCTGAAATCTGGTAAACTTAAGCGCAGTAAGAGCCTACCATCCAGCTCATTTCTTAATGCATACGGTTATTGAAGGTGAGGGACAACAATTGTGGGGGTAACACTTAGTGAACTATTCCTGGCATTTGGTTCCTACTTCAGGGCCATGGCTTGGTAACATTCCCCATTCTTTCATCGACGCTTGCATAAGTTATTGGTGGAGTACATAAACCTCATTAAGCCACATGCCGAG	NGS-before-no.14:1	0	0	0	0	0	0	0	0	22	0	0	0	0	0	0	0	0	1
TGTCAACATACCATGAAGACTTGCATAAAGCATGACAATTATCTTTCAACACCCTAGCTATATCATGTAATTAAACGAGATTTAAGATCTACCATAAACCTAAATCGTCCAAGCCATACCAAGTCCCCTCATCTCTGAAATCTGGTAAACTTAAGCGCAGTAAGAGCCTACCATCCAGCTCATTTCTTAATGCATACGGTTATTGAAGATGAGGGACAATGATTGTGGGGGTAACACTTAGTGAACTATTCCTGGCATTTGGTTCCTACTTCAGGGCCATGGCTTGGTAACATTCCCCATTCTTTCATCGACGCTTGCATAAGTTATTGGTGGAGTACATAAACCTCATTAAGCCACATGCCGAG	Sanger-tank6-no.9:1	0	0	0	0	0	1	0	0	21	0	0	0	0	0	0	0	0	1
TGTCAACATACCATGAAGACTTGCATAAAGCATGACAATTATCTTTCAACACCCTAGCTATATCATGTAATTAAACGAGATTTAAGATCTACCATAAACCTAAATCGTCCAAGCCATACAAAGTCCCCTCATCTCTGAAATCTGGTAAACTTAAGCGCAGTAAGAGCCTACCATCCAGCTCATTTCTTAATGCATACGGTTATTGAAGGTGAGGGACAATGATTGTGGGGGTAACACTTAGTGAACTATTCCTGGCATTTGGTTCCTACTTCAGGGCCATGGCTTGGTAACATTCCCCATTCTTTCATCGACGCTTGCATAAGTTATTGGTGGAGTACATAAACCTCATTAAGCCACATGCCGAG	Sanger-tank6-no.9:1	0	0	0	0	0	1	0	0	21	0	0	0	0	0	0	0	0	1
TGTCAACATACCATGAAGACTTGCATAAAGCATGACAATTATCTTTCAACACCCTAGCTATATCATGTAATTAAACGAGATTTAATATCTACCATAAACCTAAATCGTCCAAGCCATACCAAGTCCCCTCATCTCTGAAATCTGGTAAACTTAAGCGCAGTAAGAGCCTACCATCCAGCTCATTTCTTAATGCATACGGTTATTGAAGGTGAGGGACAATGATTGTGGGGGTAACACTTAGTGAACTATTCCTGGCATTTGGTTCCTACTTCAGGGCCATGGCTTGGTAACATTCCCCATTCTTTCATCGACGCTTGCATAAGTTATTGGTGGAGTACATAAACCTCATTAAGCCACATGCCGAG	Sanger-tank6-no.9:1	0	0	0	0	0	0	0	0	21	0	0	0	0	0	0	0	0	1
TGTCACCATACCATGAAGACTTACATAAAGCATGACAATTATCTTTCAACATTCTATCTACATCATGTAATTAAACGAGATTTAAGATCTAACATAAACCTAAATCGTCCAAGCCATACCAAGTCCCCTCATCTCTGAAATCTGGTAAACTTAAGCGCAGTAAGAGCCTACCATCCAGCTCATTTCTTAATGCATACGGTTATTGAAGGTGAGGGACAACAATTGTGGGGGTAACACTTAGTGAACTATTCCTGGCATTTGGTTCCTACTTCAGGGCCATGGCTTGGTAACATTCCCCATTCTTTCATCGACGCTTGCATAAGTTATTGGTGGAGTACATAAACCTCATTAAACCACATGCCGAG	NGS-before-no.14:1	0	0	0	0	0	0	0	0	21	0	0	0	0	0	0	0	0	1
TGTCAACATACCATGAAGACTTGCATAAAGCATGACAATTATCTTTCAACACCCTAGCTATATCATGTAATTAAACGAGATTTAAGATCTACCATAAACCTAAATCGTCCAAGCCATACCAAGTCCCCTCATCTCTGAAATCTGGTAAACTTAAGCGCAGTAAGAGCCTACCATCCAGCTCATTTCTTAATGTATACGGTTATTGAAGGTGAGGGACAATGATTGTGGGGGTAACACTTAGTGAACTATTCCTGGCATTTGGTTCCTACTTCAGGGCCATGGCTTGGTAACATTCCCCATTCTTTCATCGACGCTTGCATAAGTTATTGGTGGAGTACATAAACCTCATTAAGCCACATGCCGAG	Sanger-tank6-no.9:1	0	0	0	0	0	0	0	0	21	0	0	0	0	0	0	0	0	1
TGTCACCATACCATGAAGACTTACATAAAGCATGACAATTATCTTTCAACATTCTATCTACATCATGTAATTAAACGAGATTTAAGATCTAACATAAACCTAAATCGTCCAAGCCATACCAAGTCCCCTCATCTCTGAAATCTGGTAAACTTAAGCGCAGTAAGAGCCTACCATCCAGCTCATTTCTTAATGCATACGGTTATTGAAGGTGAGGGACAACAATTGTGGGAGTAACACTTAGTGAACTATTCCTGGCATTTGGTTCCTACTTCAGGGCCATGGCTTGGTAACATTCCCCATTCTTTCATCGACGCTTGCATAAGTTATTGGTGGAGTACATAAACCTCATTAAGCCACATGCCGAG	NGS-before-no.14:1	0	0	0	0	0	0	0	0	21	0	0	0	0	0	0	0	0	1
TGTCAACATATCATGAAGACTTACATAAAGCATGACAATTATTCTTCAACATCCTAACTACATCACGTAATTAAACGAGATTTAAAATTTACCATAAACCTAAATCGTCCAAGCCATACCAAGTCCCCTCATCTCTGAAATCTAGTAAACTTAAGCGCAGTAAGAGCCTACCATCCAGCTCATTTCTTAATGCATACGGTTATTGAAGGTGAGGGACAACGATTGTGGGGGTAACACTTAGTGAACTATTCCTGGCATCTGGTTCCTACTTCAGGGGCATGGCTTGGTAACATTCCCCATTCTTTCATCGACGCTTGCATAAGTTATTGGTGGAGTACATAAACCTCATTAAGCCACATGCCGAG	NGS-before-no.19:1	0	0	0	0	0	0	0	0	21	0	0	0	0	0	0	0	0	1
TGTCACCATACCATGAAGACTTACATAAAGCATGACAATTATCTTTCAACATTCTATCTACATCATGTAATTAAACGAGATTTAAGATCTAACATAAACCTAAATCGTCCAAGCCATACCAAGTCCCCTCATCTCTGAAATCTGGTAAACTTAAGCGCAGTAAGAGCCTACCATCCAGCTCATTTCTTAATGCATACGGTTATTGAAGGTGAGGGACAACAATTGTGGGGGTAACACTTAGTGAACTATTCCTGGCATTTGGTTCCTACTTCAGGGCCATGGCTTGGTAACATTCCCCATTCTTTCATCGACGCTTGCATAAGTTATTGGTGGAGTACATAAACCTCATTAAGCCACATTCCGAG	NGS-before-no.14:1	0	0	0	0	0	0	0	0	21	0	0	0	0	0	0	0	0	1
TGTCAACATACCATGAAGACTTGCATAAAGCATGACAATTATCTTTCAACACCCTAGCTATATCATGTAATTAAACGAGATTTAAGATCTACCATAAACCTAAATCGTCCAAGCCATACCAAGTCCCCTCATCTCTGAAATCTGGTAAACTTAAGCGCAGTAAGAGCCTACCATCCAGCTCATTTCTTAATGCATACGGTTATTGAAAGTGAGGGACAATGATTGTGGGGGTAACACTTAGTGAACTATTCCTGGCATTTGGTTCCTACTTCAGGGCCATGGCTTGGTAACATTCCCCATTCTTTCATCGACGCTTGCATAAGTTATTGGTGGAGTACATAAACCTCATTAAGCCACATGCCGAG	Sanger-tank6-no.9:1	0	0	0	0	0	19	0	0	20	0	0	0	0	0	0	0	0	1
TGTCAACATACCATGAAGACTTGCATAAAGCATGACAATTATCTTTCAACACCCTAGCTATATCATGTAATTAAACGAGATTTAAGATCTACCATAAACCTAAATCGTCCAAGCCATACCAAGTCCCCTCATCTCTGAAATCTGGTAAACTTAAGCGCAGTAAGAGCCTACCATCCAGCTCATTTCTTAATGCATACGGTTATTGAAGGTGAGGGACAATGATTGTGGGGGTAACACTTAGTGAACTATTCCTGGCATTTGGTTCCTACTTCAGGGCCATGGCTTGGTAACATTCCCCATTCTTTCATCGACGCTTGCATAAGTTATTGGTGGAGTACATAAACCTCATTAAGCCACATGCAGAG	Sanger-tank6-no.9:1	0	0	0	0	0	2	0	0	20	0	0	0	0	0	0	0	0	1
TGTCAACATACCATGAAGACTTGCATAAAGCATGACAATTATCTTTCAACACCCTAGCTATATCATGTAATTAAACGAGATTTAAGATCTACCATAAACCTAAATCGTCCAAGCCATACCAAGTCCCCTCATCTCTGAAATCTGGTAAACTTAAGCGCAGTAAGAGCCTACCATCCAGCTCATTTCTTAATGCATACGGTTATTGAAGGTGAGGGACAATGATTGTGGGGGTAACACTTAGTGAACTATTCCTGGCATTTGGTTCCTACTTCAGAGCCATGGCTTGGTAACATTCCCCATTCTTTCATCGACGCTTGCATAAGTTATTGGTGGAGTACATAAACCTCATTAAGCCACATGCCGAG	Sanger-tank6-no.9:1	0	0	0	0	0	1	0	0	20	0	0	0	0	0	0	0	0	1
TGTCAACATACCATGAAGACTTGCATAAAGCATGACAATTATCTTTCAACACCCTAGCTATATCATGTAATTAAACGAGATTTAAGATCTACCATAAACCTAAATCGTCCAAGCCATACCAAGTCCCCTCATCTCTGAAATCTGGTAAACTTAAGCGCAGTAAGAGCCTACCATCCAGCTCATTTCTTAATGCATACGGTTATTGAAGGTGAGGGACAATGATTGTGGGGGTAACACTTAGTGAACTATTCCTGGCATTTGGTTCCTACTTAAGGGCCATGGCTTGGTAACATTCCCCATTCTTTCATCGACGCTTGCATAAGTTATTGGTGGAGTACATAAACCTCATTAAGCCACATGCCGAG	Sanger-tank6-no.9:1	0	0	0	0	0	0	0	0	20	0	0	0	0	0	0	0	0	1
TGTCAACATACCATGAAGACTTGCATAAAGCATGACAATTATCTTTCAACACCCTAGCTATATCATGTAATTAAACGAGATTTAAGATCTACCATAAACCTAAATCGTCCAAGCCATACCAAGTCCCCTCATCTCTGAAATCTGGTAAACTTAAGCGCAGTAAGAGCCTACCATCCAGCTCATTTCTTAATGCATACGGTTATTGAAGGTGAGGGACAATGATTGTGGGGGTAACACTTGGTGAACTATTCCTGGCATTTGGTTCCTACTTCAGGGCCATGGCTTGGTAACATTCCCCATTCTTTCATCGACGCTTGCATAAGTTATTGGTGGAGTACATAAACCTCATTAAGCCACATGCCGAG	Sanger-tank6-no.9:1	0	0	0	0	0	0	0	0	20	0	0	0	0	0	0	0	0	1
TGTCACCATACCATGAAGACTTACATAAAGCATGACAATTATCTTTCAACATTCTATCTACATCATGTAATTAAACGAGATTTAAGATCTAACATAAACCTAAATCGTCCAAGCCATACCAAGTCCCCTCATCTCTGAAATCTGGTAAACTTAAGCGCAGTAAGAGCCTAACATCCAGCTCATTTCTTAATGCATACGGTTATTGAAGGTGAGGGACAACAATTGTGGGGGTAACACTTAGTGAACTATTCCTGGCATTTGGTTCCTACTTCAGGGCCATGGCTTGGTAACATTCCCCATTCTTTCATCGACGCTTGCATAAGTTATTGGTGGAGTACATAAACCTCATTAAGCCACATGCCGAG	NGS-before-no.14:1	0	0	0	0	0	0	0	0	20	0	0	0	0	0	0	0	0	1
TGTCAACATACCATGAAGACTTGCATAAAGCATGACAATTATCTTTCAACACCCTAGCTATATCATGTAATTAAACGAGATTTAAGATCTACCATAAACCTAAATCGTCCAAGCCATACCAAGTCCCCTCATCTCTGAAATCTGGTAAACTTAAGCGCAGTAAGAGCCTACCATCCAGCTCATTTCTTAATGCATACGGTTATTGAAGGTGAGGGACAATGATTGTGGGGGTAACACTTAGTGAACTATTCCTGGCATTTGGTTCCTACTTCAGGGCCATGGCTTGGTAACATTCCCCATTCTTTCATCGACGCTTGCATGAGTTATTGGTGGAGTACATAAACCTCATTAAGCCACATGCCGAG	Sanger-tank6-no.9:1	0	0	0	0	0	0	0	0	20	0	0	0	0	0	0	0	0	1
TGTCAACATACCATGAAGACTTGCATAAAGCATGACAATTATCTTTCAACACCCTAGCTATATCATGTAATTAAACGAGATTTAAGATCTACCATAAACCTAAATCGTCCAAGCCATACCAAGTCCCCTCATCTCTGAAATCTGGTAAACTTAAGCGCAGTAAGAGCCTACCATCCAGCTCATTTCTTAATGCATACGGTTATTGAAGGTGAGGGACAATGATTGTGGGGGTAACACTTAGTGAACTATTCCTGGCATTTGGTTCATACTTCAGGGCCATGGCTTGGTAACATTCCCCATTCTTTCATCGACGCTTGCATAAGTTATTGGTGGAGTACATAAACCTCATTAAGCCACATGCCGAG	Sanger-tank6-no.9:1	0	0	0	0	0	2	0	0	19	0	0	0	0	0	0	0	0	1
TGTCACCATACCATGAAGACTTACATAAAGCATGACAATTATCTTTCAACATTCTATCTACATCATGTAATTAAACGAGATTTAAGATCTAACATAAACCTGAATCGTCCAAGCCATACCAAGTCCCCTCATCTCTGAAATCTGGTAAACTTAAGCGCAGTAAGAGCCTACCATCCAGCTCATTTCTTAATGCATACGGTTATTGAAGGTGAGGGACAACAATTGTGGGGGTAACACTTAGTGAACTATTCCTGGCATTTGGTTCCTACTTCAGGGCCATGGCTTGGTAACATTCCCCATTCTTTCATCGACGCTTGCATAAGTTATTGGTGGAGTACATAAACCTCATTAAGCCACATGCCGAG	NGS-before-no.14:1	0	0	0	0	0	0	0	0	19	0	0	0	0	0	0	0	0	1
TGTCACCATACCATGAAGACTTACATAAAGCATGACAATTATCTTTCAACATTCTATCTACATCATGTAATTAAACGAGATTTAAGATCTAACATAAACCTAAATCGTCCAAGCCATACCAAGTCCCCTCATCTCTGAAATCTGGTAAACTTAAGCGAAGTAAGAGCCTACCATCCAGCTCATTTCTTAATGCATACGGTTATTGAAGGTGAGGGACAACAATTGTGGGGGTAACACTTAGTGAACTATTCCTGGCATTTGGTTCCTACTTCAGGGCCATGGCTTGGTAACATTCCCCATTCTTTCATCGACGCTTGCATAAGTTATTGGTGGAGTACATAAACCTCATTAAGCCACATGCCGAG	NGS-before-no.14:1	0	0	0	0	0	0	0	0	19	0	0	0	0	0	0	0	0	1
TGTCAACATATCATGAAGACTTACATAAAGCATGACAATTATTCTTCAACATCCTAACTACATCACGTAATTAAACGAGATTTAAAATTTACCATAAACCTAAATCGTCCAAGCCATACCAAGTCCCCTCATCTCTGAAATCTAGTAAACTTAAGCGCAGTAAGAGCCTACCATCCAGCTCATTTCTTAATGCATACGGTTATTGAAGGTGAGGGACAACGATTGTGGGGGTAACACTTAGTGAACTATTCCTGGCATCTGGTTCCTACTTCAGGGCCATGGCTTGGTAACATTCCCCATTCTTTCATCGACGCTTGCATAAGTTATTGGTGGAGTACATAAACCACATTAAGCCACATGCCGAG	NGS-before-no.19:1	0	0	0	0	0	0	0	0	19	0	0	0	0	0	0	0	0	1
TGTCAACATACCATGAAGACTTGCATAAAGCATGACAATTATCTTTCAACACCCTAGCTATATCATGTAATTAAACGAGATTTAAGATATACCATAAACCTAAATCGTCCAAGCCATACCAAGTCCCCTCATCTCTGAAATCTGGTAAACTTAAGCGCAGTAAGAGCCTACCATCCAGCTCATTTCTTAATGCATACGGTTATTGAAGGTGAGGGACAATGATTGTGGGGGTAACACTTAGTGAACTATTCCTGGCATTTGGTTCCTACTTCAGGGCCATGGCTTGGTAACATTCCCCATTCTTTCATCGACGCTTGCATAAGTTATTGGTGGAGTACATAAACCTCATTAAGCCACATGCCGAG	Sanger-tank6-no.9:1	0	0	0	0	0	0	0	0	19	0	0	0	0	0	0	0	0	1
TGTCAACATACCATGAAGACTTGCATAAAGCATGACAATTATCTTTCAACACCCTAGCTATATCATGTAATTAAACGAGATTTAAGATCTACCATAAACCTAAATCGTCCAAGCCATATCAAGTCCCCTCATCTCTGAAATCTGGTAAACTTAAGCGCAGTAAGAGCCTACCATCCAGCTCATTTCTTAATGCATACGGTTATTGAAGGTGAGGGACAATGATTGTGGGGGTAACACTTAGTGAACTATTCCTGGCATTTGGTTCCTACTTCAGGGCCATGGCTTGGTAACATTCCCCATTCTTTCATCGACGCTTGCATAAGTTATTGGTGGAGTACATAAACCTCATTAAGCCACATGCCGAG	Sanger-tank6-no.9:1	0	0	0	0	0	0	0	0	19	0	0	0	0	0	0	0	0	1
TGTCAACATACCATGAAGACTTGCATAAAGCATGACAATTATCTTTCAACACCCTAGCTATATCATGTAATTAAACGAGATTTAAGATCTACCATAAACCTAAATCGTCAAAGCCATACCAAGTCCCCTCATCTCTGAAATCTGGTAAACTTAAGCGCAGTAAGAGCCTACCATCCAGCTCATTTCTTAATGCATACGGTTATTGAAGGTGAGGGACAATGATTGTGGGGGTAACACTTAGTGAACTATTCCTGGCATTTGGTTCCTACTTCAGGGCCATGGCTTGGTAACATTCCCCATTCTTTCATCGACGCTTGCATAAGTTATTGGTGGAGTACATAAACCTCATTAAGCCACATGCCGAG	Sanger-tank6-no.9:1	0	0	0	0	0	0	0	0	19	0	0	0	0	0	0	0	0	1
TGTCAACATACCATGAAGACTTGCATAAAGCATGACAATTATCTTTCAACACCCTAGCTATATCATGTAATTAAACGAGATTTAAGATCTACCATAAACCTAAATCGTCCAAGCCATACCAAGTCCCCTCATCTCTGAAATCTGGTAAACTTAAGCGCAGTAAGAGCCTACCATCCAGCTCATTTCTTAATGCATACGGTTATTGAAGGTGAGGGACAATGATTGTGGGGGTAACACTTAGTGAACTATTCCTTGCATTTGGTTCCTACTTCAGGGCCATGGCTTGGTAACATTCCCCATTCTTTCATCGACGCTTGCATAAGTTATTGGTGGAGTACATAAACCTCATTAAGCCACATGCCGAG	Sanger-tank6-no.9:1	0	0	0	0	0	0	0	0	19	0	0	0	0	0	0	0	0	1
TGTCAACATACCATGAAGACTTGCATAAAGCATGACAATTATCTTTCAACACCCTAGCTATATCATGTAATTAAACGAGATTTAAGATCTACCATAAACCTAAATCGTCCAAGCCATACCAAGTCCCCTCATCTCTGAAATCTGGTAAACTTAAGCGCAGTAAGAGCCTACCATCCAGCTCATTTCTTAATGCATACGGTTATTGAAGGTGAGGGACAATGATTGTGGGGGTAACACTTAGTGAACTATTCCTGGCATTTTGTTCCTACTTCAGGGCCATGGCTTGGTAACATTCCCCATTCTTTCATCGACGCTTGCATAAGTTATTGGTGGAGTACATAAACCTCATTAAGCCACATGCCGAG	Sanger-tank6-no.9:1	0	0	0	0	0	2	0	0	18	0	0	0	0	0	0	0	0	1
TGTCAACATACCATGAAGACTTGCATAAAGCATGACAATTATCTTTCAACACCCTAGCTATATCATGTAATTAAACGAGATTTAAGATCTACCATAAACCTAAATCGTCCAAGCCATACCAAGTCCCCTCATCTCTGAAATCTGGTAAACTTAAGCGCAGTAAGAGCCTACCATCCAGCTCATTTCTTAATGCATACGGTTATTGAAGGTGAGGGACAATGATTGTGGGGGTAACACTTAGTGAACTATTCCTGGCATTTGGTTCCTACTTCAGGGCCATGGCTTGGTAACATTCCCTATTCTTTCATCGACGCTTGCATAAGTTATTGGTGGAGTACATAAACCTCATTAAGCCACATGCCGAG	Sanger-tank6-no.9:1	0	0	0	0	0	1	0	0	18	0	0	0	0	0	0	0	0	1
TGTCAACATACCATGAAGACTTGCATAAAGCATGACAATTATCTTTCAACACCCTAGCTATATCATGTAATTAAACGAGATTTAAGATCTACCATAAACCTAAATCGTCCAAGCCATACCAAGTCCCCTCATCTCTGAAATCTGGTAAACTTAAGCGCAGTAAGAGCCTACCATCCAGCTCATTTCTTAATGCATACGGTTATTGAAGGTGAGGGACAATGATTGTGGGGGTAACACTTAGTGAACTATTCCTGGCATTTGGTTCCTACTTCAGGGCCATGGCTTGTTAACATTCCCCATTCTTTCATCGACGCTTGCATAAGTTATTGGTGGAGTACATAAACCTCATTAAGCCACATGCCGAG	Sanger-tank6-no.9:1	0	0	0	0	0	0	0	0	18	0	0	0	0	0	0	0	0	1
TGTCAACATACCATTAAGACTTGCATAAAGCATGACAATTATCTTTCAACACCCTAGCTATATCATGTAATTAAACGAGATTTAAGATCTACCATAAACCTAAATCGTCCAAGCCATACCAAGTCCCCTCATCTCTGAAATCTGGTAAACTTAAGCGCAGTAAGAGCCTACCATCCAGCTCATTTCTTAATGCATACGGTTATTGAAGGTGAGGGACAATGATTGTGGGGGTAACACTTAGTGAACTATTCCTGGCATTTGGTTCCTACTTCAGGGCCATGGCTTGGTAACATTCCCCATTCTTTCATCGACGCTTGCATAAGTTATTGGTGGAGTACATAAACCTCATTAAGCCACATGCCGAG	Sanger-tank6-no.9:1	0	0	0	0	0	0	0	0	18	0	0	0	0	0	0	0	0	1
TGTCAACATACCATGAAGACTTGCATAAAGCATGACAATTATCTTTCAACACCCTAGCTATATCATGTAATTAAACGAGATTTAAGATCTACCATAAACCTAAATCGTCCAAGCCATACCAAGTCCCCTCATCTCTGAAATCTGGTAAACTTAAGCGCAGTAAGAGCCTACCATCCAGCTCATTTCTTAATGCATACGGTTATTGAAGGTGAGGGACAATGATTGTGGGGGTAACACTTAGTGAACTATTCCTGGCATTTGGTTCCTACTTCAGGGCCATGGCTTGGTAACATTCCCCATTCTTTCATCGACGCTTGCATAAGTTATTGGTGGAGTACATAAACCTCATTAATCCACATGCCGAG	Sanger-tank6-no.9:1	0	0	0	0	0	0	0	0	18	0	0	0	0	0	0	0	0	1
TGTCAACATACCATGAAGACTTGCATAAAGCATGACAATTATCTTTCAACACCCTAGCTATATCATGTAATTAAACGAGATTTAAGATCTACTATAAACCTAAATCGTCCAAGCCATACCAAGTCCCCTCATCTCTGAAATCTGGTAAACTTAAGCGCAGTAAGAGCCTACCATCCAGCTCATTTCTTAATGCATACGGTTATTGAAGGTGAGGGACAATGATTGTGGGGGTAACACTTAGTGAACTATTCCTGGCATTTGGTTCCTACTTCAGGGCCATGGCTTGGTAACATTCCCCATTCTTTCATCGACGCTTGCATAAGTTATTGGTGGAGTACATAAACCTCATTAAGCCACATGCCGAG	Sanger-tank6-no.9:1	0	0	0	0	0	0	0	0	18	0	0	0	0	0	0	0	0	1
TGTCACCATACCATGAAGACTTACATAAAGCATGACAATTATCTTTCAACATTCTATCTACATCATGTAATTAAACGAGATTTAAGATCTAACATAAACCTAAATCGTCCAAGCCATACCAAGTCCCCTCATCTCTGAAATCTGGTAAACTTAAGCGCAGTAAGAGCCTACCATCCAGCTCATTTCTTAATGCATACGGTTATTGAAGGTGAGGGACAACAATTGTGGGGGTAACACTTAGTGAACTATTCCTGGCATTTGGTTCCTACTTCAGGGCCATGGCTTGGTAACATTCCCTATTCTTTCATCGACGCTTGCATAAGTTATTGGTGGAGTACATAAACCTCATTAAGCCACATGCCGAG	NGS-before-no.14:1	0	0	0	0	0	0	0	0	18	0	0	0	0	0	0	0	0	1
TGTCAACATACCATGAAGACTTGCATAAAGCATGACAATTATCTTTCAACACCCTAGCTATATCATGTAATTAAACGAGATTTAAGATCTACCATAAACCTAAATCGTCCAAGCCATACCAAGTCCCCTCATCTCTGAAATCTGGTAAACTTAAGCGCAGTAAGAGCCTACCATCCAGCTCATTTCTTAATGCATACGGTTATTGAAGGTGAGGGACAATGATTGTGGGGGTAACACTTAGTGAACTATTCCTGGCATTTGGTTCCTACTTCAGGGCCATGGCTTGGTAACATTCCCCATTCTTTCATCGACGCTTGCATAAGTTATTGGTGGAGTATATAAACCTCATTAAGCCACATGCCGAG	Sanger-tank6-no.9:1	0	0	0	0	0	2	0	0	17	0	0	0	0	0	0	0	0	1
TGTCAACATACCATGAAGACTTGCATAAAGCATGACAATTATCTTTCAACACCCTAGCTATATCATGTAATTAAACGAGATTTAAGATCTACCATAAACCTAAATCGTCCAAGCCATACCAAGTCCCCTCATCTCTGAAATCTGGTAAACTTAAGCGCAGTAAGAGCCTACCATCCAGCTCATTTCTTAATGCATACGGTTATTGAAGGTGAGGGACAATGATTGTGGGGGTAACACTTAGTGAACTATTCCTGGCATTTGGTTACTACTTCAGGGCCATGGCTTGGTAACATTCCCCATTCTTTCATCGACGCTTGCATAAGTTATTGGTGGAGTACATAAACCTCATTAAGCCACATGCCGAG	Sanger-tank6-no.9:1	0	0	0	0	0	1	0	0	17	0	0	0	0	0	0	0	0	1
TGTCAACATACCATGAAGACTTGCATAAAGCATGACAATTATCTTTCAACACCCTAGCTATATCATGTAATTAAACGAGATTTAAGATCTACCATAAACCTAAATCGTCCAAGCCATACCAAATCCCCTCATCTCTGAAATCTGGTAAACTTAAGCGCAGTAAGAGCCTACCATCCAGCTCATTTCTTAATGCATACGGTTATTGAAGGTGAGGGACAATGATTGTGGGGGTAACACTTAGTGAACTATTCCTGGCATTTGGTTCCTACTTCAGGGCCATGGCTTGGTAACATTCCCCATTCTTTCATCGACGCTTGCATAAGTTATTGGTGGAGTACATAAACCTCATTAAGCCACATGCCGAG	Sanger-tank6-no.9:1	0	0	0	0	0	1	0	0	17	0	0	0	0	0	0	0	0	1
TGTCACCATACCATGAAGACTTACATAAAGCATGACAATTATCTTTCAACATTCTATCTACATCATGTAATTAAACGAGATTTAAGATCTAACATAAACCTAAATCGTCCAAGCCATACCAAGTCCCCTCATCTCTGAAATCTGGTAAACTTAAGCGCAGTAAGAGCCTACCATCCAGCTCATTTCTTAATGCATACGGTTATTGATGGTGAGGGACAACAATTGTGGGGGTAACACTTAGTGAACTATTCCTGGCATTTGGTTCCTACTTCAGGGCCATGGCTTGGTAACATTCCCCATTCTTTCATCGACGCTTGCATAAGTTATTGGTGGAGTACATAAACCTCATTAAGCCACATGCCGAG	NGS-before-no.14:1	0	0	0	0	0	0	0	0	17	0	0	0	0	0	0	0	0	1
TGTCAACATATCATGAAGACTTACATAAAGCATGACAATTATTCTTCAACATCCTAACTACATCACGTAATTAAACGAGATTTAAAATTTACCATAAACCTAAATCGTCCAAGCCATACCAAGTCCCCTCATCTCTGAAATCTAGTAAACTTAAACGCAGTAAGAGCCTACCATCCAGCTCATTTCTTAATGCATACGGTTATTGAAGGTGAGGGACAACGATTGTGGGGGTAACACTTAGTGAACTATTCCTGGCATCTGGTTCCTACTTCAGGGCCATGGCTTGGTAACATTCCCCATTCTTTCATCGACGCTTGCATAAGTTATTGGTGGAGTACATAAACCTCATTAAGCCACATGCCGAG	NGS-before-no.19:1	0	0	0	0	0	0	0	0	17	0	0	0	0	0	0	0	0	1
TGTCAACATACCATGAAGACTTGCATAAAGCATGACAATTATCTTTCAACACCCTAGCTATATCATGTAATTAAATGAGATTTAAGATCTACCATAAACCTAAATCGTCCAAGCCATACCAAGTCCCCTCATCTCTGAAATCTGGTAAACTTAAGCGCAGTAAGAGCCTACCATCCAGCTCATTTCTTAATGCATACGGTTATTGAAGGTGAGGGACAATGATTGTGGGGGTAACACTTAGTGAACTATTCCTGGCATTTGGTTCCTACTTCAGGGCCATGGCTTGGTAACATTCCCCATTCTTTCATCGACGCTTGCATAAGTTATTGGTGGAGTACATAAACCTCATTAAGCCACATGCCGAG	Sanger-tank6-no.9:1	0	0	0	0	0	0	0	0	17	0	0	0	0	0	0	0	0	1
TGTCAACATATCATGAAGATTTACATAAAGCATGACAATTATTCTTCAACATCCTAATTACATCACGTAATTAAACGAGATTTAAGATCTACCATAAACCTAAATCGTCTAAGCCATACCAAGTCCCCTCATCTCCGAAATCTAGTAAATTTAAGCGCAGTAAGAGCCTACCATCCAGCTCATTTCTTAATGCATACGGTTATTGAAGGTGAGGGACAACGATTGTGGGGGTAACACTTAGTGAACTATTCCTGGCATTTGGTTCCTACTTCAGGGCCATGGCTTGGTAACATTCCCCATTCTTTCATCGACGCTTGCATAAGTTATTGGTGGAGTACATAAACCTCATTAAGCCACATGCCGAG	NGS-before-no.12:1	0	0	0	0	0	0	0	0	17	0	0	0	0	0	0	0	0	1
TGTCAACATACCATGAAGACTTGCATAAAGCATGACAATTATCTTTCAACACCCTAGCTATATCATGTAATTAAACGAGATTTAAGATCTACCATAAACCTAAATCGTCCAAGCCATACCAAGTCCCCTCATCTCTGAAATCTGGTAAACTTAAGCGCAGTAAGAGCCTACCATCCAGCTCATTTCTTAATGCATACGGTTATTGAAGGTGAGGGACAATGATTGTGGGGGTAACACTTAGTGAACTATTCCTGGCATTTGGTTCCTACTTCAGGGCCATGGCTTGGTAACATTCCCCATTCTTTCATCGACTCTTGCATAAGTTATTGGTGGAGTACATAAACCTCATTAAGCCACATGCCGAG	Sanger-tank6-no.9:1	0	0	0	0	0	2	0	0	16	0	0	0	0	0	0	0	0	1
TGTCAACATACCATGAAGACTTGCATAAAGAATGACAATTATCTTTCAACACCCTAGCTATATCATGTAATTAAACGAGATTTAAGATCTACCATAAACCTAAATCGTCCAAGCCATACCAAGTCCCCTCATCTCTGAAATCTGGTAAACTTAAGCGCAGTAAGAGCCTACCATCCAGCTCATTTCTTAATGCATACGGTTATTGAAGGTGAGGGACAATGATTGTGGGGGTAACACTTAGTGAACTATTCCTGGCATTTGGTTCCTACTTCAGGGCCATGGCTTGGTAACATTCCCCATTCTTTCATCGACGCTTGCATAAGTTATTGGTGGAGTACATAAACCTCATTAAGCCACATGCCGAG	Sanger-tank6-no.9:1	0	0	0	0	0	1	0	0	16	0	0	0	0	0	0	0	0	1
TGTCAACATACCATGAAGACTTGCATAAAGCATGACAATTATCTTTCAACACCCTAGCTATATCATGTAATTAAACGAGATTTAAGATCTACCATAAACCTAAATCGTCCAAGCCATACCAAGTCCCCTCATCTCTGAAATCTGGTAAACTTAAGCGCAGTAAGAGCCTACCATCCAGCTCATTTCTTAATGCATACGGTTATTGAAGGTGAGGGACAATGATTGTGGGGGTAACACTTAGTGAACTATTCCTGGCATTTGGTTCCTACTTCAGGGCCATGTCTTGGTAACATTCCCCATTCTTTCATCGACGCTTGCATAAGTTATTGGTGGAGTACATAAACCTCATTAAGCCACATGCCGAG	Sanger-tank6-no.9:1	0	0	0	0	0	0	0	0	16	0	0	0	0	0	0	0	0	1
TGTCAACATACCATGAAGACTTGCATAAAGCATGACAATTATCTTTCAACACCCTAGATATATCATGTAATTAAACGAGATTTAAGATCTACCATAAACCTAAATCGTCCAAGCCATACCAAGTCCCCTCATCTCTGAAATCTGGTAAACTTAAGCGCAGTAAGAGCCTACCATCCAGCTCATTTCTTAATGCATACGGTTATTGAAGGTGAGGGACAATGATTGTGGGGGTAACACTTAGTGAACTATTCCTGGCATTTGGTTCCTACTTCAGGGCCATGGCTTGGTAACATTCCCCATTCTTTCATCGACGCTTGCATAAGTTATTGGTGGAGTACATAAACCTCATTAAGCCACATGCCGAG	Sanger-tank6-no.9:1	0	0	0	0	0	0	0	0	16	0	0	0	0	0	0	0	0	1
TGTCAACATACCATGAAGACTTGCATAAAGCATGACAATTATCTTTCAACACCCTAGCTATATCATGTAATTAAACGAGATTTAAGATCTACCATAAACCTAAATCGTCCAAGCCATACCAAGTCCCCTCATCTCTGAAATCTGGTAAACTTAAGCGCAGTAAGAGCCTACCATCCAGCTCATTTCTTAATGCATACGGTTATTGAAGGTGAGGGACAATGATTGTGGGGGTAACACTTAGTGAACTATTCCTGGCATTTGGTTCCTACTTCAGGGCCATGGCTTGGTAACATTCCCCATTCTTTCATCGACGCTTGCATAAGTTATTTGTGGAGTACATAAACCTCATTAAGCCACATGCCGAG	Sanger-tank6-no.9:1	0	0	0	0	0	0	0	0	16	0	0	0	0	0	0	0	0	1
TGTCAACATACCATGAAGACTTGCATAAAGCATGACAATTATCTTTCAACACCCTAGCTATATCATGTAATTAAACGAGATTTAAGATCTACCATAAACCTAAATCGTCCAAGCCATACCAAGTCCCCTCATCTCTGAAATCTGGTAAACTTAAGCGCAGTAAGAGCCTACCATCCAGCTCATTTCTTAATGCATACGGTTATTGAAGGTGAGGGACAATGATTGTGGGGGTAACACTTAGTGAACTATTCCTGGCATTTGGTTCCTACTTCAGGGCCATGGCTTGGTAACATTCCCCATTCTTTCATCGACGCTTGCATAAGTTATTGGTGGAGTACATAAAACTCATTAAGCCACATGCCGAG	Sanger-tank6-no.9:1	0	0	0	0	0	0	0	0	16	0	0	0	0	0	0	0	0	1
TGTCAACATATCATGAAGACTTACATAAAGCATGACAATTATTCTTCAACATCCTAGCTATATCACGTAATTAAACGAGATTTAAGACCTACCATAAACCTAAATCGTCCAAGCCATACCAAGTCCCCTCATCCCTGAAATCTAGTAAACTTAAGCGCAGTAAGAGCCTACCATCCAGCTCATTTCTTAATGCATACGGTTATTGAAGGTGAGGGACAACGATTGTGGGGGTAACACTTAGTGAACTATTCCTGGTATTTGGTTCCTACTTCAGGGCCATGGCTTGGTAACATTCCCCATTCTTTCATCGACGCTTGCATAAGTTATTGGTGGAGTACATAAACCTCATTAAGCCACATGCCGAG	Sanger-tank7-no.12:1	0	0	0	0	0	0	0	0	16	0	0	0	0	0	0	0	0	1
TGTCACCATACCATGAAGACTTACATAAAGCATGACAATTATTTTTCAACATTCTATCTACATCATGTAATTAAACGAGATTTAAGATCTAACATAAACCTAAATCGTCCAAGCCATACCAAGTCCCCTCATCTCTGAAATCTGGTAAACTTAAGCGCAGTAAGAGCCTACCATCCAGCTCATTTCTTAATGCATACGGTTATTGAAGGTGAGGGACAACAATTGTGGGGGTAACACTTAGTGAACTATTCCTGGCATTTGGTTCCTACTTCAGGGCCATGGCTTGGTAACATTCCCCATTCTTTCATCGACGCTTGCATAAGTTATTGGTGGAGTACATAAACCTCATTAAGCCACATGCCGAG	NGS-before-no.14:1	0	0	0	0	0	0	0	0	16	0	0	0	0	0	0	0	0	1
TGTCAACATACCATGAAGACTTGCATAAAGCATGACAATTATCTTTCAACACCCTAGCTATATCATGTAATTAAACGAGATTTAAGATCTACCATAAACCTAAATCGTCCAAGCCATACCAAGTCCCCTCATCTCTGAAATCTGGTAAACTTAAGCGCAGTAAGAGCCTACCATCCAGCTCATTTCTTAATGCATACGGTTATTGAAGGTGAGGGACAATGATTGTGGGGGTAACACTTAGTGAACTATTCCTGGCATTTGGTTCCTACTTCAGGGCCATGGCTTGGTAACATTACCCATTCTTTCATCGACGCTTGCATAAGTTATTGGTGGAGTACATAAACCTCATTAAGCCACATGCCGAG	Sanger-tank6-no.9:1	0	0	0	0	0	0	0	0	16	0	0	0	0	0	0	0	0	1
TGTCAACATACCATGAAGACTTGCATAAAGCATGACAATTATCTTTCAACACCCTAGCTATATCATGTAATTAAACGAGATTTAAGATCTACCATAAACCTAAATCGTCCAAGCCATACCAAGTCCCCTCATCTCTGAAATCTGTTAAACTTAAGCGCAGTAAGAGCCTACCATCCAGCTCATTTCTTAATGCATACGGTTATTGAAGGTGAGGGACAATGATTGTGGGGGTAACACTTAGTGAACTATTCCTGGCATTTGGTTCCTACTTCAGGGCCATGGCTTGGTAACATTCCCCATTCTTTCATCGACGCTTGCATAAGTTATTGGTGGAGTACATAAACCTCATTAAGCCACATGCCGAG	Sanger-tank6-no.9:1	0	0	0	0	0	0	0	0	16	0	0	0	0	0	0	0	0	1
TGTCAACATATCATGAAGACTTACATAAAGCATGACAATTATTCTTCAACATCCTGGTTACATCACGTAATTAAACGAGATTTAAGATCTACCATAAACCTAAATCGTCTAAGCCATACCAAGTCCCCTCATCTCTGAAATCTAGTAAACTTAAGCGCAGTAAGAGCCCACCATCCAGCTCATTTCTTAATGCATACGGTTATTGAAGGTGAGGGACAACGATTGTGGGGGTAACACTTAGTGAACTATTCCTGGCATTTGGTTCCTACTTCAGGGCCATGGCTTGGTAACATTCCCCATTCTTTCATCGACGCTTGCATAAGTTATTGGTGGAGTACATAAACCTCATTAAGCCACATGCCGAG	NGS-before-no.17:1	0	0	0	0	0	0	0	0	16	0	0	0	0	0	0	0	0	1
TGTCAACATACCATGAAGACTTGCATAAAGCATGACAATTATCTTTCAACACCCTAGCTATATCATGTAATTAAACGAGATTTAAGATCTACCATAAACCTAAATCGTCCAAGCCATACCAAGTCCCCTCATCTCTGAAATCTGGTAAACTTAAGCGCAGTAAGAGCCTACCATCCAGCTCATTTCTTAATGCATACGGTTATTGAAGGTGAGGGACAATGATTGTGGGGGTAACACTTAGTGAACTATTCCTGGCATTTGGTTCCTACTTCAGGGCCATTGCTTGGTAACATTCCCCATTCTTTCATCGACGCTTGCATAAGTTATTGGTGGAGTACATAAACCTCATTAAGCCACATGCCGAG	Sanger-tank6-no.9:1	0	0	0	0	0	0	0	0	16	0	0	0	0	0	0	0	0	1
TGTCAACATACCATGAAGACTTGCATAAAGCATGACAATTATCTTTCAACACCCTAGCTATATCATGTAATTAAACGAGATTTAAGATCTACCATAAACCTAAATCGTCCAAGCCATACCAAGTCCCCTCATCTCTGAAATCTGGTAAACTTAAGCGCAGTAAGAGCCTACCATCCAGCTCATTTCTTAATGCATACGGTTATTGAATGTGAGGGACAATGATTGTGGGGGTAACACTTAGTGAACTATTCCTGGCATTTGGTTCCTACTTCAGGGCCATGGCTTGGTAACATTCCCCATTCTTTCATCGACGCTTGCATAAGTTATTGGTGGAGTACATAAACCTCATTAAGCCACATGCCGAG	Sanger-tank6-no.9:1	0	0	0	0	0	2	0	0	15	0	0	0	0	0	0	0	0	1
TGTCAACATAACATGAAGACTTGCATAAAGCATGACAATTATCTTTCAACACCCTAGCTATATCATGTAATTAAACGAGATTTAAGATCTACCATAAACCTAAATCGTCCAAGCCATACCAAGTCCCCTCATCTCTGAAATCTGGTAAACTTAAGCGCAGTAAGAGCCTACCATCCAGCTCATTTCTTAATGCATACGGTTATTGAAGGTGAGGGACAATGATTGTGGGGGTAACACTTAGTGAACTATTCCTGGCATTTGGTTCCTACTTCAGGGCCATGGCTTGGTAACATTCCCCATTCTTTCATCGACGCTTGCATAAGTTATTGGTGGAGTACATAAACCTCATTAAGCCACATGCCGAG	Sanger-tank6-no.9:1	0	0	0	0	0	0	0	0	15	0	0	0	0	0	0	0	0	1
TGTCAACATACCATGAAGACTTGCATAAAGCATGACAATTATCTTTCAACACCCTAGCTATATCATGTAATTAAACGAGATTTAAGATCTACCATAAACCTAAATCGTCCAAGCCATACCAAGTCCCCTCATCTCTGAAATCTGGTAAACTTAAGCGCAGTAAGAGCCTACCATCCAGCTCATTTCTTAATGCATACGGTTATTGAAGTTGAGGGACAATGATTGTGGGGGTAACACTTAGTGAACTATTCCTGGCATTTGGTTCCTACTTCAGGGCCATGGCTTGGTAACATTCCCCATTCTTTCATCGACGCTTGCATAAGTTATTGGTGGAGTACATAAACCTCATTAAGCCACATGCCGAG	Sanger-tank6-no.9:1	0	0	0	0	0	0	0	0	15	0	0	0	0	0	0	0	0	1
TGTCAACATACCATGAAGACTTGCATAAAGCATGACAATTATCTTTCAACACCCTAGCTATATCATGTAATTAAACGAGATTTAAGATCTACCATAAACCTAAATCGTCCAAGCCATACCAAGTCCCCTCATCTCTGAAATCTGGTAAACTTAAGCGCAGTAAGAGCCTACCATCCAGCTCATTTCTTAATTCATACGGTTATTGAAGGTGAGGGACAATGATTGTGGGGGTAACACTTAGTGAACTATTCCTGGCATTTGGTTCCTACTTCAGGGCCATGGCTTGGTAACATTCCCCATTCTTTCATCGACGCTTGCATAAGTTATTGGTGGAGTACATAAACCTCATTAAGCCACATGCCGAG	Sanger-tank6-no.9:1	0	0	0	0	0	0	0	0	15	0	0	0	0	0	0	0	0	1
[truncated: 116,862 more rows]
